# Supplementary material for: Identification of thyroid tumor cell vulnerabilities through a siRNA-based functional screening
Source: Oncotarget. 2015 Sep 25;6(33):34629–48. doi: 10.18632/oncotarget.5282 (PMC4741478; doi:10.18632/oncotarget.5282)
Supplement: Supplementary file 2 [file oncotarget-06-34629-s002.xls]

## Sheet: Druggable Genome Library
Gene symbol	Full gene name	Refseq accession number	siRNA batch	Block	BCPAP (%NT) - Average	BCPAP (z* score) - Average	N-Thy-ori (%NT) - Average	N-Thy-ori (z* score) - Average	BCPAP (%NT) - StDev	BCPAP (z* score) - StDev	N-Thy-ori (%NT) - StDev	N-Thy-ori (z* score) - StDev	d	Binned d
A2BP1	ataxin 2-binding protein 1	NM_018723	SIRNA_ASO0DY4F	B	116.42	0.84	48.38	-0.48	51.644	0.563	1.906	0.351	127.35	+2σ
A2BP1	ataxin 2-binding protein 1	NM_018723	SIRNA_ASO0DY6V	C	48.9	-0.46	22.29	-0.52	15.458	0.25	3.127	0.084	91.81	-0.5σ
A2M	alpha-2-macroglobulin	NM_000014	SIRNA_ASO0DOCD	B	66.18	0.52	38.39	-0.3	36.656	0.315	3.116	0.032	90.42	-0.5σ
A2M	alpha-2-macroglobulin	NM_000014	SIRNA_ASO0DO3M	A	80.95	-0.15	61.25	-0.04	14.102	0.138	6.161	0.011	89.74	-0.5σ
A2M	alpha-2-macroglobulin	NM_000014	SIRNA_ASO0DOET	C	36.76	-2.27	17.33	-0.97	13.543	1.151	1.889	0.019	90.48	-0.5σ
A4GALT	alpha 1,4-galactosyltransferase	NM_017436	SIRNA_ASO0DXV5	A	64.43	-1.33	53.61	-1.96	0.231	0.505	3.371	0.013	79.39	-1σ
A4GALT	alpha 1,4-galactosyltransferase	NM_017436	SIRNA_ASO0DXXL	B	127.04	1.04	96.66	0.6	15.044	0.013	34.943	0.694	127.09	+2σ
A4GALT	alpha 1,4-galactosyltransferase	NM_017436	SIRNA_ASO0DY01	C	55.16	-0.27	57.89	-0.12	10.176	0.172	2.488	0.104	69.4	-2σ
A4GNT	alpha-1,4-N-acetylglucosaminyltransferase	NM_016161	SIRNA_ASO0DXGM	B	96.35	0.32	73.97	-0.22	0.264	0.007	8.617	0.124	99.8	+0.5σ
A4GNT	alpha-1,4-N-acetylglucosaminyltransferase	NM_016161	SIRNA_ASO0DXJ2	C	44.41	-0.8	54.09	-0.21	1.028	0.224	6.857	0.039	63.88	-2σ
A4GNT	alpha-1,4-N-acetylglucosaminyltransferase	NM_016161	SIRNA_ASO0DXE6	A	58.13	-0.57	91.6	0.37	19.426	0.44	9.73	0.263	58.74	-2σ
AACS	acetoacetyl-CoA synthetase	NM_023928	SIRNA_ASO0E05W	C	66.5	0.34	58.54	0.18	31.477	0.901	1.035	0.222	78.37	-1σ
AACS	acetoacetyl-CoA synthetase	NM_023928	SIRNA_ASO0E040	B	54.97	-1.02	42.49	-0.69	9.268	0.049	9.108	0.349	79.56	-1σ
AACS	acetoacetyl-CoA synthetase	NM_023928	SIRNA_ASO0E010	A	89.66	0.89	115.15	1.32	17.834	0.582	18.511	0.444	90.93	-0.5σ
AADAC	arylacetamide deacetylase (esterase)	NM_001086	SIRNA_ASO0DOCH	B	61.94	0.28	127.98	4.84	30.606	0.032	75.585	4.678	67.97	-2σ
AADAC	arylacetamide deacetylase (esterase)	NM_001086	SIRNA_ASO0DO3Q	A	117.67	1.31	141.52	3.74	12.421	0.904	50.393	1.534	124.78	+2σ
AADAC	arylacetamide deacetylase (esterase)	NM_001086	SIRNA_ASO0DOEX	C	133.62	1.31	67.92	0.01	13.369	0.209	11.543	0.14	137.42	+2σ
AADAT	aminoadipate aminotransferase	NM_016228	SIRNA_ASO0DXLM	B	96.17	0.61	55.18	0.09	6.303	0.114	14.598	0.456	106.1	+0.5σ
AADAT	aminoadipate aminotransferase	NM_016228	SIRNA_ASO0DXO2	C	106.31	1.22	25.17	-1.32	7.731	0.114	1.91	0.374	130	+2σ
AADAT	aminoadipate aminotransferase	NM_016228	SIRNA_ASO0DXJ6	A	54.1	-0.6	142.85	0.92	14.305	0.029	34.62	0.361	69.02	-2σ
AAK1	AP2 associated kinase 1	NM_014911	SIRNA_ASO0D9EB	B	54.23	-0.92	53.37	-0.58	8.925	0.058	14.322	0.596	71.52	-1σ
AAK1	AP2 associated kinase 1	NM_014911	SIRNA_ASO0D9EC	C	49.35	0.04	57.59	0.28	5.025	0.081	6.881	0.279	65.07	-2σ
AAK1	AP2 associated kinase 1	NM_014911	SIRNA_ASO0IAUX	A	75.56	0.49	21.84	-0.66	1.028	0.097	5.52	0.147	108.72	+1σ
AANAT	arylalkylamine N-acetyltransferase	NM_001088	SIRNA_ASO0DOCI	B	107.96	4.54	176.25	7.44	22.885	2.788	22.906	0.758	132.17	+2σ
AANAT	arylalkylamine N-acetyltransferase	NM_001088	SIRNA_ASO0DO3R	A	86.91	0.09	57.94	-0.2	5.805	0.19	4.109	0.064	96.55	+0.5σ
AANAT	arylalkylamine N-acetyltransferase	NM_001088	SIRNA_ASO0DOEY	C	127.43	1.05	76.05	0.17	18.717	0.075	8.69	0.08	129.66	+2σ
AARS	alanyl-tRNA synthetase	NM_001605	SIRNA_ASO0DOCJ	B	101.4	3.44	94.48	2.88	45.88	0.448	13.929	1.125	101.55	+0.5σ
AARS	alanyl-tRNA synthetase	NM_001605	SIRNA_ASO0DO3S	A	74.5	-0.4	63.84	0.1	9.838	0.034	2.59	0.187	82.81	-1σ
AARS	alanyl-tRNA synthetase	NM_001605	SIRNA_ASO0DOEZ	C	95.17	-0.04	17.95	-0.96	3.236	0.047	0.149	0.059	125.66	+2σ
AARS2	alanyl-tRNA synthetase 2, mitochondrial (putative)	NM_020745	SIRNA_ASO0DZAX	A	91.32	-0.08	48.14	-0.05	0.083	0.272	9.666	0.088	105.02	+0.5σ
AARS2	alanyl-tRNA synthetase 2, mitochondrial (putative)	NM_020745	SIRNA_ASO0DZ09	B	101.1	-0.28	104.32	-0.59	9.681	0.988	17.862	0.316	101.19	+0.5σ
AARSD1	alanyl-tRNA synthetase domain containing 1	NM_025267	SIRNA_ASO0E0G7	A	133.73	1	84.99	0.86	21.409	0.458	3.584	0.167	134.57	+2σ
AARSD1	alanyl-tRNA synthetase domain containing 1	NM_025267	SIRNA_ASO0F87W	B	99.64	1.02	74.44	1.27	6.672	0.165	5.466	0.298	102.86	+0.5σ
AARSD1	alanyl-tRNA synthetase domain containing 1	NM_025267	SIRNA_ASO0E2Y9	C	105.32	0.64	70.15	0.81	0.967	0.104	5.218	0.151	109.47	+1σ
AASDH	aminoadipate-semialdehyde dehydrogenase	NM_181806	SIRNA_ASO0E5WG	B	11.64	-0.81	75.67	0.7	1.616	0.044	8.463	0.012	26.97	-3σ
AASDH	aminoadipate-semialdehyde dehydrogenase	NM_181806	SIRNA_ASO0E5YW	C	89.56	0.41	94.87	-0.13	6.32	0.529	20.395	0.774	89.7	-0.5σ
AASDH	aminoadipate-semialdehyde dehydrogenase	NM_181806	SIRNA_ASO0E5U0	A	109.38	1.31	124.12	1.9	40.121	1.117	35.704	0.486	112.01	+1σ
AASDHPPT	aminoadipate-semialdehyde dehydrogenase-phosphopantetheinyl transferase	NM_015423	SIRNA_ASO0DZRG	C	85.43	0.52	72.18	0.86	27.258	0.499	2.397	0.183	89.84	-0.5σ
AASS	aminoadipate-semialdehyde synthase	NM_005763	SIRNA_ASO0DQ6E	A	60.5	-0.19	94.04	1.19	30.736	0.589	10.237	0.095	60.79	-2σ
AATK	apoptosis-associated tyrosine kinase	NM_001080395	SIRNA_ASO0D9A2	B	99.28	0.92	79.43	0.14	24.742	0.79	2.872	0.184	101.39	+0.5σ
AATK	apoptosis-associated tyrosine kinase	NM_001080395	SIRNA_ASO0D9A3	C	20.23	-0.47	12.1	-0.38	14.01	0.143	1.379	0.063	90.2	-0.5σ
AATK	apoptosis-associated tyrosine kinase	NM_001080395	SIRNA_ASO0D9A1	A	55.98	-0.17	46.34	0.15	12.587	0.216	0.438	0.188	77.55	-1σ
ABAT	4-aminobutyrate aminotransferase	NM_020686	SIRNA_ASO0DAGZ	B	31.45	-1.18	51.68	-0.51	1.855	0.233	5.572	0.108	57.65	-2σ
ABAT	4-aminobutyrate aminotransferase	NM_020686	SIRNA_ASO0DAH0	C	90.23	0.51	62.79	0.09	23.871	0.38	10.824	0.188	97.6	+0.5σ
ABAT	4-aminobutyrate aminotransferase	NM_020686	SIRNA_ASO0LH9J	A	111.75	1.12	112.29	2.3	33.012	0.228	13.485	0.165	112.43	+1σ
ABCA1	ATP-binding cassette, sub-family A (ABC1), member 1	NM_005502	SIRNA_ASO0DOCK	B	59.02	0.02	39.03	-0.27	30.6	0.099	3.81	0.006	84.85	-0.5σ
ABCA1	ATP-binding cassette, sub-family A (ABC1), member 1	NM_005502	SIRNA_ASO0DO3T	A	95.15	0.42	62.67	0.03	10.713	0.845	5.375	0.04	102.21	+0.5σ
ABCA1	ATP-binding cassette, sub-family A (ABC1), member 1	NM_005502	SIRNA_ASO0DOF0	C	119.15	0.88	97.67	0.6	1.53	0.558	7.742	0.252	119.17	+1σ
ABCA10	ATP-binding cassette, sub-family A (ABC1), member 10	NM_080282	SIRNA_ASO0DQ7R	A	16.9	-1.36	14.18	-0.65	9.028	0.459	0.719	0.062	87.47	-0.5σ
ABCA12	ATP-binding cassette, sub-family A (ABC1), member 12	NM_015657	SIRNA_ASO0DUFW	C	91.33	0.37	51.97	0.42	17.473	0.408	7.557	0.12	103.19	+0.5σ
ABCA12	ATP-binding cassette, sub-family A (ABC1), member 12	NM_015657	SIRNA_ASO0DUEL	B	89.7	0.74	145.45	1.34	17.259	0.102	8.408	0.217	100.55	+0.5σ
ABCA12	ATP-binding cassette, sub-family A (ABC1), member 12	NM_015657	SIRNA_ASO0DTPN	A	50.98	0.1	54.77	0.15	8.561	0.208	16.668	0.291	68.15	-2σ
ABCA13	ATP-binding cassette, sub-family A (ABC1), member 13	NM_152701	SIRNA_ASO0E66Y	C	103.45	-0.51	117.73	0.28	1.389	0.153	12.69	0.081	104.95	+0.5σ
ABCA13	ATP-binding cassette, sub-family A (ABC1), member 13	NM_152701	SIRNA_ASO0E622	A	11.72	-1.23	13.67	-0.96	1.918	0.152	1.423	0.011	87.12	-0.5σ
ABCA13	ATP-binding cassette, sub-family A (ABC1), member 13	NM_152701	SIRNA_ASO0E64I	B	15.36	-0.98	7.24	-0.82	1.044	0.035	0.763	0.008	94.03	-0.5σ
ABCA2	ATP-binding cassette, sub-family A (ABC1), member 2	NM_001606	SIRNA_ASO0DOCL	B	54.83	-0.31	36.04	-0.44	28.876	0.134	3.183	0.023	84.25	-0.5σ
ABCA2	ATP-binding cassette, sub-family A (ABC1), member 2	NM_001606	SIRNA_ASO0DO3U	A	118.84	1.36	69.58	0.37	23.939	1.362	6.693	0.032	122.67	+2σ
ABCA2	ATP-binding cassette, sub-family A (ABC1), member 2	NM_001606	SIRNA_ASO0DOF1	C	109.73	0.48	110.17	0.83	6.498	0.13	16.711	0.217	110.2	+1σ
ABCA3	ATP-binding cassette, sub-family A (ABC1), member 3	NM_001089	SIRNA_ASO0DOCM	B	63.4	0.53	65.05	1.18	25.306	0.569	22.889	1.019	72.4	-1σ
ABCA3	ATP-binding cassette, sub-family A (ABC1), member 3	NM_001089	SIRNA_ASO0DO3V	A	113.88	1.16	98.64	1.68	20.165	1.214	35.662	1.16	113.88	+1σ
ABCA3	ATP-binding cassette, sub-family A (ABC1), member 3	NM_001089	SIRNA_ASO0DOF2	C	132.08	1.28	121.61	1.06	9.361	0.336	9.158	0.064	133.83	+2σ
ABCA4	ATP-binding cassette, sub-family A (ABC1), member 4	NM_000350	SIRNA_ASO0DOCO	B	55.87	-0.21	40.55	-0.18	28.311	0.037	4.796	0.058	81.58	-1σ
ABCA4	ATP-binding cassette, sub-family A (ABC1), member 4	NM_000350	SIRNA_ASO0DO3X	A	64.81	-0.78	65.47	0.18	39.63	1.148	3.143	0.173	73.43	-1σ
ABCA4	ATP-binding cassette, sub-family A (ABC1), member 4	NM_000350	SIRNA_ASO0DOF4	C	112.13	0.42	44.39	-0.44	27.484	0.613	4.745	0.021	125.16	+2σ
ABCA5	ATP-binding cassette, sub-family A (ABC1), member 5	NM_172232	SIRNA_ASO0DW1W	B	45.98	-0.92	23.89	-0.88	1.874	0.304	9.721	0.255	88.92	-0.5σ
ABCA5	ATP-binding cassette, sub-family A (ABC1), member 5	NM_172232	SIRNA_ASO0DW2Y	C	83.19	0.03	31.12	-0.25	2.047	0.004	10.593	0.124	108.01	+1σ
ABCA5	ATP-binding cassette, sub-family A (ABC1), member 5	NM_018672	SIRNA_ASO0F81F	A	37.79	-0.52	25.5	-0.55	15.096	0.555	14.73	0.081	83.54	-1σ
ABCA6	ATP-binding cassette, sub-family A (ABC1), member 6	NM_080284	SIRNA_ASO0DW1V	B	108.25	0.78	90.15	0.44	13.787	0.268	7.346	0.285	108.7	+1σ
ABCA6	ATP-binding cassette, sub-family A (ABC1), member 6	NM_080284	SIRNA_ASO0DTKQ	C	86.02	0.21	55.32	0.39	2.965	0.04	2.44	0.107	96.93	+0.5σ
ABCA6	ATP-binding cassette, sub-family A (ABC1), member 6	NM_080284	SIRNA_ASO0DRSA	A	44.85	-0.3	43.95	0	10.445	0.424	17.392	0.012	71.79	-1σ
ABCA7	ATP-binding cassette, sub-family A (ABC1), member 7	NM_019112	SIRNA_ASO0DVE5	A	72.77	0.15	46.85	0.11	3.379	0.162	1.447	0.149	90.11	-0.5σ
ABCA8	ATP-binding cassette, sub-family A (ABC1), member 8	NM_007168	SIRNA_ASO0DQD8	B	132.45	0.91	68.13	-0.2	14.565	0.21	14.501	0.506	136.23	+2σ
ABCA8	ATP-binding cassette, sub-family A (ABC1), member 8	NM_007168	SIRNA_ASO0DQBY	A	179.66	1.99	135.65	1.52	14.217	0.671	3.333	0.268	183.17	+6σ
ABCA8	ATP-binding cassette, sub-family A (ABC1), member 8	NM_007168	SIRNA_ASO0DVIX	C	174.32	2.77	108.73	1.25	45.794	0.649	7.801	0.248	174.54	+6σ
ABCA9	ATP-binding cassette, sub-family A (ABC1), member 9	NM_080283	SIRNA_ASO0DVE6	A	86.61	0.53	53.77	0.27	10.421	0.546	0.488	0.216	98.17	+0.5σ
ABCB1	ATP-binding cassette, sub-family B (MDR/TAP), member 1	NM_000927	SIRNA_ASO0DBA7	A	13.24	-0.51	19.62	0.28	2.788	0.138	1.642	0.322	81.46	-1σ
ABCB1	ATP-binding cassette, sub-family B (MDR/TAP), member 1	NM_000927	SIRNA_ASO0DBA9	C	80.78	0.53	27.78	0.47	2.043	0.046	7.382	0.409	108.36	+1σ
ABCB1	ATP-binding cassette, sub-family B (MDR/TAP), member 1	NM_000927	SIRNA_ASO0DBA8	B	83.9	0.01	36.56	0.22	3.975	0.01	0.51	0.116	105.19	+0.5σ
ABCB10	ATP-binding cassette, sub-family B (MDR/TAP), member 10	NM_012089	SIRNA_ASO0DRTV	B	39.67	-1.07	72.01	0.08	12.219	0.059	17.585	0.086	48.55	-2σ
ABCB10	ATP-binding cassette, sub-family B (MDR/TAP), member 10	NM_012089	SIRNA_ASO0F81E	C	104.64	1.46	15.6	-0.66	3.09	0.517	0.244	0.149	134.43	+2σ
ABCB10	ATP-binding cassette, sub-family B (MDR/TAP), member 10	NM_012089	SIRNA_ASO0DRS9	A	72.1	0.52	73.16	0.85	14.271	0.293	23.115	0.113	76.93	-1σ
ABCB11	ATP-binding cassette, sub-family B (MDR/TAP), member 11	NM_003742	SIRNA_ASO0DIO5	C	109.58	2.43	49.97	1.3	6.973	0.777	3.758	0.125	120.46	+2σ
ABCB11	ATP-binding cassette, sub-family B (MDR/TAP), member 11	NM_003742	SIRNA_ASO0DIO4	B	137.59	1.62	126.8	1.1	5.424	0.538	21.322	0.383	140.18	+2σ
ABCB11	ATP-binding cassette, sub-family B (MDR/TAP), member 11	NM_003742	SIRNA_ASO0DIO3	A	100	1.1	125.41	1.74	14.035	0.092	0.938	0.307	103.18	+0.5σ
ABCB4	ATP-binding cassette, sub-family B (MDR/TAP), member 4	NM_000443	SIRNA_ASO0DBAA	A	69.78	1.24	43.67	2.07	19.188	0.447	2.357	0.701	89.68	-0.5σ
ABCB4	ATP-binding cassette, sub-family B (MDR/TAP), member 4	NM_000443	SIRNA_ASO0DBAC	C	12.45	-1.66	7.84	-0.69	0.677	0.076	0.205	0.011	93	-0.5σ
ABCB4	ATP-binding cassette, sub-family B (MDR/TAP), member 4	NM_000443	SIRNA_ASO0DBAB	B	85.36	0.06	74.89	1.68	1.545	0.239	8.142	0.467	88.98	-0.5σ
ABCB5	ATP-binding cassette, sub-family B (MDR/TAP), member 5	NM_178559	SIRNA_ASO0DNNQ	C	72.77	0.41	73.07	0.72	30.806	0.786	3.158	0.154	77.59	-1σ
ABCB5	ATP-binding cassette, sub-family B (MDR/TAP), member 5	NM_178559	SIRNA_ASO0DKMM	A	103.41	0.81	104.15	1.6	0.755	0.118	12.63	0.16	103.49	+0.5σ
ABCB5	ATP-binding cassette, sub-family B (MDR/TAP), member 5	NM_178559	SIRNA_ASO0DKP2	B	43.09	-0.19	31.31	0.19	2.648	0.065	2.863	0.128	81.09	-1σ
ABCB6	ATP-binding cassette, sub-family B (MDR/TAP), member 6	NM_005689	SIRNA_ASO0DQ4L	B	55.13	-0.24	93.98	0.85	2.337	0.091	1.005	0.013	55.46	-2σ
ABCB7	ATP-binding cassette, sub-family B (MDR/TAP), member 7	NM_004299	SIRNA_ASO0DAH2	B	19.48	-1.48	27.52	-1.22	4.49	0.205	3.122	0.27	75.05	-1σ
ABCB7	ATP-binding cassette, sub-family B (MDR/TAP), member 7	NM_004299	SIRNA_ASO0DAH3	C	18.13	-2.39	31.35	-0.91	2.909	0.085	10.022	0.542	71	-2σ
ABCB7	ATP-binding cassette, sub-family B (MDR/TAP), member 7	NM_004299	SIRNA_ASO0LH9K	A	18.51	-1.33	23.46	-0.76	4.457	0.114	2.441	0.057	78.75	-1σ
ABCB8	ATP-binding cassette, sub-family B (MDR/TAP), member 8	NM_007188	SIRNA_ASO0DQVN	B	81.2	-0.2	13.78	-0.94	3.145	0.18	3.102	0.065	118.44	+1σ
ABCB8	ATP-binding cassette, sub-family B (MDR/TAP), member 8	NM_007188	SIRNA_ASO0DVTB	A	59.82	-0.16	40.03	0.4	8.349	0.208	8.075	0.458	84.71	-0.5σ
ABCB8	ATP-binding cassette, sub-family B (MDR/TAP), member 8	NM_007188	SIRNA_ASO0DQX3	C	42.69	-0.53	37.93	-0.73	8.188	0.19	4.746	0.012	75.33	-1σ
ABCB9	ATP-binding cassette, sub-family B (MDR/TAP), member 9	NM_203444	SIRNA_ASO0DRTW	B	105.32	0.68	141.58	1.46	0.181	0.105	3.606	0.489	113.23	+1σ
ABCB9	ATP-binding cassette, sub-family B (MDR/TAP), member 9	NM_203444	SIRNA_ASO0DTKP	C	97.53	0.98	91.84	1.35	0.517	0.287	9.182	0.439	97.87	+0.5σ
ABCB9	ATP-binding cassette, sub-family B (MDR/TAP), member 9	NM_203444	SIRNA_ASO0DW11	A	72.17	0.52	35.62	-0.21	9.505	0.146	8.405	0.205	96.71	+0.5σ
ABCC1	ATP-binding cassette, sub-family C (CFTR/MRP), member 1	NM_004996	SIRNA_ASO0DUJ8	C	70.18	-0.49	16.66	-0.76	0.314	0.135	1.295	0.078	108.96	+1σ
ABCC1	ATP-binding cassette, sub-family C (CFTR/MRP), member 1	NM_004996	SIRNA_ASO0DUC2	A	85.25	0.25	82.47	0.83	5.269	0.265	8.576	0.144	87.04	-0.5σ
ABCC10	ATP-binding cassette, sub-family C (CFTR/MRP), member 10	NM_033450	SIRNA_ASO0E3PT	A	31.43	-1	19.9	-1.23	8.15	0.101	2.229	0.349	86.04	-0.5σ
ABCC10	ATP-binding cassette, sub-family C (CFTR/MRP), member 10	NM_033450	SIRNA_ASO0JTJY	C	144.1	0.51	114.3	0.73	50.115	0.473	7.84	0.158	144.81	+3σ
ABCC10	ATP-binding cassette, sub-family C (CFTR/MRP), member 10	NM_033450	SIRNA_ASO0E3S9	B	83.38	-0.07	33.1	-0.47	17.63	0.714	4.776	0.213	106.9	+0.5σ
ABCC11	ATP-binding cassette, sub-family C (CFTR/MRP), member 11	NM_032583	SIRNA_ASO0E3P3	A	90.65	0.48	106.98	0.74	2.528	0.087	27.782	0.48	90.91	-0.5σ
ABCC11	ATP-binding cassette, sub-family C (CFTR/MRP), member 11	NM_032583	SIRNA_ASO0JTJB	C	69.48	-1.11	96.22	0.17	43.118	0.894	15.815	0.212	69.58	-2σ
ABCC11	ATP-binding cassette, sub-family C (CFTR/MRP), member 11	NM_032583	SIRNA_ASO0E3RJ	B	107.79	0.51	88.39	1.3	1.964	0.278	12.459	0.826	108.41	+1σ
ABCC12	ATP-binding cassette, sub-family C (CFTR/MRP), member 12	NM_033226	SIRNA_ASO0E40I	B	121.7	0.83	107.22	0.24	3.504	0.23	10.648	0.078	121.91	+2σ
ABCC12	ATP-binding cassette, sub-family C (CFTR/MRP), member 12	NM_033226	SIRNA_ASO0E43J	C	91.15	0.17	92.51	0.69	0.243	0.064	16.161	0.501	91.45	-0.5σ
ABCC12	ATP-binding cassette, sub-family C (CFTR/MRP), member 12	NM_033226	SIRNA_ASO0E3Y2	A	98.94	-0.15	75.03	0.51	49.294	0.235	7.697	0.181	102.04	+0.5σ
ABCC2	ATP-binding cassette, sub-family C (CFTR/MRP), member 2	NM_000392	SIRNA_ASO0DPGK	B	27.31	-0.13	24.33	-0.56	18.969	0.337	1.343	0.084	80.45	-1σ
ABCC2	ATP-binding cassette, sub-family C (CFTR/MRP), member 2	NM_000392	SIRNA_ASO0DPJ0	C	165.16	4.8	97.73	2.59	62.222	2.731	13.07	0.019	165.17	+3σ
ABCC2	ATP-binding cassette, sub-family C (CFTR/MRP), member 2	NM_000392	SIRNA_ASO0DPE4	A	240.57	3.98	80.44	2.76	148.783	2.742	5.984	1.027	241.37	+6σ
ABCC3	ATP-binding cassette, sub-family C (CFTR/MRP), member 3	NM_003786	SIRNA_ASO0DIRB	C	71.93	-0.53	35.06	-0.57	17.321	0.164	4.798	0.031	96.91	+0.5σ
ABCC3	ATP-binding cassette, sub-family C (CFTR/MRP), member 3	NM_003786	SIRNA_ASO0DIRA	B	38.42	-0.49	33.39	-0.6	4.543	0.024	10.402	0.154	76.9	-1σ
ABCC3	ATP-binding cassette, sub-family C (CFTR/MRP), member 3	NM_003786	SIRNA_ASO0DIR9	A	70.06	0.47	90.41	1.02	17.94	0.217	20.562	0.64	70.72	-2σ
ABCC4	ATP-binding cassette, sub-family C (CFTR/MRP), member 4	NM_005845	SIRNA_ASO0DQ76	A	76.1	0.25	96.12	1.24	9.634	0.518	14.197	0.009	76.2	-1σ
ABCC5	ATP-binding cassette, sub-family C (CFTR/MRP), member 5	NM_001023587	SIRNA_ASO0DQ4K	B	65.18	0.02	89.06	0.72	22.253	0.674	1.929	0.066	66.09	-2σ
ABCC6	ATP-binding cassette, sub-family C (CFTR/MRP), member 6	NM_001171	SIRNA_ASO0DOFE	B	58.02	0.22	28.96	-0.65	8.324	0.093	0.842	0.07	91.72	-0.5σ
ABCC6	ATP-binding cassette, sub-family C (CFTR/MRP), member 6	NM_001171	SIRNA_ASO0DOK2	A	65.56	-0.69	66.52	-0.27	6.065	0.122	15.211	0.079	73.62	-1σ
ABCC6	ATP-binding cassette, sub-family C (CFTR/MRP), member 6	NM_001079528	SIRNA_ASO0DOOE	C	106.62	0.75	101.58	0.35	6.37	0.24	14.759	0.204	106.63	+0.5σ
ABCC8	ATP-binding cassette, sub-family C (CFTR/MRP), member 8	NM_000352	SIRNA_ASO0F7J5	C	56	-0.36	14.99	-0.67	4.753	0.097	4.852	0.168	101.79	+0.5σ
ABCC8	ATP-binding cassette, sub-family C (CFTR/MRP), member 8	NM_000352	SIRNA_ASO0DEM0	B	17.86	-0.54	10.84	-0.81	1.586	0.159	1.018	0.081	90.93	-0.5σ
ABCC8	ATP-binding cassette, sub-family C (CFTR/MRP), member 8	NM_000352	SIRNA_ASO0DELZ	A	62.47	-0.5	40.91	-0.38	3.225	0.138	1.447	0.037	85.99	-0.5σ
ABCC9	ATP-binding cassette, sub-family C (CFTR/MRP), member 9	NM_005691	SIRNA_ASO0DQ4M	B	69.23	0.32	60.67	0.01	18.745	0.73	18.307	0.423	79.62	-1σ
ABCD1	ATP-binding cassette, sub-family D (ALD), member 1	NM_000033	SIRNA_ASO0DOEQ	B	96.84	2.49	93.52	2.84	70.448	1.941	29.439	1.997	97.06	+0.5σ
ABCD1	ATP-binding cassette, sub-family D (ALD), member 1	NM_000033	SIRNA_ASO0DOCA	A	106.91	0.88	69.05	0.35	25.051	1.411	4.191	0.151	111.3	+1σ
ABCD1	ATP-binding cassette, sub-family D (ALD), member 1	NM_000033	SIRNA_ASO0F7P9	C	88.15	-0.42	48.98	-0.35	21.276	0.719	2.293	0.118	101.85	+0.5σ
ABCD2	ATP-binding cassette, sub-family D (ALD), member 2	NM_005164	SIRNA_ASO0DOKF	B	122.5	2.15	208.83	7.95	22.063	0.347	14.895	4.823	163.86	+3σ
ABCD2	ATP-binding cassette, sub-family D (ALD), member 2	NM_005164	SIRNA_ASO0DOHZ	A	69.96	-0.45	62.3	-0.39	5.02	0.233	22.109	0.291	79.47	-1σ
ABCD2	ATP-binding cassette, sub-family D (ALD), member 2	NM_005164	SIRNA_ASO0DOFR	C	82.17	0.02	86.94	-0.16	16.882	0.244	21.69	0.419	83.21	-1σ
ABCD3	ATP-binding cassette, sub-family D (ALD), member 3	NM_002858	SIRNA_ASO0DCTO	C	99.23	0.88	52	0.52	29.498	0.299	3.367	0.103	110.23	+1σ
ABCD3	ATP-binding cassette, sub-family D (ALD), member 3	NM_002858	SIRNA_ASO0DCTN	B	119.57	1.98	157.21	3.23	11.147	0.227	13.721	0.278	132.56	+2σ
ABCD3	ATP-binding cassette, sub-family D (ALD), member 3	NM_002858	SIRNA_ASO0DCTM	A	125.35	1.29	62.5	0.37	10.618	0.01	8.032	0.377	130.84	+2σ
ABCD4	ATP-binding cassette, sub-family D (ALD), member 4	NM_005050	SIRNA_ASO0DCTR	C	100.95	0.92	86.05	1.77	20.552	0.109	13.196	0.116	101.91	+0.5σ
ABCD4	ATP-binding cassette, sub-family D (ALD), member 4	NM_005050	SIRNA_ASO0DCTQ	B	98.56	1.25	120.83	2.18	9.785	0.259	22.459	0.575	100.73	+0.5σ
ABCD4	ATP-binding cassette, sub-family D (ALD), member 4	NM_005050	SIRNA_ASO0DCTP	A	24.55	-1.95	16.57	-0.98	5.215	0.209	3.557	0.006	86.97	-0.5σ
ABCE1	ATP-binding cassette, sub-family E (OABP), member 1	NM_001040876	SIRNA_ASO0DD43	C	7.02	-1.15	8.99	-0.96	0.176	0.036	0.576	0.121	91.28	-0.5σ
ABCE1	ATP-binding cassette, sub-family E (OABP), member 1	NM_001040876	SIRNA_ASO0DD41	A	10.49	-1.18	6.36	-0.87	2.394	0.211	0.039	0.021	94.22	-0.5σ
ABCE1	ATP-binding cassette, sub-family E (OABP), member 1	NM_001040876	SIRNA_ASO0DD42	B	63.53	0.03	16.51	-0.63	5.442	0.083	2.983	0.062	104.91	+0.5σ
ABCF1	ATP-binding cassette, sub-family F (GCN20), member 1	NM_001025091	SIRNA_ASO0DOCN	B	55.45	-0.28	34.94	-0.5	29.687	0.178	2.641	0.051	85.48	-0.5σ
ABCF1	ATP-binding cassette, sub-family F (GCN20), member 1	NM_001025091	SIRNA_ASO0DO3W	A	69.2	-0.61	60.11	-0.11	5.157	0.223	9.608	0.19	79.88	-1σ
ABCF1	ATP-binding cassette, sub-family F (GCN20), member 1	NM_001025091	SIRNA_ASO0F7P2	C	23.53	-2.67	33.16	-0.66	0.898	0.868	4.521	0.023	70.86	-2σ
ABCF2	ATP-binding cassette, sub-family F (GCN20), member 2	NM_005692	SIRNA_ASO0DVBL	B	89.45	0.87	27.79	-0.83	11.986	0.131	4.185	0.037	114.95	+1σ
ABCF3	ATP-binding cassette, sub-family F (GCN20), member 3	NM_018358	SIRNA_ASO0DYLS	C	57.89	0.11	137.18	3.19	2.496	0.573	40.576	1.193	68.8	-2σ
ABCG1	ATP-binding cassette, sub-family G (WHITE), member 1	NM_004915	SIRNA_ASO0DV7K	B	104.2	1.18	105.42	1.01	1.253	0.126	1.887	0.247	104.34	+0.5σ
ABCG2	ATP-binding cassette, sub-family G (WHITE), member 2	NM_004827	SIRNA_ASO0DPWF	B	28.06	-0.88	17.5	-0.73	5.064	0.05	0.219	0.028	87.14	-0.5σ
ABCG4	ATP-binding cassette, sub-family G (WHITE), member 4	NM_022169	SIRNA_ASO0DZYH	C	105.9	0.83	47.37	-0.04	60.428	0.705	15.531	0.384	118.26	+1σ
ABCG4	ATP-binding cassette, sub-family G (WHITE), member 4	NM_022169	SIRNA_ASO0DZW1	B	96.36	0.5	95.13	0.37	0.83	0.865	1.783	0.106	96.48	+0.5σ
ABCG4	ATP-binding cassette, sub-family G (WHITE), member 4	NM_022169	SIRNA_ASO0DZT1	A	117.39	0.71	90.84	0.81	4.996	0.371	25.789	0.352	117.74	+1σ
ABCG5	ATP-binding cassette, sub-family G (WHITE), member 5	NM_022436	SIRNA_ASO0DZYW	C	85.58	0.34	24.11	-0.6	62.474	0.835	6.019	0.079	114.38	+1σ
ABCG5	ATP-binding cassette, sub-family G (WHITE), member 5	NM_022436	SIRNA_ASO0DZWG	B	135.76	1.53	114.1	0.85	61.053	0.848	22.959	0.627	136.49	+2σ
ABCG5	ATP-binding cassette, sub-family G (WHITE), member 5	NM_022436	SIRNA_ASO0DZU0	A	96.97	0.12	82.77	0.58	9.067	0.081	8.597	0.122	98.49	+0.5σ
ABCG8	ATP-binding cassette, sub-family G (WHITE), member 8	NM_022437	SIRNA_ASO0DZYX	C	10.31	-1.33	7.9	-1	5.447	0.214	1.201	0.147	92.68	-0.5σ
ABCG8	ATP-binding cassette, sub-family G (WHITE), member 8	NM_022437	SIRNA_ASO0DZWH	B	113.72	0.96	91.01	0.26	25.624	0.138	1.676	0.111	114.08	+1σ
ABCG8	ATP-binding cassette, sub-family G (WHITE), member 8	NM_022437	SIRNA_ASO0DZU1	A	96.25	0.17	46.1	-0.36	35.286	1.151	33.892	0.456	110.31	+1σ
ABHD1	abhydrolase domain containing 1	NM_032604	SIRNA_ASO0E3NE	C	147.84	2.28	37.99	-0.25	10.398	0.002	6.406	0.236	160.32	+3σ
ABHD1	abhydrolase domain containing 1	NM_032604	SIRNA_ASO0E3KY	B	73.61	0.37	90.57	1.21	13.406	0.517	4.403	0.232	74.21	-1σ
ABHD1	abhydrolase domain containing 1	NM_032604	SIRNA_ASO0E1WA	A	45.5	-1.21	23.76	-0.83	21.002	0.352	0.688	0.216	88.78	-0.5σ
ABHD11	abhydrolase domain containing 11	NM_148912	SIRNA_ASO0E1SE	C	20.72	-0.9	11.01	-0.84	2.173	0.026	0.133	0.028	91.37	-0.5σ
ABHD11	abhydrolase domain containing 11	NM_148912	SIRNA_ASO0E1PY	B	58.53	0.12	13.64	-0.62	1.693	0.148	1.425	0.073	104.32	+0.5σ
ABHD11	abhydrolase domain containing 11	NM_148912	SIRNA_ASO0E302	A	77.74	0.63	35.67	-0.63	55.611	0.94	27.356	0.186	100.91	+0.5σ
ABHD14B	abhydrolase domain containing 14B	NM_032750	SIRNA_ASO0E3O0	C	53.32	-0.59	28.45	-0.6	10.302	0.076	0.325	0.011	89.23	-0.5σ
ABHD14B	abhydrolase domain containing 14B	NM_032750	SIRNA_ASO0E3LK	B	90.37	0.95	47.23	-0.2	1.058	0.105	6.993	0.362	104.65	+0.5σ
ABHD14B	abhydrolase domain containing 14B	NM_032750	SIRNA_ASO0E1WW	A	62.22	-0.69	75.87	0.73	24.81	0.47	11.233	0.295	66.74	-2σ
ABHD2	abhydrolase domain containing 2	NM_007011	SIRNA_ASO0DVTO	B	127.62	0.82	89.45	0.34	15.847	0.563	34.961	0.439	128.06	+2σ
ABHD2	abhydrolase domain containing 2	NM_007011	SIRNA_ASO0DQTG	A	10.71	-1.32	16.06	-0.59	0.253	0.062	3.313	0.035	84.62	-0.5σ
ABHD2	abhydrolase domain containing 2	NM_007011	SIRNA_ASO0DQW9	C	45.04	-0.45	18.98	-1.19	19.114	0.469	1.063	0.157	92.7	-0.5σ
ABHD3	abhydrolase domain containing 3	NM_138340	SIRNA_ASO0E6DY	C	105.45	0.74	106.73	0.28	0.466	0.095	16.052	0.292	105.66	+0.5σ
ABHD3	abhydrolase domain containing 3	NM_138340	SIRNA_ASO0E692	A	13.53	-1.39	19.24	-0.62	0.859	0.314	3.137	0.021	81.88	-1σ
ABHD3	abhydrolase domain containing 3	NM_138340	SIRNA_ASO0E6BI	B	26	-0.06	14.33	-0.34	3.984	0.109	0.864	0.014	89.53	-0.5σ
ABHD4	abhydrolase domain containing 4	NM_022060	SIRNA_ASO0DGF6	B	148.02	2.32	113.58	0.26	29.891	1.288	4.654	0.499	148.64	+3σ
ABHD4	abhydrolase domain containing 4	NM_022060	SIRNA_ASO0DGF5	A	78.79	0.24	54.68	-0.06	7.317	0.181	25.619	0.372	90.89	-0.5σ
ABHD4	abhydrolase domain containing 4	NM_022060	SIRNA_ASO0DGF7	C	83.78	-0.37	99.37	0.09	29.931	0.665	20.978	0.697	83.78	-0.5σ
ABHD5	abhydrolase domain containing 5	NM_016006	SIRNA_ASO0DGBR	B	114.43	1.73	136.28	2.87	12.33	1.205	43.154	2.633	120.05	+1σ
ABHD5	abhydrolase domain containing 5	NM_016006	SIRNA_ASO0F7LU	A	71.14	0.06	69.54	0.38	14.919	0.186	13.324	0.125	77.39	-1σ
ABHD5	abhydrolase domain containing 5	NM_016006	SIRNA_ASO0DGBS	C	79.18	-0.18	75.89	0.24	4.759	0.055	6.891	0.108	82.77	-1σ
ABHD6	abhydrolase domain containing 6	NM_020676	SIRNA_ASO0DZAB	A	109.78	0.4	101.78	1.09	8.716	0.104	2.251	0.074	109.79	+1σ
ABHD6	abhydrolase domain containing 6	NM_020676	SIRNA_ASO0DZCR	B	109.63	0.19	96.82	-0.82	3.2	0.627	3.481	0.143	109.68	+1σ
ABHD7	abhydrolase domain containing 7	NM_173567	SIRNA_ASO0DKJ7	C	112.82	0.91	101.85	0.89	17.246	0.134	0.813	0.233	112.83	+1σ
ABHD7	abhydrolase domain containing 7	NM_173567	SIRNA_ASO0DKEB	A	90.87	0.44	73.82	0.25	14.966	0.061	11.185	0.201	94.56	-0.5σ
ABHD7	abhydrolase domain containing 7	NM_173567	SIRNA_ASO0DKGR	B	77.67	0.24	20.4	-0.46	28.451	0.681	6.105	0.309	111.21	+1σ
ABHD8	abhydrolase domain containing 8	NM_024527	SIRNA_ASO0E07U	C	46.22	-0.56	76.17	0.92	1.166	0.467	13.835	0.301	52	-2σ
ABHD8	abhydrolase domain containing 8	NM_024527	SIRNA_ASO0E05E	B	73.49	-0.5	59.61	-0.19	14.772	0.233	2.973	0.205	83.86	-0.5σ
ABHD8	abhydrolase domain containing 8	NM_024527	SIRNA_ASO0E02E	A	70.94	0.36	124.91	1.59	33.912	1.038	15.796	0.34	75.19	-1σ
ABHD9	abhydrolase domain containing 9	NM_024794	SIRNA_ASO0E0E9	C	10.99	-1.3	13.7	-0.8	0.971	0.18	4.876	0.024	87	-0.5σ
ABHD9	abhydrolase domain containing 9	NM_024794	SIRNA_ASO0E0BT	B	53.27	-0.97	22.97	-1	0.452	0.192	0.732	0.355	93.66	-0.5σ
ABHD9	abhydrolase domain containing 9	NM_024794	SIRNA_ASO0E09D	A	77.98	0.51	84.03	0.8	12.78	0.676	5.773	0.253	79.6	-1σ
ABI2	abl-interactor 2	NM_005759	SIRNA_ASO0DQ6D	A	112.04	1.21	106.85	1.47	15.078	0.128	24.549	0.197	112.25	+1σ
ABI3	ABI family, member 3	NM_016428	SIRNA_ASO0DXM7	B	109.47	1.07	67.49	0.4	3.682	0.247	5.401	0.033	114.19	+1σ
ABI3	ABI family, member 3	NM_016428	SIRNA_ASO0DXON	C	69.75	0.01	24.27	-1.34	33.192	1.181	10.041	0.175	102.96	+0.5σ
ABI3	ABI family, member 3	NM_016428	SIRNA_ASO0DXJR	A	76.35	0.06	144.47	0.97	41.392	0.745	26.589	0.16	88.35	-0.5σ
ABL1	c-abl oncogene 1, non-receptor tyrosine kinase	NM_007313	SIRNA_ASO0D9MI	A	60.3	-1.16	32.56	-1.47	3.807	0.416	6.167	0.385	90.47	-0.5σ
ABL1	c-abl oncogene 1, non-receptor tyrosine kinase	NM_007313	SIRNA_ASO0JKH0	C	38.66	-0.47	57.4	-0.06	3.614	0.078	18.488	0.342	57.53	-2σ
ABL1	c-abl oncogene 1, non-receptor tyrosine kinase	NM_007313	SIRNA_ASO0LHHU	B	37.4	-0.54	18.74	-1.14	22.736	0.378	3.064	0.101	89.45	-0.5σ
ABL2	v-abl Abelson murine leukemia viral oncogene homolog 2	NM_007314	SIRNA_ASO0D9ML	A	71.1	-0.7	72.07	-0.16	8.876	0.058	31.442	0.722	76.39	-1σ
ABL2	v-abl Abelson murine leukemia viral oncogene homolog 2 (arg, Abelson-related gene)	NM_007314	SIRNA_ASO0JKH1	C	71.16	0.41	54.46	-0.14	14.61	0.355	21.298	0.413	84.49	-0.5σ
ABL2	v-abl Abelson murine leukemia viral oncogene homolog 2	NM_007314	SIRNA_ASO0LHHV	B	76.28	0.4	100.63	1.44	1.693	0.248	3.805	0.092	76.28	-1σ
ABLIM1	actin binding LIM protein 1	NM_001003407	SIRNA_ASO0DU3J	A	22.37	-3.11	10.09	-1.38	9.832	0.142	0.177	0.3	92.65	-0.5σ
ABLIM1	actin binding LIM protein 1	NM_001003407	SIRNA_ASO0DU8C	C	79.83	-0.6	51.61	-0.46	5.01	0.296	9.778	0.376	93.35	-0.5σ
ABLIM1	actin binding LIM protein 1	NM_001003407	SIRNA_ASO0DU66	B	37.47	-0.85	16.2	-0.7	18.734	0.159	0.507	0.038	91.79	-0.5σ
ABLIM2	actin binding LIM protein family, member 2	NM_032432	SIRNA_ASO0E3MC	C	82.26	0.28	64.97	0.71	25.692	0.518	3.935	0.06	89.41	-0.5σ
ABLIM2	actin binding LIM protein family, member 2	NM_032432	SIRNA_ASO0E1XO	B	41.3	-0.76	29.2	-0.77	0.926	0.012	6.158	0.043	81.97	-1σ
ABLIM2	actin binding LIM protein family, member 2	NM_032432	SIRNA_ASO0E1V8	A	112.91	0.89	47.65	-0.08	7.752	0.058	8.851	0.186	124.46	+2σ
ABLIM3	actin binding LIM protein family, member 3	NM_014945	SIRNA_ASO0DR1I	C	71.67	0.19	39.12	-0.73	35.178	0.668	4.916	0.103	94.04	-0.5σ
ABLIM3	actin binding LIM protein family, member 3	NM_014945	SIRNA_ASO0DQZY	B	19.84	-0.66	12.23	-0.7	0.69	0.082	1.495	0.078	89.98	-0.5σ
ABLIM3	actin binding LIM protein family, member 3	NM_014945	SIRNA_ASO0DQY7	A	14.83	-1.11	17.53	-0.78	3.775	0.174	0.025	0.043	83.8	-0.5σ
ABO	ABO blood group (transferase A, alpha 1-3-N-acetylgalactosaminyltransferase; transferase B, alpha 1-3-galactosyltransferase)	NM_020469	SIRNA_ASO0DOCQ	B	58.72	-0.07	38.48	-0.3	33.351	0.357	3.239	0.025	85.05	-0.5σ
ABO	ABO blood group (transferase A, alpha 1-3-N-acetylgalactosaminyltransferase; transferase B, alpha 1-3-galactosyltransferase)	NM_020469	SIRNA_ASO0DO3Z	A	107.54	0.92	122.96	3.11	23.543	0.524	20.007	1.79	109.96	+1σ
ABO	ABO blood group (transferase A, alpha 1-3-N-acetylgalactosaminyltransferase; transferase B, alpha 1-3-galactosyltransferase)	NM_020469	SIRNA_ASO0DOF6	C	122.1	0.84	103.35	0.7	19.652	0.184	13.235	0.153	122.15	+2σ
ABP1	amiloride binding protein 1 (amine oxidase (copper-containing))	NM_001091	SIRNA_ASO0DOCP	B	96.44	2.76	58.15	0.8	56.772	0.743	11.171	0.375	105.13	+0.5σ
ABP1	amiloride binding protein 1 (amine oxidase (copper-containing))	NM_001091	SIRNA_ASO0DO3Y	A	170.43	3.41	100.44	1.91	4.831	0.582	2.163	0.51	170.43	+6σ
ABP1	amiloride binding protein 1 (amine oxidase (copper-containing))	NM_001091	SIRNA_ASO0DOF5	C	122.54	0.79	65.22	-0.04	28.838	0.518	3.777	0.156	127.38	+2σ
ABR	active BCR-related gene	NM_001092	SIRNA_ASO0DOCR	B	85.63	2.65	34.44	-0.52	18.603	2.164	2.36	0.065	107.84	+0.5σ
ABR	active BCR-related gene	NM_001092	SIRNA_ASO0DO40	A	93.84	0.37	103.96	2.11	2.223	0.33	5.16	0.9	93.92	-0.5σ
ABR	active BCR-related gene	NM_001092	SIRNA_ASO0DOF7	C	83.42	-0.46	35.17	-0.62	1.423	0.05	0.018	0.065	105.65	+0.5σ
ABTB2	ankyrin repeat and BTB (POZ) domain containing 2	NM_145804	SIRNA_ASO0DWCW	C	92.57	0.49	61.72	0.12	0.079	0.021	13.341	0	100.17	+0.5σ
ABTB2	ankyrin repeat and BTB (POZ) domain containing 2	NM_145804	SIRNA_ASO0DWAA	A	59.52	0.44	24.7	-0.64	10.383	0.086	6.353	0.118	95.99	+0.5σ
ABTB2	ankyrin repeat and BTB (POZ) domain containing 2	NM_145804	SIRNA_ASO0DWBN	B	40.38	0.06	51.3	0.25	1.39	0.007	1.477	0.073	63.27	-2σ
ACAA1	acetyl-Coenzyme A acyltransferase 1	NM_001607	SIRNA_ASO0DOCS	B	68.02	0.72	38.43	-0.3	34.83	0.07	4.174	0.028	91.75	-0.5σ
ACAA1	acetyl-Coenzyme A acyltransferase 1	NM_001607	SIRNA_ASO0DO41	A	112.56	1.11	101.98	2.04	14.556	0.168	11.016	1.173	112.57	+1σ
ACAA1	acetyl-Coenzyme A acyltransferase 1	NM_001607	SIRNA_ASO0DOF8	C	27.05	-2.46	14.37	-1.03	10.507	0.397	2.646	0.003	89.81	-0.5σ
ACAA2	acetyl-Coenzyme A acyltransferase 2	NM_006111	SIRNA_ASO0DQDW	B	101.82	0.34	76.95	0.1	11.553	0.258	4.255	0.14	104.39	+0.5σ
ACAA2	acetyl-Coenzyme A acyltransferase 2	NM_006111	SIRNA_ASO0DQCL	A	111.9	0.03	54.27	-0.84	5.877	0.177	4.503	0.177	120.88	+2σ
ACAA2	acetyl-Coenzyme A acyltransferase 2	NM_006111	SIRNA_ASO0DVJ8	C	86.43	-0.46	31.97	-0.55	16.077	0.19	4.081	0.118	109.99	+1σ
ACACA	acetyl-CoA carboxylase alpha	NM_198834	SIRNA_ASO0DOCT	B	79.6	1.66	39.28	-0.26	39.17	0.064	5.004	0.072	100.11	+0.5σ
ACACA	acetyl-CoA carboxylase alpha	NM_198834	SIRNA_ASO0DO42	A	221.68	5.46	179.65	5.85	6.66	0.104	5.273	1.529	235.55	+6σ
ACACA	acetyl-CoA carboxylase alpha	NM_198834	SIRNA_ASO0DOF9	C	103.19	0.34	138.01	1.38	7.775	0.566	6.69	0.006	109.97	+1σ
ACACB	acetyl-CoA carboxylase beta	NM_001093	SIRNA_ASO0DOCU	B	106.26	3.57	176.81	7.51	59.585	0.551	4.351	0.78	131.12	+2σ
ACACB	acetyl-CoA carboxylase beta	NM_001093	SIRNA_ASO0DO43	A	68.61	-0.64	57.25	-0.24	7.884	0.114	5.396	0.006	80.84	-1σ
ACACB	acetyl-CoA carboxylase beta	NM_001093	SIRNA_ASO0DOFA	C	109.63	0.43	115.57	0.94	12.64	0.099	13.397	0.15	110.73	+1σ
ACAD10	acyl-Coenzyme A dehydrogenase family, member 10	NM_025247	SIRNA_ASO0E0G4	A	56.36	-0.73	26.52	-0.56	15.606	0.406	2.202	0.146	92.6	-0.5σ
ACAD10	acyl-Coenzyme A dehydrogenase family, member 10	NM_025247	SIRNA_ASO0E06W	B	67.78	-0.13	36.73	-0.23	8.719	0.386	10.247	0.354	92.72	-0.5σ
ACAD10	acyl-Coenzyme A dehydrogenase family, member 10	NM_025247	SIRNA_ASO0E2Y6	C	65.37	-0.33	80.89	1.17	3.732	0.058	6.351	0.227	68.1	-2σ
ACAD11	acyl-CoA dehydrogenase family, member 11	NM_032169	SIRNA_ASO0E1UA	C	43.31	-0.41	57.18	0.18	2.649	0.165	0.73	0.095	60.9	-2σ
ACAD11	acyl-CoA dehydrogenase family, member 11	NM_032169	SIRNA_ASO0E1RU	B	55.9	0.01	14.9	-0.6	25.579	0.762	9.635	0.245	101.82	+0.5σ
ACAD11	acyl-CoA dehydrogenase family, member 11	NM_032169	SIRNA_ASO0E3IM	A	98.56	1.37	80.38	0.64	15.613	0.34	2.724	0.507	100.49	+0.5σ
ACAD8	acyl-CoA dehydrogenase family, member 8	NM_014384	SIRNA_ASO0DWJR	B	102.86	1.22	41.41	-0.22	33.92	0.905	17.688	0.315	118.38	+1σ
ACAD8	acyl-CoA dehydrogenase family, member 8	NM_014384	SIRNA_ASO0DWM7	C	41.33	-0.89	53.94	-0.4	9.475	0.301	5.227	0.046	61.89	-2σ
ACAD8	acyl-CoA dehydrogenase family, member 8	NM_014384	SIRNA_ASO0DWHB	A	60.86	-0.29	51.57	-0.16	6.09	0.521	1.647	0.026	77.78	-1σ
ACAD9	acyl-Coenzyme A dehydrogenase family, member 9	NM_014049	SIRNA_ASO0DX7P	C	67.32	-0.48	17.63	-0.59	1.146	0.195	5.496	0.068	106.38	+0.5σ
ACAD9	acyl-Coenzyme A dehydrogenase family, member 9	NM_014049	SIRNA_ASO0DX2T	A	97.17	0.76	75.94	0.7	16.119	0.166	4.236	0.234	100.1	+0.5σ
ACADL	acyl-Coenzyme A dehydrogenase, long chain	NM_001608	SIRNA_ASO0DOCV	B	96.8	3.56	199.73	8.74	22.735	2.299	41.263	1.737	138.98	+2σ
ACADL	acyl-Coenzyme A dehydrogenase, long chain	NM_001608	SIRNA_ASO0DO44	A	81.12	-0.14	54.46	-0.36	6.148	0.179	2.413	0.119	93.03	-0.5σ
ACADL	acyl-Coenzyme A dehydrogenase, long chain	NM_001608	SIRNA_ASO0DOFB	C	119.14	0.8	103.05	0.7	10.353	0.119	10.726	0.105	119.18	+1σ
ACADM	acyl-Coenzyme A dehydrogenase, C-4 to C-12 straight chain	NM_000016	SIRNA_ASO0DOCW	B	87.6	2.32	127.01	4.72	41.448	0.222	21.112	1.607	91.67	-0.5σ
ACADM	acyl-Coenzyme A dehydrogenase, C-4 to C-12 straight chain	NM_000016	SIRNA_ASO0DO45	A	199.26	4.54	68.34	0.34	97.246	4.25	2.747	0.488	201.76	+6σ
ACADM	acyl-Coenzyme A dehydrogenase, C-4 to C-12 straight chain	NM_000016	SIRNA_ASO0DOFC	C	102.08	0.34	102.2	0.68	14.281	0.791	4.991	0.201	102.1	+0.5σ
ACADS	acyl-Coenzyme A dehydrogenase, C-2 to C-3 short chain	NM_000017	SIRNA_ASO0DOCX	B	51.66	-0.57	78.63	1.96	27.674	0.17	5.459	0.005	55.9	-2σ
ACADS	acyl-Coenzyme A dehydrogenase, C-2 to C-3 short chain	NM_000017	SIRNA_ASO0DO46	A	88.25	0.14	77.17	0.65	12.02	0.058	28.245	0.97	91.16	-0.5σ
ACADS	acyl-Coenzyme A dehydrogenase, C-2 to C-3 short chain	NM_000017	SIRNA_ASO0DOFX	C	92.95	-0.22	30.63	-0.71	17.106	0.497	0.876	0.046	115.98	+1σ
ACADSB	acyl-CoA dehydrogenase, short/branched chain	NM_001609	SIRNA_ASO0DOCY	B	75.32	1.37	65.1	1.21	34.86	0.255	1.43	0.351	83.01	-1σ
ACADSB	acyl-CoA dehydrogenase, short/branched chain	NM_001609	SIRNA_ASO0DO47	A	82.63	-0.08	91.1	1.5	6.987	0.145	11.215	1.093	83.11	-1σ
ACADSB	acyl-CoA dehydrogenase, short/branched chain	NM_001609	SIRNA_ASO0DOFY	C	32.94	-2.31	28.42	-0.76	0.59	0.681	8.317	0.1	78.79	-1σ
ACADVL	acyl-CoA dehydrogenase, very long chain	NM_000018	SIRNA_ASO0DAFW	B	74.39	-0.05	88.69	0.57	1.338	0.098	4.823	0.277	75.25	-1σ
ACADVL	acyl-CoA dehydrogenase, very long chain	NM_000018	SIRNA_ASO0DAFX	C	70.99	-0.24	19.97	-1.26	11.893	0.037	0.666	0.281	106.98	+0.5σ
ACADVL	acyl-CoA dehydrogenase, very long chain	NM_000018	SIRNA_ASO0LH8N	A	82.24	0.41	45.3	-0.04	3.372	0.619	15.703	0.283	98.77	+0.5σ
ACAP1	ArfGAP with coiled-coil, ankyrin repeat and PH domains 1	NM_014716	SIRNA_ASO0DQ0H	B	84.74	0.15	79.61	0.39	3.899	0.13	3.405	0.162	87.16	-0.5σ
ACAP2	ArfGAP with coiled-coil, ankyrin repeat and PH domains 2	NM_012287	SIRNA_ASO0DRU8	B	97.83	0.48	75.86	0.16	2.485	0.061	22.067	0.004	100.76	+0.5σ
ACAP2	ArfGAP with coiled-coil, ankyrin repeat and PH domains 2	NM_012287	SIRNA_ASO0DW39	C	90.12	0.48	73.8	0.88	2.281	0.04	10.29	0.455	93.85	-0.5σ
ACAP2	ArfGAP with coiled-coil, ankyrin repeat and PH domains 2	NM_012287	SIRNA_ASO0DW19	A	67.38	0.36	17.29	-0.76	25.308	0.642	6.133	0.101	106.68	+0.5σ
ACAP3	ArfGAP with coiled-coil, ankyrin repeat and PH domains 3	NM_030649	SIRNA_ASO0E49F	B	78.47	0.24	105.13	0.75	5.522	0.107	25.863	0.686	78.64	-1σ
ACAP3	ArfGAP with coiled-coil, ankyrin repeat and PH domains 3	NM_030649	SIRNA_ASO0E4CX	C	49.14	-0.31	72.39	0.38	6.531	0.266	10.221	0.37	56.37	-2σ
ACAP3	ArfGAP with coiled-coil, ankyrin repeat and PH domains 3	NM_030649	SIRNA_ASO0E46Z	A	68.71	0.12	32.43	-0.2	30.1	0.38	4.735	0.12	96.37	+0.5σ
ACAT1	acetyl-Coenzyme A acetyltransferase 1	NM_000019	SIRNA_ASO0DOCZ	B	116.31	6.13	106.01	3.53	14.691	6.504	14.798	1.201	116.46	+1σ
ACAT1	acetyl-Coenzyme A acetyltransferase 1	NM_000019	SIRNA_ASO0DO48	A	127.53	1.71	82.15	0.94	10.689	0.02	17.839	0.415	128.77	+2σ
ACAT1	acetyl-Coenzyme A acetyltransferase 1	NM_000019	SIRNA_ASO0DOFZ	C	74.1	-1.1	17.86	-0.96	43.91	1.752	3.416	0.01	110.62	+1σ
ACAT2	acetyl-Coenzyme A acetyltransferase 2	NM_005891	SIRNA_ASO0DOD0	B	50.92	-0.61	36.35	-0.41	26.638	0.111	1.314	0.277	81.52	-1σ
ACAT2	acetyl-Coenzyme A acetyltransferase 2	NM_005891	SIRNA_ASO0DO49	A	68.21	-0.65	52.61	-0.46	12.381	0.064	4.326	0.009	83.05	-1σ
ACAT2	acetyl-Coenzyme A acetyltransferase 2	NM_005891	SIRNA_ASO0DOG0	C	143.03	1.5	150	1.61	36.389	0.511	22.336	0.304	151.52	+3σ
ACBD4	acyl-Coenzyme A binding domain containing 4	NM_024722	SIRNA_ASO0E0DY	C	39.61	-0.58	30.01	-0.3	1.058	0.164	1.716	0.305	80.42	-1σ
ACBD4	acyl-Coenzyme A binding domain containing 4	NM_024722	SIRNA_ASO0E0BI	B	107.79	0.67	83.24	0.38	35.66	0.769	10.787	0.336	109.09	+1σ
ACBD4	acyl-Coenzyme A binding domain containing 4	NM_024722	SIRNA_ASO0F87N	A	40.77	-1.05	26.84	-1.2	5.376	0.18	0.756	0.002	83.75	-0.5σ
ACBD5	acyl-Coenzyme A binding domain containing 5	NM_145698	SIRNA_ASO0E3ZB	B	131.07	1.64	159.27	2.13	1.832	0.215	13.44	0.573	143.85	+2σ
ACBD5	acyl-Coenzyme A binding domain containing 5	NM_145698	SIRNA_ASO0E42C	C	78.39	-0.21	14.26	-1.08	30.595	0.984	1.046	0.007	116.17	+1σ
ACBD5	acyl-Coenzyme A binding domain containing 5	NM_145698	SIRNA_ASO0E3WV	A	148.1	0.85	137.64	1.78	61.456	0.199	29.853	0.093	152.8	+3σ
ACBD7	acyl-CoA binding domain containing 7	NM_001039844	SIRNA_ASO0DO10	B	141.07	0.23	115.88	-0.13	28.512	0.583	7.304	0.172	141.96	+2σ
ACBD7	acyl-CoA binding domain containing 7	NM_001039844	SIRNA_ASO0DNZG	A	111.06	0.17	113.43	0.42	9.823	0.463	10.123	0.15	111.87	+1σ
ACBD7	acyl-CoA binding domain containing 7	NM_001039844	SIRNA_ASO0F8D0	C	125.48	0.96	62.8	-1.07	2.554	0.361	7.404	0.239	130.88	+2σ
ACCN1	amiloride-sensitive cation channel 1, neuronal	NM_001094	SIRNA_ASO0DF84	C	115.99	1.87	41.47	0.43	0.573	0.739	6.808	0.184	129.92	+2σ
ACCN1	amiloride-sensitive cation channel 1, neuronal	NM_001094	SIRNA_ASO0DF83	B	45.39	0.31	61.32	1.5	2.129	0.065	16.959	0.152	59.64	-2σ
ACCN1	amiloride-sensitive cation channel 1, neuronal	NM_001094	SIRNA_ASO0DF82	A	17.47	-0.95	14.47	-0.6	4.515	0.099	2.239	0.012	87.3	-0.5σ
ACCN2	amiloride-sensitive cation channel 2, neuronal	NM_001095	SIRNA_ASO0DF87	C	110.41	1.64	27.78	-0.1	9.063	0.362	1.861	0.013	131.93	+2σ
ACCN2	amiloride-sensitive cation channel 2, neuronal	NM_001095	SIRNA_ASO0DF86	B	119.58	2.62	54.87	1.25	40.324	1.584	5.631	0.324	127.82	+2σ
ACCN2	amiloride-sensitive cation channel 2, neuronal	NM_001095	SIRNA_ASO0DF85	A	21.7	-0.84	10.94	-0.7	2.172	0.028	0.148	0.043	91.67	-0.5σ
ACCN3	amiloride-sensitive cation channel 3	NM_004769	SIRNA_ASO0DFOJ	A	138.56	1.53	96.72	1.21	16.47	0.066	3.255	0.075	138.6	+2σ
ACCN3	amiloride-sensitive cation channel 3	NM_004769	SIRNA_ASO0DFOK	B	117.57	1.19	99.43	1.28	29.132	1.485	38.173	0.244	117.57	+1σ
ACCN3	amiloride-sensitive cation channel 3	NM_004769	SIRNA_ASO0DFOL	C	113.07	1.67	14.96	-0.7	0.464	0.467	0.669	0.004	141.48	+2σ
ACCN4	amiloride-sensitive cation channel 4, pituitary	NM_182847	SIRNA_ASO0DFSP	A	93.06	0.08	47.84	-0.25	4.807	0.213	7.617	0.296	106.68	+0.5σ
ACCN4	amiloride-sensitive cation channel 4, pituitary	NM_182847	SIRNA_ASO0DFSQ	B	83.09	0.06	54.55	0.02	12.686	0.074	22.945	0.226	94.71	-0.5σ
ACCN4	amiloride-sensitive cation channel 4, pituitary	NM_182847	SIRNA_ASO0DFSR	C	56.82	-0.16	16.96	-0.62	0.725	0.097	4.981	0.177	100.62	+0.5σ
ACCN5	amiloride-sensitive cation channel 5, intestinal	NM_017419	SIRNA_ASO0DFRE	A	28.06	-2.02	16.75	-1.17	2.305	0.037	0.169	0.132	87.85	-0.5σ
ACCN5	amiloride-sensitive cation channel 5, intestinal	NM_017419	SIRNA_ASO0DFRF	B	68.54	-0.33	42.8	-0.33	1.474	0.416	21.979	0.311	89.27	-0.5σ
ACCN5	amiloride-sensitive cation channel 5, intestinal	NM_017419	SIRNA_ASO0DFRG	C	67.51	0.15	52.66	0.86	9.602	0.286	10.782	0.291	82.45	-1σ
ACCS	1-aminocyclopropane-1-carboxylate synthase homolog (Arabidopsis)(non-functional)	NM_032592	SIRNA_ASO0E3NB	C	76.65	0.12	43.44	-0.04	0.747	0.234	12.525	0.472	95.26	-0.5σ
ACCS	1-aminocyclopropane-1-carboxylate synthase homolog (Arabidopsis)(non-functional)	NM_032592	SIRNA_ASO0E3KV	B	47.05	-0.56	25.71	-0.89	6.56	0.203	1.282	0.201	87.94	-0.5σ
ACCS	1-aminocyclopropane-1-carboxylate synthase homolog (Arabidopsis)(non-functional)	NM_032592	SIRNA_ASO0E1W7	A	68.1	-0.51	18.99	-0.97	14.201	0.74	2.74	0.134	105.83	+0.5σ
ACE	angiotensin I converting enzyme (peptidyl-dipeptidase A) 1	NM_000789	SIRNA_ASO0DGYC	A	57.37	-0.64	63.07	0.66	14.129	0.176	2.206	0.017	68.23	-2σ
ACE	angiotensin I converting enzyme (peptidyl-dipeptidase A) 1	NM_000789	SIRNA_ASO0DGYE	C	60.56	0.2	31.52	0.07	10.666	0.261	8.337	0.088	91.41	-0.5σ
ACE	angiotensin I converting enzyme (peptidyl-dipeptidase A) 1	NM_000789	SIRNA_ASO0DGYD	B	85.21	0.04	50.67	-0.29	9.335	0.054	11.565	0.324	98.46	+0.5σ
ACE2	angiotensin I converting enzyme (peptidyl-dipeptidase A) 2	NM_021804	SIRNA_ASO0DGER	B	109.08	1.84	63.19	-0.19	45.712	2.93	8.758	0.149	115.12	+1σ
ACE2	angiotensin I converting enzyme (peptidyl-dipeptidase A) 2	NM_021804	SIRNA_ASO0DGEQ	A	59.72	-0.21	77.24	0.54	22.207	0.398	10.131	0.048	63.91	-2σ
ACE2	angiotensin I converting enzyme (peptidyl-dipeptidase A) 2	NM_021804	SIRNA_ASO0DGES	C	30.78	-1.6	60.32	-0.16	3.854	0.151	24	0.354	50.22	-2σ
ACER1	alkaline ceramidase 1	NM_133492	SIRNA_ASO0E4HE	B	31.88	-0.94	63.18	-0.32	9.226	0.309	6.133	0.011	48.7	-2σ
ACER1	alkaline ceramidase 1	NM_133492	SIRNA_ASO0E4JU	C	114.61	0.72	142.02	1.99	37.687	0.543	2.598	0.023	122.07	+2σ
ACER1	alkaline ceramidase 1	NM_133492	SIRNA_ASO0E4EY	A	41.39	-0.05	54.66	0.59	8.036	0.034	18.321	0.301	61.39	-2σ
ACER3	alkaline ceramidase 3	NM_018367	SIRNA_ASO0DYLV	C	44.91	-0.71	42.76	-0.43	17.926	0.747	6.672	0.147	72.76	-1σ
ACHE	acetylcholinesterase	NM_000665	SIRNA_ASO0DOD1	B	63.17	0.46	44.06	0.01	27.315	0.38	7.528	0.203	84.38	-0.5σ
ACHE	acetylcholinesterase	NM_000665	SIRNA_ASO0DO4A	A	101.18	0.66	59	-0.17	25.775	0.61	10.662	0.251	109.17	+1σ
ACHE	acetylcholinesterase	NM_000665	SIRNA_ASO0DOG1	C	121.26	0.78	134.02	1.3	24.845	0.388	21.28	0.293	125.94	+2σ
ACIN1	apoptotic chromatin condensation inducer 1	NM_014977	SIRNA_ASO0DR3K	C	60	-0.07	39.27	-0.73	22.302	0.37	1.439	0.176	85.37	-0.5σ
ACIN1	apoptotic chromatin condensation inducer 1	NM_014977	SIRNA_ASO0DR0H	B	85.48	0.87	56.77	0.5	5.382	0.144	1.565	0.018	95.8	-0.5σ
ACIN1	apoptotic chromatin condensation inducer 1	NM_014977	SIRNA_ASO0DQYR	A	85.44	0.64	87.15	1.07	1.54	0.058	12.491	0.333	86.41	-0.5σ
ACLY	ATP citrate lyase	NM_001096	SIRNA_ASO0DOD2	B	64.16	0.55	53.02	0.52	27.338	0.422	0.22	0.255	79.52	-1σ
ACLY	ATP citrate lyase	NM_001096	SIRNA_ASO0DO4B	A	103.82	0.77	56.91	-0.23	16.771	0.253	1.455	0.33	112.41	+1σ
ACLY	ATP citrate lyase	NM_001096	SIRNA_ASO0DOG2	C	71.46	-1.01	23.62	-0.85	16.694	0.782	1.98	0.098	104.6	+0.5σ
ACMSD	aminocarboxymuconate semialdehyde decarboxylase	NM_138326	SIRNA_ASO0E4I6	B	29.38	-0.99	26.5	-1.28	0.154	0.018	0.225	0.416	79.16	-1σ
ACMSD	aminocarboxymuconate semialdehyde decarboxylase	NM_138326	SIRNA_ASO0E5TJ	C	60.17	-1.11	25.84	-0.64	34.154	0.75	2.56	0.052	95.5	-0.5σ
ACMSD	aminocarboxymuconate semialdehyde decarboxylase	NM_138326	SIRNA_ASO0E4FQ	A	76.76	1.22	65.25	1.03	3.928	0.242	2.596	0.346	84.26	-0.5σ
ACO1	aconitase 1, soluble	NM_002197	SIRNA_ASO0DOD3	B	58.02	-0.03	34.47	-0.52	28.897	0.008	2.876	0.036	87.53	-0.5σ
ACO1	aconitase 1, soluble	NM_002197	SIRNA_ASO0DO4C	A	70.57	-0.56	57.83	-0.19	13.776	0.121	0.196	0.256	82.21	-1σ
ACO1	aconitase 1, soluble	NM_002197	SIRNA_ASO0F7P3	C	115.77	0.62	99.13	0.62	18.129	0.216	2.975	0.044	115.78	+1σ
ACO2	aconitase 2, mitochondrial	NM_001098	SIRNA_ASO0DOD4	B	82.5	2.17	43.8	0	27.947	1.193	5.25	0.075	99.82	+0.5σ
ACO2	aconitase 2, mitochondrial	NM_001098	SIRNA_ASO0DO4D	A	66.52	-0.72	51.38	-0.53	9.353	0.057	4.944	0.032	82.4	-1σ
ACO2	aconitase 2, mitochondrial	NM_001098	SIRNA_ASO0DOG4	C	97.8	0.05	15.53	-1	4.746	0.028	0.149	0.058	129.23	+2σ
ACOT11	acyl-CoA thioesterase 11	NM_015547	SIRNA_ASO0DUFF	C	42.14	-0.86	28.8	-0.35	2.024	0.101	0.243	0.118	82.73	-1σ
ACOT11	acyl-CoA thioesterase 11	NM_015547	SIRNA_ASO0DUDY	B	92.9	0.85	49.54	-0.23	2.181	0.331	5.05	0.062	105.72	+0.5σ
ACOT11	acyl-CoA thioesterase 11	NM_015547	SIRNA_ASO0DWDC	A	40.95	-0.33	64.19	0.41	3.412	0.299	15.624	0.223	54.4	-2σ
ACOT12	acyl-CoA thioesterase 12	NM_130767	SIRNA_ASO0E5WR	B	12.89	-0.77	14.33	-0.73	0.159	0.009	2.007	0.019	86.63	-0.5σ
ACOT12	acyl-CoA thioesterase 12	NM_130767	SIRNA_ASO0E5Z7	C	83.64	0.2	118.73	0.69	6.072	0.108	11.783	0.482	85.72	-0.5σ
ACOT12	acyl-CoA thioesterase 12	NM_130767	SIRNA_ASO0E5UB	A	44.22	-0.43	73.84	0.6	2.198	0.074	40.027	0.765	51.38	-2σ
ACOT2	acyl-CoA thioesterase 2	NM_006821	SIRNA_ASO0DQSO	C	122.17	0.83	100.9	0.55	1.289	0.268	3.215	0.177	122.17	+2σ
ACOT2	acyl-CoA thioesterase 2	NM_006821	SIRNA_ASO0DQRB	B	129.23	1.53	78.63	1.33	0.893	0.001	4.016	0.061	130.99	+2σ
ACOT2	acyl-CoA thioesterase 2	NM_006821	SIRNA_ASO0DQPT	A	40.29	-1.55	54.32	-0.46	18.529	0.418	9.933	0.402	60.91	-2σ
ACOT4	acyl-CoA thioesterase 4	NM_152331	SIRNA_ASO0E4GM	B	69.77	0.33	19.72	-1.44	3.555	0.316	5.971	0.315	106.36	+0.5σ
ACOT4	acyl-CoA thioesterase 4	NM_152331	SIRNA_ASO0E4J2	C	110.38	0.63	65.78	0.26	21.913	0.035	25.728	0.55	115.56	+1σ
ACOT4	acyl-CoA thioesterase 4	NM_152331	SIRNA_ASO0E4E6	A	57.39	0.51	93.12	2.02	12.446	0.132	14.339	0.097	57.8	-2σ
ACOT7	acyl-CoA thioesterase 7	NM_007274	SIRNA_ASO0DVXF	C	16.59	-1.03	31.1	-0.9	0.396	0.18	11.022	0.015	70.87	-2σ
ACOT7	acyl-CoA thioesterase 7	NM_007274	SIRNA_ASO0DQZE	B	73.16	0.58	56.16	0.47	5.676	0.104	15.377	0.391	85.29	-0.5σ
ACOT7	acyl-CoA thioesterase 7	NM_007274	SIRNA_ASO0DQXT	A	67.57	0.2	31.74	-0.4	0.096	0.054	1.57	0.075	96.05	+0.5σ
ACOT8	acyl-CoA thioesterase 8	NM_005469	SIRNA_ASO0DVBA	B	93.59	1.03	69.15	0.23	6.485	0.087	10.97	0.244	98.55	+0.5σ
ACOT9	acyl-CoA thioesterase 9	NM_001033583	SIRNA_ASO0DTK6	B	89.97	0.26	60	-0.16	9.189	0.394	12.645	0.187	98.46	+0.5σ
ACOT9	acyl-CoA thioesterase 9	NM_001033583	SIRNA_ASO0DW3M	C	84.2	0.1	73.3	0.86	0.011	0.139	4.251	0.296	88.33	-0.5σ
ACOT9	acyl-CoA thioesterase 9	NM_001033583	SIRNA_ASO0DRT7	A	62.82	0.24	79.78	1.04	6.541	0.07	25.245	0.111	66	-2σ
ACOX1	acyl-Coenzyme A oxidase 1, palmitoyl	NM_004035	SIRNA_ASO0DOD5	B	54.57	-0.34	31.25	-0.71	28.986	0.155	3.364	0.001	87.77	-0.5σ
ACOX1	acyl-Coenzyme A oxidase 1, palmitoyl	NM_004035	SIRNA_ASO0DO4E	A	63.52	-0.84	49.7	-0.6	11.037	0.009	2.739	0.063	81.02	-1σ
ACOX1	acyl-Coenzyme A oxidase 1, palmitoyl	NM_004035	SIRNA_ASO0DOG5	C	105.05	0.28	66.67	0	9.73	0.055	13.598	0.348	110.22	+1σ
ACOX2	acyl-Coenzyme A oxidase 2, branched chain	NM_003500	SIRNA_ASO0DIG1	B	48.9	-0.11	112.62	2.15	13.88	0.199	21.872	1.213	50.5	-2σ
ACOX2	acyl-Coenzyme A oxidase 2, branched chain	NM_003500	SIRNA_ASO0DIG0	A	100.48	0.8	96.51	1	29.811	0.512	4.215	0.096	100.54	+0.5σ
ACOX2	acyl-Coenzyme A oxidase 2, branched chain	NM_003500	SIRNA_ASO0DIG2	C	39.15	-0.96	40.8	-0.41	5.815	0.15	5.409	0.206	70.97	-2σ
ACOX3	acyl-Coenzyme A oxidase 3, pristanoyl	NM_003501	SIRNA_ASO0DIG4	B	72.05	0.46	95.94	1.57	7.226	0.039	23.271	0.115	72.16	-1σ
ACOX3	acyl-Coenzyme A oxidase 3, pristanoyl	NM_003501	SIRNA_ASO0DIG3	A	36.16	-0.79	75.64	0.55	19.056	0.833	12.517	0.26	43.61	-3σ
ACOX3	acyl-Coenzyme A oxidase 3, pristanoyl	NM_003501	SIRNA_ASO0DIG5	C	89.83	0.66	105.61	1.22	3.428	0.035	9.944	0.042	90	-0.5σ
ACOXL	acyl-Coenzyme A oxidase-like	NM_018308	SIRNA_ASO0DYLI	C	60.48	0.39	62.39	0.34	14.812	0.696	5.116	0.031	71.22	-2σ
ACP1	acid phosphatase 1, soluble	NM_004300	SIRNA_ASO0DALK	B	106.44	1.05	56.76	0.35	22.04	0.152	5.192	0.053	114.89	+1σ
ACP1	acid phosphatase 1, soluble	NM_001040649	SIRNA_ASO0F7CS	C	113.08	1.07	98.16	0.97	24.618	0.406	17.141	0.294	113.09	+1σ
ACP1	acid phosphatase 1, soluble	NM_004300	SIRNA_ASO0DALJ	A	94.89	0.78	118.32	1.6	1.61	0.052	8.703	0.143	96.64	+0.5σ
ACP2	acid phosphatase 2, lysosomal	NM_001610	SIRNA_ASO0DALM	B	98.23	0.85	64.81	0.6	3.691	0.665	3.359	0.025	104.35	+0.5σ
ACP2	acid phosphatase 2, lysosomal	NM_001610	SIRNA_ASO0DALN	C	102.17	0.7	106.29	1.21	21.968	0.393	21.253	0.401	102.37	+0.5σ
ACP2	acid phosphatase 2, lysosomal	NM_001610	SIRNA_ASO0DALL	A	51.98	-0.55	62.53	-0.27	1.798	0.244	4.012	0.154	64.08	-2σ
ACP5	acid phosphatase 5, tartrate resistant	NM_001611	SIRNA_ASO0DALP	B	162.87	2.99	92.26	1.48	7.341	0.675	5.22	0.362	163.05	+3σ
ACP5	acid phosphatase 5, tartrate resistant	NM_001611	SIRNA_ASO0DALQ	C	159.92	2.68	126.33	1.84	25.839	0.112	7.147	0.077	162.08	+3σ
ACP5	acid phosphatase 5, tartrate resistant	NM_001611	SIRNA_ASO0DALO	A	28.4	-1.25	30.79	-1.34	10.351	0.028	3.322	0.479	74.81	-1σ
ACP6	acid phosphatase 6, lysophosphatidic	NM_016361	SIRNA_ASO0DB00	C	118.16	1.51	61.39	2.58	5.35	0.056	34.532	1.351	124.31	+2σ
ACP6	acid phosphatase 6, lysophosphatidic	NM_016361	SIRNA_ASO0DAZY	A	109.48	1.23	22.94	-0.66	16.586	0.338	0.771	0.012	133.88	+2σ
ACP6	acid phosphatase 6, lysophosphatidic	NM_016361	SIRNA_ASO0DAZZ	B	112.48	2.14	115.43	1.78	2.628	0.727	6.411	0.241	113.54	+1σ
ACPL2	acid phosphatase-like 2	NM_001037172	SIRNA_ASO0DB49	C	60.58	0.13	8.73	-0.76	2.677	0.072	0.9	0.097	109.54	+1σ
ACPL2	acid phosphatase-like 2	NM_001037172	SIRNA_ASO0DB47	A	75.77	-0.06	14.98	-0.91	8.295	0.179	1.664	0.062	113.88	+1σ
ACPL2	acid phosphatase-like 2	NM_001037172	SIRNA_ASO0DB48	B	79.35	-0.27	10.49	-0.75	5.536	0.331	1.537	0.04	119.62	+1σ
ACPP	acid phosphatase, prostate	NM_001099	SIRNA_ASO0DALS	B	76.31	0.07	28.77	-0.54	13.008	0.026	7.139	0.181	104.39	+0.5σ
ACPP	acid phosphatase, prostate	NM_001099	SIRNA_ASO0DALT	C	111.08	1.03	120.03	1.64	14.835	0.082	16.975	0.238	112.87	+1σ
ACPP	acid phosphatase, prostate	NM_001099	SIRNA_ASO0DALR	A	64.94	-0.17	112.65	1.42	10.835	0.466	12.95	0.27	66.16	-2σ
ACPT	acid phosphatase, testicular	NM_033068	SIRNA_ASO0DB4F	C	14.31	-0.99	38.51	1.3	0.204	0.04	1.808	0.491	63.14	-2σ
ACPT	acid phosphatase, testicular	NM_033068	SIRNA_ASO0DB4D	A	77.17	0.06	23.18	-0.65	28.319	0.579	0.594	0.005	108.89	+1σ
ACPT	acid phosphatase, testicular	NM_033068	SIRNA_ASO0DB4E	B	98.36	1.16	114.94	1.76	3.753	0.78	3.233	0.009	99.49	+0.5σ
ACR	acrosin	NM_001097	SIRNA_ASO0DG7D	A	106.43	0.85	50.22	0.29	0.442	0.373	7.027	0.134	117.49	+1σ
ACR	acrosin	NM_001097	SIRNA_ASO0DG7F	C	80.74	0.84	31.75	0.11	1.805	0.179	1.62	0.291	105.72	+0.5σ
ACR	acrosin	NM_001097	SIRNA_ASO0DG7E	B	89.06	0.17	58.15	-0.01	16.563	0.209	0.469	0.12	98.4	+0.5σ
ACSBG1	acyl-CoA synthetase bubblegum family member 1	NM_015162	SIRNA_ASO0DV6K	B	60.49	-0.54	9.82	-0.92	3.489	0.25	2.752	0.271	108.59	+1σ
ACSBG1	acyl-CoA synthetase bubblegum family member 1	NM_015162	SIRNA_ASO0DVZV	C	85.69	0.28	80.79	0.61	0.886	0.09	7.261	0.09	87.81	-0.5σ
ACSBG1	acyl-CoA synthetase bubblegum family member 1	NM_015162	SIRNA_ASO0DR4X	A	103.03	0.59	36.92	-1.98	10.037	0.746	0.746	0.533	120.81	+2σ
ACSBG2	acyl-CoA synthetase bubblegum family member 2	NM_030924	SIRNA_ASO0DZTE	A	157.44	1.53	100.4	1.23	26.453	0.547	5.086	0.047	157.44	+3σ
ACSBG2	acyl-CoA synthetase bubblegum family member 2	NM_030924	SIRNA_ASO0E2WV	B	71.08	0.01	24.7	-0.7	1.262	0.01	8.137	0.361	103.55	+0.5σ
ACSBG2	acyl-CoA synthetase bubblegum family member 2	NM_030924	SIRNA_ASO0E2ZB	C	17.27	-1.48	12.51	-1.2	5.034	0.04	2.021	0.234	89.18	-0.5σ
ACSL1	acyl-CoA synthetase long-chain family member 1	NM_001995	SIRNA_ASO0DSP0	C	53.98	1.51	26.11	0.69	20.178	0.295	2.422	0.207	91.5	-0.5σ
ACSL1	acyl-CoA synthetase long-chain family member 1	NM_001995	SIRNA_ASO0DSMO	B	24.34	-0.79	10.52	-0.7	11.517	0.069	0.936	0.02	92.73	-0.5σ
ACSL1	acyl-CoA synthetase long-chain family member 1	NM_001995	SIRNA_ASO0DSKU	A	85.18	0.79	95.17	1.85	39.291	0.872	14.057	0.276	85.32	-0.5σ
ACSL3	acyl-CoA synthetase long-chain family member 3	NM_004457	SIRNA_ASO0DSP1	C	38.65	0.02	83.5	8.44	15.506	0.087	0.864	1.444	42.03	-3σ
ACSL3	acyl-CoA synthetase long-chain family member 3	NM_004457	SIRNA_ASO0DSMP	B	24.67	-0.77	12.54	-0.62	11.423	0.074	1.531	0.114	90.87	-0.5σ
ACSL3	acyl-CoA synthetase long-chain family member 3	NM_004457	SIRNA_ASO0DSKV	A	28.31	-0.75	21.61	-0.38	1.567	0.137	4.383	0.187	83.34	-1σ
ACSL4	acyl-CoA synthetase long-chain family member 4	NM_022977	SIRNA_ASO0DSP2	C	108.48	5.72	148.94	16.57	74.804	2.37	62.58	5.71	119.01	+1σ
ACSL4	acyl-CoA synthetase long-chain family member 4	NM_022977	SIRNA_ASO0DSMQ	B	96.71	3.89	80.54	1.98	5.969	0.996	9.406	0.383	98.65	+0.5σ
ACSL4	acyl-CoA synthetase long-chain family member 4	NM_022977	SIRNA_ASO0DSKW	A	21.33	-0.94	9.24	-0.76	5.422	0.03	1.833	0.018	93.24	-0.5σ
ACSL5	acyl-CoA synthetase long-chain family member 5	NM_016234	SIRNA_ASO0DXRK	A	102.51	0.71	91.57	0	2.099	0.533	2.391	0.097	102.85	+0.5σ
ACSL5	acyl-CoA synthetase long-chain family member 5	NM_016234	SIRNA_ASO0DXWG	B	92.22	-0.1	86.82	0.39	7.48	0.107	3.935	0.005	93.16	-0.5σ
ACSL5	acyl-CoA synthetase long-chain family member 5	NM_016234	SIRNA_ASO0DXYW	C	52.87	-0.32	89.92	0.72	5.392	0.239	3.568	0.061	53.82	-2σ
ACSL6	acyl-CoA synthetase long-chain family member 6	NM_001009185	SIRNA_ASO0DVZ5	B	93.92	0.33	80	0.89	13.527	0.445	1.24	0.539	96.03	+0.5σ
ACSL6	acyl-CoA synthetase long-chain family member 6	NM_001009185	SIRNA_ASO0DW09	C	76.86	-0.31	31.82	-0.51	2.455	0.208	5.868	0.116	102.74	+0.5σ
ACSL6	acyl-CoA synthetase long-chain family member 6	NM_001009185	SIRNA_ASO0DVYV	A	75.92	-0.7	85.25	-0.09	12.133	0.394	0.485	0.054	77.34	-1σ
ACSM1	acyl-CoA synthetase medium-chain family member 1	NM_052956	SIRNA_ASO0E493	B	74.67	0.12	50.26	-0.36	15.058	0.19	7.564	0.264	89.72	-0.5σ
ACSM1	acyl-CoA synthetase medium-chain family member 1	NM_052956	SIRNA_ASO0E4CL	C	68.15	0.26	72.93	0.36	8.589	0.28	14.678	0.186	73.33	-1σ
ACSM1	acyl-CoA synthetase medium-chain family member 1	NM_052956	SIRNA_ASO0E46N	A	71.77	0.21	23.71	-0.43	28.969	0.35	2.398	0.069	104.74	+0.5σ
ACSM2A	acyl-CoA synthetase medium-chain family member 2A	XM_936869	SIRNA_ASO0E4GX	B	69.02	0.31	74.84	-0.03	5.482	0.374	4.851	0.037	73.47	-1σ
ACSM2A	acyl-CoA synthetase medium-chain family member 2A	NM_001010845	SIRNA_ASO0F8A8	C	127.41	1.17	71.45	0.39	33.501	0.325	15.487	0.315	130.57	+2σ
ACSM2A	acyl-CoA synthetase medium-chain family member 2A	NM_001010845	SIRNA_ASO0E4EH	A	52.25	0.29	20.24	-0.61	36.854	1.019	1.527	0.203	95.35	-0.5σ
ACSM2B	acyl-CoA synthetase medium-chain family member 2B	XM_001126353	SIRNA_ASO0DNRC	B	113.63	0.66	97.39	0.64	2.879	0.322	12.365	0.237	113.66	+1σ
ACSM2B	acyl-CoA synthetase medium-chain family member 2B	NM_182617	SIRNA_ASO0DNXB	C	113.56	-0.02	103.26	0.42	3.698	0.076	1.795	0.054	113.61	+1σ
ACSM2B	acyl-CoA synthetase medium-chain family member 2B	NM_182617	SIRNA_ASO0F8CO	A	128.44	0.28	90.83	0.32	7.018	0.27	10.448	0.211	128.77	+2σ
ACSM3	acyl-CoA synthetase medium-chain family member 3	NM_005622	SIRNA_ASO0DD6P	C	152.01	2.09	70.41	1.57	10.178	0.439	4.394	0.123	154.86	+3σ
ACSM3	acyl-CoA synthetase medium-chain family member 3	NM_005622	SIRNA_ASO0DD6N	A	105.67	1.19	81.16	1.82	20.528	0.098	7.76	0.285	107.34	+0.5σ
ACSM3	acyl-CoA synthetase medium-chain family member 3	NM_005622	SIRNA_ASO0DD6O	B	106.6	1.07	63.49	0.58	38.571	0.885	17.253	0.454	112.68	+1σ
ACSS1	acyl-CoA synthetase short-chain family member 1	NM_032501	SIRNA_ASO0E3MN	C	73.52	0.02	52.39	0.25	25.671	0.525	11.605	0.372	87.59	-0.5σ
ACSS1	acyl-CoA synthetase short-chain family member 1	NM_032501	SIRNA_ASO0E3K7	B	44.31	-0.65	45.38	-0.24	8.111	0.305	26.832	0.729	70.33	-2σ
ACSS1	acyl-CoA synthetase short-chain family member 1	NM_032501	SIRNA_ASO0E1VJ	A	63.05	-0.66	59.08	0.27	9.445	0.006	7.191	0.188	75.16	-1σ
ACSS2	acyl-CoA synthetase short-chain family member 2	NM_001076552	SIRNA_ASO0DZ0K	C	21.94	-0.91	75.62	0.88	2.063	0.057	12.904	0.696	32.8	-3σ
ACSS2	acyl-CoA synthetase short-chain family member 2	NM_001076552	SIRNA_ASO0DYXK	B	117.82	1.14	18.5	-1.1	10.338	0.632	0.47	0.01	143.26	+2σ
ACTA1	actin, alpha 1, skeletal muscle	NM_001100	SIRNA_ASO0DOD6	B	54.15	-0.34	72.77	1.63	27.127	0.009	3.476	0.093	60.61	-2σ
ACTA1	actin, alpha 1, skeletal muscle	NM_001100	SIRNA_ASO0DO4F	A	64.86	-0.79	55.91	-0.33	6.568	0.168	11.265	0.307	78.43	-1σ
ACTA1	actin, alpha 1, skeletal muscle	NM_001100	SIRNA_ASO0DOG6	C	122.52	0.95	15.51	-1	6.636	0.303	0.885	0.037	148.83	+3σ
ACTA2	actin, alpha 2, smooth muscle, aorta	NM_001613	SIRNA_ASO0DOD7	B	49.95	-0.66	31.44	-0.7	24.78	0.011	3.412	0.001	84.83	-0.5σ
ACTA2	actin, alpha 2, smooth muscle, aorta	NM_001613	SIRNA_ASO0DO4G	A	88.14	0.14	49.6	-0.62	9.602	0.038	5.314	0.065	101.53	+0.5σ
ACTA2	actin, alpha 2, smooth muscle, aorta	NM_001613	SIRNA_ASO0DOG7	C	78.28	-0.55	15.19	-1.01	13.433	0.427	2.567	0.105	115.41	+1σ
ACTBL3	actin, beta-like 3	NM_001017421	SIRNA_ASO0DO1F	B	159.08	0.77	115.68	-0.21	50.139	0.117	21.453	0.363	159.85	+3σ
ACTBL3	actin, beta-like 3	NM_001017421	SIRNA_ASO0DNZV	A	158.41	2.39	86.02	-0.08	11.809	0.534	6.156	0.112	159.03	+3σ
ACTBL3	actin, beta-like 3	NM_001017421	SIRNA_ASO0DO2Z	C	112.95	-0.09	13.62	-2.56	3.827	0.019	2.63	0.649	142.19	+2σ
ACTC1	actin, alpha, cardiac muscle 1	NM_005159	SIRNA_ASO0DOD8	B	60.85	-0.1	31.73	-0.68	43.018	1.12	4.041	0.036	91.45	-0.5σ
ACTC1	actin, alpha, cardiac muscle 1	NM_005159	SIRNA_ASO0DO4H	A	60.18	-0.97	47.11	-0.74	9.127	0.068	5.277	0.083	80.12	-1σ
ACTC1	actin, alpha, cardiac muscle 1	NM_005159	SIRNA_ASO0DOG8	C	109.47	0.51	21.75	-0.88	0.208	0.374	0.779	0.073	134.56	+2σ
ACTG1	actin, gamma 1	NM_001614	SIRNA_ASO0DOD9	B	58.32	-0.02	68.07	1.39	29.38	0.022	16.7	1.219	66.49	-2σ
ACTG1	actin, gamma 1	NM_001614	SIRNA_ASO0DO4I	A	150.17	2.62	201.17	6.89	37.748	1.106	1.162	1.388	181.07	+6σ
ACTG1	actin, gamma 1	NM_001614	SIRNA_ASO0DOG9	C	109.34	0.52	118.14	0.99	1.788	0.431	11.222	0.106	110.84	+1σ
ACTG2	actin, gamma 2, smooth muscle, enteric	NM_001615	SIRNA_ASO0DODA	B	54.02	-0.26	35.31	-0.48	23.295	0.326	5.015	0.082	84.28	-0.5σ
ACTG2	actin, gamma 2, smooth muscle, enteric	NM_001615	SIRNA_ASO0DO4J	A	175.31	3.6	75.95	0.72	54.051	2.539	2.716	0.549	176.96	+6σ
ACTG2	actin, gamma 2, smooth muscle, enteric	NM_001615	SIRNA_ASO0DOGA	C	93.19	-0.27	61.23	-0.11	25.314	0.798	0.101	0.083	100.93	+0.5σ
ACTL6A	actin-like 6A	NM_004301	SIRNA_ASO0DODC	B	50.89	-0.55	40.63	-0.18	23.712	0.148	7.026	0.183	78.19	-1σ
ACTL6A	actin-like 6A	NM_004301	SIRNA_ASO0DO4L	A	69.69	-0.59	50.81	-0.56	12.856	0.084	5.54	0.066	85.3	-0.5σ
ACTL6A	actin-like 6A	NM_004301	SIRNA_ASO0DOGC	C	55.04	-1.49	64.04	-0.06	1.364	0.344	1.262	0.058	65.74	-2σ
ACTL6B	actin-like 6B	NM_016188	SIRNA_ASO0DXNC	B	116.01	1.3	79.44	0.68	9.846	0.467	4.593	0.203	117.82	+1σ
ACTL6B	actin-like 6B	NM_016188	SIRNA_ASO0DXPS	C	59.95	-0.43	75.03	-0.1	5.47	0.242	9.257	0.158	64.95	-2σ
ACTL6B	actin-like 6B	NM_016188	SIRNA_ASO0DXKW	A	56.67	-0.52	53.52	-1.24	17.465	0.113	8.814	0.028	73.29	-1σ
ACTL7A	actin-like 7A	NM_006687	SIRNA_ASO0DVOA	C	147.61	1.84	167.46	2.2	3.914	0.043	1.426	0.177	162.3	+3σ
ACTL7A	actin-like 7A	NM_006687	SIRNA_ASO0DVNC	B	108.38	1.03	103.55	2.19	16.339	0.377	12.911	0.324	108.44	+1σ
ACTL7A	actin-like 7A	NM_006687	SIRNA_ASO0DQP6	A	135.58	1.54	141.57	1.16	23.988	0.363	7.801	0.257	141.81	+2σ
ACTL7B	actin-like 7B	NM_006686	SIRNA_ASO0DVO9	C	124.41	0.94	125.03	1.16	5.484	0.007	22.057	0.661	126.9	+2σ
ACTL7B	actin-like 7B	NM_006686	SIRNA_ASO0DVNB	B	47.06	-0.43	53.38	0.47	4.59	0.095	5.451	0.222	66.25	-2σ
ACTL7B	actin-like 7B	NM_006686	SIRNA_ASO0DQP5	A	74.36	-0.47	48.69	-0.56	5.62	0.165	4.173	0.302	90.34	-0.5σ
ACTL8	actin-like 8	NM_030812	SIRNA_ASO0E0H0	A	40.37	-1.07	15.94	-0.82	5.131	0.041	0.714	0.112	93.25	-0.5σ
ACTL8	actin-like 8	NM_030812	SIRNA_ASO0E2WM	B	61.89	-0.3	49.69	0.29	13.153	0.378	4.034	0.22	79.76	-1σ
ACTL8	actin-like 8	NM_030812	SIRNA_ASO0E2Z2	C	101.2	0.5	68.67	0.74	34.773	0.725	9.358	0.359	105.94	+0.5σ
ACTN1	actinin, alpha 1	NM_001102	SIRNA_ASO0DODD	B	57.62	-0.06	45.95	0.13	28.563	0.019	0.677	0.264	79	-1σ
ACTN1	actinin, alpha 1	NM_001102	SIRNA_ASO0DO4M	A	79.21	-0.21	50.48	-0.57	19.529	0.353	4.987	0.041	93.42	-0.5σ
ACTN1	actinin, alpha 1	NM_001102	SIRNA_ASO0DOGD	C	40.42	-2.06	95.06	0.54	2.976	0.709	15.36	0.199	40.72	-3σ
ACTN2	actinin, alpha 2	NM_001103	SIRNA_ASO0DODE	B	47.59	-0.86	42.28	-0.08	24.619	0.081	0.72	0.257	74.81	-1σ
ACTN2	actinin, alpha 2	NM_001103	SIRNA_ASO0DO4N	A	102.87	0.73	49.27	-0.64	18.66	0.328	6.499	0.126	114.7	+1σ
ACTN2	actinin, alpha 2	NM_001103	SIRNA_ASO0F7P4	C	107.6	0.51	129.3	1.21	9.026	0.674	13.195	0.138	111.51	+1σ
ACTN3	actinin, alpha 3	NM_001104	SIRNA_ASO0DODF	B	48.2	-0.8	33.62	-0.57	24.279	0.024	2.302	0.067	82.04	-1σ
ACTN3	actinin, alpha 3	NM_001104	SIRNA_ASO0DO4O	A	97.72	0.53	125.04	3.15	28.646	0.723	4.319	1.032	100.87	+0.5σ
ACTN3	actinin, alpha 3	NM_001104	SIRNA_ASO0DOGF	C	99.93	0.15	81.67	0.28	1.924	0.162	9.465	0.092	101.6	+0.5σ
ACTN4	actinin, alpha 4	NM_004924	SIRNA_ASO0DODB	B	55.64	-0.16	52.51	0.48	25.406	0.211	13.912	0.543	73.15	-1σ
ACTN4	actinin, alpha 4	NM_004924	SIRNA_ASO0DO4K	A	141.4	2.25	105.97	2.22	42.866	2.107	6.68	0.992	141.53	+2σ
ACTN4	actinin, alpha 4	NM_004924	SIRNA_ASO0DOGB	C	126.23	0.91	118.52	1	32.518	0.602	1.344	0.087	127.58	+2σ
ACTR10	actin-related protein 10 homolog (S. cerevisiae)	NM_018477	SIRNA_ASO0DZ0F	C	58.01	0.38	57.04	0.29	19.842	0.515	2.332	0.146	72.19	-1σ
ACTR10	actin-related protein 10 homolog (S. cerevisiae)	NM_018477	SIRNA_ASO0DYXF	B	59.22	-0.57	21.26	-1.02	10.092	0.073	0.646	0.026	98.52	+0.5σ
ACTR1A	ARP1 actin-related protein 1 homolog A, centractin alpha (yeast)	NM_005736	SIRNA_ASO0DQ4X	B	66.69	0.07	84.17	0.6	20.316	0.596	10.572	0.289	68.55	-2σ
ACTR1B	ARP1 actin-related protein 1 homolog B, centractin beta (yeast)	NM_005735	SIRNA_ASO0DQ4W	B	97.47	1.16	54.96	-0.15	7.052	0.1	28.752	0.775	107.38	+0.5σ
ACTR2	ARP2 actin-related protein 2 homolog (yeast)	NM_005722	SIRNA_ASO0DQ4T	B	62.14	0	76.59	0.41	0.193	0.039	1.459	0.064	66.41	-2σ
ACTR3	ARP3 actin-related protein 3 homolog (yeast)	NM_005721	SIRNA_ASO0DQ4S	B	28.04	-1.14	46.72	-0.35	1.416	0.283	12.578	0.372	60.21	-2σ
ACTR3B	ARP3 actin-related protein 3 homolog B (yeast)	NM_001040135	SIRNA_ASO0DZ4F	A	130.99	0.97	95.71	0.96	0.724	0.392	2.033	0.08	131.06	+2σ
ACTR3B	ARP3 actin-related protein 3 homolog B (yeast)	NM_001040135	SIRNA_ASO0DZCB	B	137.94	1.74	150.89	0.99	15.792	0.434	1.168	0.455	147.03	+3σ
ACTR5	ARP5 actin-related protein 5 homolog (yeast)	NM_024855	SIRNA_ASO0E0EO	C	45.81	-0.42	14.48	-0.77	26.196	0.472	0.914	0.146	97.02	+0.5σ
ACTR5	ARP5 actin-related protein 5 homolog (yeast)	NM_024855	SIRNA_ASO0E0C8	B	95.71	0.36	45.51	-0.45	19.521	0.908	11.025	0.007	110.14	+1σ
ACTR5	ARP5 actin-related protein 5 homolog (yeast)	NM_024855	SIRNA_ASO0E09S	A	40.19	-1.07	31.13	-1.05	2.568	0.065	5.431	0.221	79.74	-1σ
ACTR6	ARP6 actin-related protein 6 homolog (yeast)	NM_022496	SIRNA_ASO0DZZM	C	61.09	-0.16	62.2	0.27	22.996	0.002	9.397	0.154	71.84	-1σ
ACTR6	ARP6 actin-related protein 6 homolog (yeast)	NM_022496	SIRNA_ASO0DZX6	B	79.52	-0.05	88.61	0.21	4.452	0.831	12.881	0.269	80.33	-1σ
ACTR6	ARP6 actin-related protein 6 homolog (yeast)	NM_022496	SIRNA_ASO0DZUQ	A	55.38	-1.01	38.25	-0.62	4.982	0.186	6.728	0.636	82.95	-1σ
ACTR8	ARP8 actin-related protein 8 homolog (yeast)	NM_022899	SIRNA_ASO0E40C	B	107.89	-0.38	116.74	0.52	0.258	0.128	4.515	0.398	109.18	+1σ
ACTR8	ARP8 actin-related protein 8 homolog (yeast)	NM_022899	SIRNA_ASO0E43D	C	48.99	-1.39	37.99	-0.56	1.904	0.374	15.28	0.282	79.03	-1σ
ACTR8	ARP8 actin-related protein 8 homolog (yeast)	NM_022899	SIRNA_ASO0E3XW	A	67.62	-0.74	69.31	0.4	26.789	0.052	5.078	0.218	74.26	-1σ
ACTRT1	actin-related protein T1	NM_138289	SIRNA_ASO0E5XE	B	23.19	-0.43	14.53	-0.72	7.179	0.208	1.813	0.023	88.56	-0.5σ
ACTRT1	actin-related protein T1	NM_138289	SIRNA_ASO0E5ZU	C	97.44	0.65	91.37	-0.25	21.194	0.367	30.915	1.135	97.82	+0.5σ
ACTRT1	actin-related protein T1	NM_138289	SIRNA_ASO0E5UY	A	70.74	0.25	30.81	-0.46	30.702	0.79	11.345	0.171	98.95	+0.5σ
ACTRT2	actin-related protein T2	NM_080431	SIRNA_ASO0E5XK	B	43.13	0.26	43.64	-0.05	4.754	0.081	2.465	0.008	70.97	-2σ
ACTRT2	actin-related protein T2	NM_080431	SIRNA_ASO0E600	C	56.48	-0.69	91.54	-0.24	2.088	0.192	1.447	0.123	57.11	-2σ
ACTRT2	actin-related protein T2	NM_080431	SIRNA_ASO0E5V4	A	108.82	1.26	97.2	1.28	16.832	0.379	10.126	0.603	108.86	+1σ
ACVR1	activin A receptor, type I	NM_001105	SIRNA_ASO0D9MO	A	90.39	0.25	107.68	0.77	14.418	0.022	5.229	0.091	90.71	-0.5σ
ACVR1	activin A receptor, type I	NM_001105	SIRNA_ASO0JKH2	C	68.72	0.35	111.79	1.39	4.011	0.149	10.954	0.36	69.72	-2σ
ACVR1	activin A receptor, type I	NM_001105	SIRNA_ASO0LHHW	B	27.55	-0.75	48.29	-0.2	7.991	0.068	5.805	0.135	58.59	-2σ
ACVR1B	activin A receptor, type IB	NM_004302	SIRNA_ASO0D9MR	A	92.57	0.39	65.78	-0.47	10.879	0.197	4.677	0.147	98.69	+0.5σ
ACVR1B	activin A receptor, type IB	NM_004302	SIRNA_ASO0JKH3	C	42.21	-0.37	84.98	0.68	5.202	0.119	3.515	0.015	44.81	-3σ
ACVR1B	activin A receptor, type IB	NM_004302	SIRNA_ASO0LHHY	B	104.91	1.01	94.2	1.27	36.606	0.469	9.7	0.489	105.07	+0.5σ
ACVR1C	activin A receptor, type IC	NM_145259	SIRNA_ASO0DAB4	B	18.71	-1.51	82.22	0.39	3.804	0.225	3.737	0.049	25.81	-3σ
ACVR1C	activin A receptor, type IC	NM_145259	SIRNA_ASO0DAB5	C	81.53	0.17	45.54	-0.46	19.245	0.257	3.689	0.309	98.05	+0.5σ
ACVR1C	activin A receptor, type IC	NM_145259	SIRNA_ASO0LH7J	A	63.29	-0.16	60.75	0.51	21.603	0.143	11.645	0.056	74.47	-1σ
ACVR2A	activin A receptor, type IIA	NM_001616	SIRNA_ASO0D9MU	A	83.18	-0.13	93.02	0.4	14.504	0.147	12.988	0.339	83.47	-1σ
ACVR2A	activin A receptor, type IIA	NM_001616	SIRNA_ASO0JKH4	C	61.05	0.15	64.21	0.11	12.037	0.362	5.59	0.003	70.77	-2σ
ACVR2A	activin A receptor, type IIA	NM_001616	SIRNA_ASO0LHHZ	B	47.34	-0.29	23.71	-0.99	9.878	0.043	0.826	0.147	89.79	-0.5σ
ACVR2B	activin A receptor, type IIB	NM_001106	SIRNA_ASO0D9MX	A	89.19	0.23	61.19	-0.52	9.373	0.218	24.361	0.414	97.26	+0.5σ
ACVR2B	activin A receptor, type IIB	NM_001106	SIRNA_ASO0JKH5	C	79.25	0.64	85.74	0.71	1.175	0.016	12.946	0.243	80.52	-1σ
ACVR2B	activin A receptor, type IIB	NM_001106	SIRNA_ASO0LHI0	B	61.59	0.04	43.99	-0.34	12.115	0.046	3.755	0.048	83.25	-1σ
ACVRL1	activin A receptor type II-like 1	NM_000020	SIRNA_ASO0D9N0	A	83.13	-0.17	59.64	-0.56	19.558	0.409	25.549	0.437	92.41	-0.5σ
ACVRL1	activin A receptor type II-like 1	NM_000020	SIRNA_ASO0JKH6	C	54.79	-0.03	53.58	-0.19	16.716	0.423	3.821	0.272	71.81	-1σ
ACVRL1	activin A receptor type II-like 1	NM_000020	SIRNA_ASO0LHI1	B	25.99	-0.77	16.89	-1.21	3.48	0.032	0.138	0.203	87.08	-0.5σ
ACY1	aminoacylase 1	NM_000666	SIRNA_ASO0F7KE	A	101.42	0.68	19.72	-0.57	10.695	0.027	2.475	0.04	129.35	+2σ
ACY1	aminoacylase 1	NM_000666	SIRNA_ASO0DG7I	C	84.2	0.97	24.75	-0.18	18.309	0.704	5.293	0.01	112.93	+1σ
ACY1	aminoacylase 1	NM_000666	SIRNA_ASO0DG7H	B	114.85	1.12	84.61	0.94	12.562	0.044	19.157	0.856	115.87	+1σ
ACY3	aspartoacylase (aminocyclase) 3	NM_080658	SIRNA_ASO0DGIU	B	110.7	0.39	113.01	0.12	12.036	0.331	22.965	0.369	111.46	+1σ
ACY3	aspartoacylase (aminocyclase) 3	NM_080658	SIRNA_ASO0DGIT	A	82.91	0.35	21.28	-0.65	21.357	0.566	3.246	0.086	114.33	+1σ
ACY3	aspartoacylase (aminocyclase) 3	NM_080658	SIRNA_ASO0DGIV	C	134.96	1.36	112.8	0.6	39.027	0.859	21.589	0.643	135.56	+2σ
ACYP2	acylphosphatase 2, muscle type	NM_138448	SIRNA_ASO0DALV	B	80.88	0.24	61.08	0.49	4.204	0.297	3.041	0.026	89.75	-0.5σ
ACYP2	acylphosphatase 2, muscle type	NM_138448	SIRNA_ASO0DALW	C	77.55	-0.13	68.78	0.09	15.155	0.334	0.562	0.178	83.59	-1σ
ACYP2	acylphosphatase 2, muscle type	NM_138448	SIRNA_ASO0DALU	A	94.23	0.79	63.26	-0.25	14.856	0.453	0.411	0.272	101.14	+0.5σ
ADA	adenosine deaminase	NM_000022	SIRNA_ASO0DODG	B	50.18	-0.63	32.38	-0.64	24.451	0.05	2.258	0.066	84.2	-0.5σ
ADA	adenosine deaminase	NM_000022	SIRNA_ASO0DO4P	A	119.28	1.37	82.45	0.99	22.669	1.311	9.271	0.01	120.56	+2σ
ADA	adenosine deaminase	NM_000022	SIRNA_ASO0DOGG	C	93.09	0	111.94	0.87	12.841	0.612	9.677	0.079	93.85	-0.5σ
ADAD1	adenosine deaminase domain containing 1 (testis-specific)	NM_139243	SIRNA_ASO0E5WC	B	7.53	-0.95	13.32	-0.75	0.733	0.023	2.325	0.016	87	-0.5σ
ADAD1	adenosine deaminase domain containing 1 (testis-specific)	NM_139243	SIRNA_ASO0E5YS	C	107.91	1.01	103.35	0.16	5.197	0.181	30.204	0.963	107.96	+0.5σ
ADAD1	adenosine deaminase domain containing 1 (testis-specific)	NM_139243	SIRNA_ASO0E5TW	A	56.39	-0.1	122.3	1.92	6.965	0.182	4.114	0.532	60.64	-2σ
ADAL	adenosine deaminase-like	NM_001012969	SIRNA_ASO0E67U	C	109.28	-0.24	57.52	-2.36	14.505	0.802	24.22	1.203	117.25	+1σ
ADAL	adenosine deaminase-like	NM_001012969	SIRNA_ASO0E62Y	A	78.33	1.17	74.18	0.45	1.04	0.644	26.024	0.527	82.48	-1σ
ADAL	adenosine deaminase-like	NM_001012969	SIRNA_ASO0E65E	B	31.49	-0.27	10.56	-0.69	0.1	0.257	1.327	0.006	94.82	-0.5σ
ADAM10	ADAM metallopeptidase domain 10	NM_001110	SIRNA_ASO0DG7M	A	124.69	1.38	65.3	0.72	10.015	0.1	3.51	0.017	129.43	+2σ
ADAM10	ADAM metallopeptidase domain 10	NM_001110	SIRNA_ASO0DG7O	C	68.28	0.46	46.99	0.67	5.145	0.252	5.846	0.093	86.44	-0.5σ
ADAM10	ADAM metallopeptidase domain 10	NM_001110	SIRNA_ASO0DG7N	B	99.7	0.56	92.05	1.18	27.551	0.606	1.068	0.244	100.01	+0.5σ
ADAM11	ADAM metallopeptidase domain 11	NM_002390	SIRNA_ASO0DH1U	A	71.88	0.05	82.77	1.46	5.522	0.511	21.738	0.391	73.91	-1σ
ADAM11	ADAM metallopeptidase domain 11	NM_002390	SIRNA_ASO0DH1V	B	55.65	0.1	40.56	0.94	10.515	0.078	19.128	0.899	81.43	-1σ
ADAM11	ADAM metallopeptidase domain 11	NM_002390	SIRNA_ASO0DH1W	C	15.38	-0.41	13.09	-0.32	1.215	0.06	1.801	0.028	88.26	-0.5σ
ADAM12	ADAM metallopeptidase domain 12	NM_021641	SIRNA_ASO0DH90	A	83.36	0.11	36.89	-0.14	1.321	0.176	3.716	0.059	104.56	+0.5σ
ADAM12	ADAM metallopeptidase domain 12	NM_021641	SIRNA_ASO0DH91	B	88.13	0.56	38.82	0.17	13.63	0.116	14.067	0.137	107.29	+0.5σ
ADAM12	ADAM metallopeptidase domain 12	NM_021641	SIRNA_ASO0DH92	C	58.51	-0.14	41.48	0.21	9.596	0.091	0.164	0	82.75	-1σ
ADAM15	ADAM metallopeptidase domain 15	NM_003815	SIRNA_ASO0DHAE	A	83.76	0.12	54.08	0.33	2.609	0.144	1.515	0.094	95.53	-0.5σ
ADAM15	ADAM metallopeptidase domain 15	NM_003815	SIRNA_ASO0DHAF	B	69.21	0.08	65.86	1.06	22.881	0.379	1.454	0.442	77.17	-1σ
ADAM15	ADAM metallopeptidase domain 15	NM_003815	SIRNA_ASO0DHAG	C	11.69	-1.36	18.17	-0.59	1.087	0.062	4.869	0.079	82.66	-1σ
ADAM17	ADAM metallopeptidase domain 17	NM_003183	SIRNA_ASO0DH7P	A	144.08	1.64	81.12	1.07	30.409	0.28	4.006	0.04	145.31	+3σ
ADAM17	ADAM metallopeptidase domain 17	NM_003183	SIRNA_ASO0DH7Q	B	122.67	1.43	66.73	1.03	1.987	0.333	17.979	0.068	127.1	+2σ
ADAM17	ADAM metallopeptidase domain 17	NM_003183	SIRNA_ASO0DH7R	C	119.88	1.45	82.44	1.63	14.792	0.135	1.508	0.226	121.16	+2σ
ADAM18	ADAM metallopeptidase domain 18	NM_014237	SIRNA_ASO0DHAB	A	23.08	-1.5	10.82	-0.85	7.423	0.294	1.098	0.057	92.12	-0.5σ
ADAM18	ADAM metallopeptidase domain 18	NM_014237	SIRNA_ASO0DHAC	B	42.77	-0.56	15.36	-0.5	5.847	0.002	4.021	0.267	94.83	-0.5σ
ADAM18	ADAM metallopeptidase domain 18	NM_014237	SIRNA_ASO0DHAD	C	38.13	-0.66	23.52	-0.42	9.465	0.376	2.051	0.139	85.46	-0.5σ
ADAM19	ADAM metallopeptidase domain 19 (meltrin beta)	NM_033274	SIRNA_ASO0DH9W	A	15.39	-1.69	10.2	-0.86	2.45	0.202	0.675	0.008	91.11	-0.5σ
ADAM19	ADAM metallopeptidase domain 19 (meltrin beta)	NM_033274	SIRNA_ASO0DH9X	B	61.55	-0.1	72.2	1.19	12.124	0.125	19.771	0.086	67.53	-2σ
ADAM19	ADAM metallopeptidase domain 19 (meltrin beta)	NM_033274	SIRNA_ASO0DH9Y	C	83.39	0.51	36.07	0.01	2.979	0.119	5.287	0.2	105.07	+0.5σ
ADAM2	ADAM metallopeptidase domain 2	NM_001464	SIRNA_ASO0DGZQ	A	87.83	0.67	123.07	2.64	0.144	0.256	18.942	0.193	90.81	-0.5σ
ADAM2	ADAM metallopeptidase domain 2	NM_001464	SIRNA_ASO0DGZR	B	30.7	-0.42	15.46	-0.26	5.539	0.169	1.424	0.068	89.94	-0.5σ
ADAM2	ADAM metallopeptidase domain 2	NM_001464	SIRNA_ASO0DGZS	C	12.71	-0.5	11.53	-0.46	0.738	0.042	2.224	0.075	89.38	-0.5σ
ADAM20	ADAM metallopeptidase domain 20	NM_003814	SIRNA_ASO0DHA8	A	48.11	-0.85	17.91	-0.65	11.428	0.271	1.057	0.002	95.15	-0.5σ
ADAM20	ADAM metallopeptidase domain 20	NM_003814	SIRNA_ASO0DHA9	B	73.22	0.2	44.2	0.37	3.099	0.274	4.056	0.213	92.06	-0.5σ
ADAM20	ADAM metallopeptidase domain 20	NM_003814	SIRNA_ASO0DHAA	C	45.67	-0.48	21.27	-0.47	4.712	0.018	10.171	0.276	91.02	-0.5σ
ADAM21	ADAM metallopeptidase domain 21	NM_003813	SIRNA_ASO0DHA5	A	66.86	-0.3	74.49	0.89	10.841	0.412	4.649	0.192	71.56	-1σ
ADAM21	ADAM metallopeptidase domain 21	NM_003813	SIRNA_ASO0DHA6	B	86.58	0.51	25.21	-0.24	23.522	0.364	10.115	0.107	114.41	+1σ
ADAM21	ADAM metallopeptidase domain 21	NM_003813	SIRNA_ASO0DHA7	C	52.74	-0.29	58.15	0.76	0.487	0.138	13.709	0.402	67.32	-2σ
ADAM22	ADAM metallopeptidase domain 22	NM_004194	SIRNA_ASO0DGC9	B	88.02	0.08	55.38	-0.52	3.285	0.305	5.4	0.104	98.69	+0.5σ
ADAM22	ADAM metallopeptidase domain 22	NM_004194	SIRNA_ASO0DGC8	A	15.11	-1.14	21.2	-0.58	2.028	0.066	11.659	0.176	80.24	-1σ
ADAM22	ADAM metallopeptidase domain 22	NM_004194	SIRNA_ASO0DGCA	C	45.39	-1.17	29.97	-0.87	3.739	0.111	8.802	0.084	83.45	-1σ
ADAM23	ADAM metallopeptidase domain 23	NM_003812	SIRNA_ASO0DHA2	A	43.22	-0.99	20.1	-0.59	18.271	0.477	5.792	0.191	90.84	-0.5σ
ADAM23	ADAM metallopeptidase domain 23	NM_003812	SIRNA_ASO0DHA3	B	26.39	-0.96	13.87	-0.57	1.354	0.081	1.843	0.074	90.08	-0.5σ
ADAM23	ADAM metallopeptidase domain 23	NM_003812	SIRNA_ASO0DHA4	C	78.46	0.38	54.29	0.67	4.753	0.065	9.401	0.384	90.8	-0.5σ
ADAM28	ADAM metallopeptidase domain 28	NM_014265	SIRNA_ASO0DHEC	B	86.21	0.07	58.02	-0.37	4.824	0.101	10.857	0.146	95.88	+0.5σ
ADAM28	ADAM metallopeptidase domain 28	NM_014265	SIRNA_ASO0DHEB	A	174.21	2.28	85.8	0.72	31.92	0.096	12.375	0.414	174.79	+6σ
ADAM28	ADAM metallopeptidase domain 28	NM_014265	SIRNA_ASO0DHED	C	89.96	0.14	53.32	-0.31	2.645	0.034	12.585	0.101	101.35	+0.5σ
ADAM29	ADAM metallopeptidase domain 29	NM_014269	SIRNA_ASO0DHF3	B	83.08	0.01	65.89	-0.12	13.973	0.533	4.39	0.025	89.81	-0.5σ
ADAM29	ADAM metallopeptidase domain 29	NM_014269	SIRNA_ASO0DHF2	A	158.93	1.9	147.91	1.94	54.33	0.657	13.33	0.01	165.99	+3σ
ADAM29	ADAM metallopeptidase domain 29	NM_014269	SIRNA_ASO0DHF4	C	63.57	-0.64	36.36	-0.71	10.141	0.252	6.381	0.005	89.94	-0.5σ
ADAM30	ADAM metallopeptidase domain 30	NM_021794	SIRNA_ASO0DHF0	B	91.28	0.54	75.87	0.27	19.668	1.049	5.663	0.234	94.42	-0.5σ
ADAM30	ADAM metallopeptidase domain 30	NM_021794	SIRNA_ASO0DHEZ	A	18.43	-1.08	25.24	-0.49	3.246	0.167	2.486	0.014	77	-1σ
ADAM30	ADAM metallopeptidase domain 30	NM_021794	SIRNA_ASO0DHF1	C	74.95	-0.31	87.51	0.53	5.339	0.082	2.601	0.249	75.98	-1σ
ADAM32	ADAM metallopeptidase domain 32	NM_145004	SIRNA_ASO0DGLK	B	116.23	0.67	38.37	-3.29	6.199	0.036	7.287	0.498	131.56	+2σ
ADAM32	ADAM metallopeptidase domain 32	NM_145004	SIRNA_ASO0DGLJ	A	58.33	-0.29	134.18	1.44	9.043	0.232	27.197	0.195	67.61	-2σ
ADAM32	ADAM metallopeptidase domain 32	NM_145004	SIRNA_ASO0DGLL	C	73.3	-0.72	69.91	-0.96	25.996	0.555	2.005	0.152	79.23	-1σ
ADAM33	ADAM metallopeptidase domain 33	NM_025220	SIRNA_ASO0DGGL	B	70.6	-1.68	66.59	-2.04	4.825	0.081	20.496	0.791	78.1	-1σ
ADAM33	ADAM metallopeptidase domain 33	NM_025220	SIRNA_ASO0DGGK	A	101.97	0.85	79.47	0.44	7.392	0.209	3.069	0.118	104.02	+0.5σ
ADAM33	ADAM metallopeptidase domain 33	NM_025220	SIRNA_ASO0DGGM	C	36.51	-1.94	16.42	-2.98	5.539	0.056	1.36	0.434	91.2	-0.5σ
ADAM7	ADAM metallopeptidase domain 7	NM_003817	SIRNA_ASO0DHAK	A	119.01	1.06	81.08	1.07	4.199	0.504	16.985	0.395	120.51	+2σ
ADAM7	ADAM metallopeptidase domain 7	NM_003817	SIRNA_ASO0DHAL	B	101.44	0.9	82.11	1.55	5.395	0.112	6.682	0.391	103.01	+0.5σ
ADAM7	ADAM metallopeptidase domain 7	NM_003817	SIRNA_ASO0F7L9	C	21.79	-1.1	8.96	-0.92	8.293	0.111	0.914	0.16	93.61	-0.5σ
ADAM8	ADAM metallopeptidase domain 8	NM_001109	SIRNA_ASO0DG7J	A	93.07	0.44	68.87	0.82	4.008	0.209	12.534	0.269	98.14	+0.5σ
ADAM8	ADAM metallopeptidase domain 8	NM_001109	SIRNA_ASO0DG7L	C	34.28	-0.61	10.76	-0.7	2.243	0.077	1.28	0.065	95.6	-0.5σ
ADAM8	ADAM metallopeptidase domain 8	NM_001109	SIRNA_ASO0DG7K	B	83.1	-0.05	96.83	1.33	26.655	0.584	10.322	0.141	83.16	-1σ
ADAM9	ADAM metallopeptidase domain 9	NM_003816	SIRNA_ASO0DHAH	A	99.57	0.54	61.43	0.54	1.168	0.325	9.324	0.312	106.78	+0.5σ
ADAM9	ADAM metallopeptidase domain 9	NM_003816	SIRNA_ASO0DHAI	B	23.89	-1.03	11.31	-0.65	9.956	0.137	2.093	0.048	91.86	-0.5σ
ADAM9	ADAM metallopeptidase domain 9	NM_003816	SIRNA_ASO0DHAJ	C	64.04	0	18.32	-0.6	14.176	0.202	0.222	0.097	103.79	+0.5σ
ADAMDEC1	ADAM-like, decysin 1	NM_014479	SIRNA_ASO0DGAU	B	63.91	-1.08	47.75	-0.75	11.49	0.072	12.981	0.063	82.55	-1σ
ADAMDEC1	ADAM-like, decysin 1	NM_014479	SIRNA_ASO0DGAT	A	66.89	0.04	52.27	0.04	19.753	0.556	9.356	0.076	82.17	-1σ
ADAMDEC1	ADAM-like, decysin 1	NM_014479	SIRNA_ASO0DGAV	C	21.51	-1.87	53.63	-0.3	5.804	0.231	6.315	0.051	51.12	-2σ
ADAMTS1	ADAM metallopeptidase with thrombospondin type 1 motif, 1	NM_006988	SIRNA_ASO0DHCA	A	17.98	-1.62	12.1	-0.81	3.626	0.22	0.018	0.028	89.72	-0.5σ
ADAMTS1	ADAM metallopeptidase with thrombospondin type 1 motif, 1	NM_006988	SIRNA_ASO0DHCB	B	55.47	-0.24	45.84	0.34	1.72	0.123	29.641	0.575	77.52	-1σ
ADAMTS1	ADAM metallopeptidase with thrombospondin type 1 motif, 1	NM_006988	SIRNA_ASO0DHCC	C	34.75	-0.76	33.22	-0.06	2.565	0.057	8.472	0.266	75.28	-1σ
ADAMTS10	ADAM metallopeptidase with thrombospondin type 1 motif, 10	NM_030957	SIRNA_ASO0DGGY	B	87.9	-0.79	23.75	-3.99	12.462	0.33	7.897	0.696	116.36	+1σ
ADAMTS10	ADAM metallopeptidase with thrombospondin type 1 motif, 10	NM_030957	SIRNA_ASO0DGGX	A	109.78	1.05	32.88	-0.44	23.219	0.623	0.015	0.055	128.68	+2σ
ADAMTS10	ADAM metallopeptidase with thrombospondin type 1 motif, 10	NM_030957	SIRNA_ASO0DGGZ	C	84.3	-0.32	90.5	-0.22	7.428	0.098	14.841	0.517	84.83	-0.5σ
ADAMTS12	ADAM metallopeptidase with thrombospondin type 1 motif, 12	NM_030955	SIRNA_ASO0DGGV	B	71.67	-1.63	92.04	-0.9	4.303	0.107	28.789	0.886	72.11	-1σ
ADAMTS12	ADAM metallopeptidase with thrombospondin type 1 motif, 12	NM_030955	SIRNA_ASO0DGGU	A	91.35	0.57	48.29	-0.15	10.627	0.263	1.831	0.129	104.98	+0.5σ
ADAMTS12	ADAM metallopeptidase with thrombospondin type 1 motif, 12	NM_030955	SIRNA_ASO0DGGW	C	82	-0.4	100.87	0.21	5.129	0.171	1.279	0.15	82.01	-1σ
ADAMTS13	ADAM metallopeptidase with thrombospondin type 1 motif, 13	NM_139025	SIRNA_ASO0DHF6	B	79.52	-0.3	61.11	-0.23	4.285	0.092	13.575	0.3	88.52	-0.5σ
ADAMTS13	ADAM metallopeptidase with thrombospondin type 1 motif, 13	NM_139025	SIRNA_ASO0DHF5	A	57.02	-0.24	33.34	-0.33	7.096	0.078	1.574	0.046	87.72	-0.5σ
ADAMTS13	ADAM metallopeptidase with thrombospondin type 1 motif, 13	NM_139025	SIRNA_ASO0DHF7	C	79.46	-0.17	48.36	-0.45	2.764	0.004	20.87	0.316	94.77	-0.5σ
ADAMTS14	ADAM metallopeptidase with thrombospondin type 1 motif, 14	NM_080722	SIRNA_ASO0DGK2	B	92.03	-0.58	101.45	-0.34	7.965	0.102	8.614	0.172	92.04	-0.5σ
ADAMTS14	ADAM metallopeptidase with thrombospondin type 1 motif, 14	NM_080722	SIRNA_ASO0DGK1	A	54.94	-0.38	51.83	-0.08	0.251	0.009	4.715	0.193	73.07	-1σ
ADAMTS14	ADAM metallopeptidase with thrombospondin type 1 motif, 14	NM_080722	SIRNA_ASO0DGK3	C	92.95	-0.05	88.91	-0.21	25.363	0.49	11.399	0.462	93.61	-0.5σ
ADAMTS15	ADAM metallopeptidase with thrombospondin type 1 motif, 15	NM_139055	SIRNA_ASO0DGKW	B	102.24	-0.05	111.18	0.08	2.462	0.171	15.527	0.04	102.85	+0.5σ
ADAMTS15	ADAM metallopeptidase with thrombospondin type 1 motif, 15	NM_139055	SIRNA_ASO0DGKV	A	90.63	0.54	89.87	0.64	31.485	0.806	5.026	0.298	91.2	-0.5σ
ADAMTS15	ADAM metallopeptidase with thrombospondin type 1 motif, 15	NM_139055	SIRNA_ASO0DGKX	C	115.92	0.75	100.71	0.22	2.553	0.333	5.999	0.327	115.92	+1σ
ADAMTS16	ADAM metallopeptidase with thrombospondin type 1 motif, 16	NM_139056	SIRNA_ASO0DGKZ	B	89.52	-0.7	115.92	0.36	16.22	0.525	6.071	0.459	90.92	-0.5σ
ADAMTS16	ADAM metallopeptidase with thrombospondin type 1 motif, 16	NM_139056	SIRNA_ASO0F7MC	A	79.15	0.25	103.89	0.89	20.21	0.516	9.715	0.056	79.24	-1σ
ADAMTS16	ADAM metallopeptidase with thrombospondin type 1 motif, 16	NM_139056	SIRNA_ASO0DGL0	C	94.86	0.04	90.4	-0.13	0.894	0.342	18.615	0.743	95.34	-0.5σ
ADAMTS17	ADAM metallopeptidase with thrombospondin type 1 motif, 17	NM_139057	SIRNA_ASO0DGL2	B	101.6	-0.08	111.12	0.13	17.849	0.621	7.14	0.353	102.2	+0.5σ
ADAMTS17	ADAM metallopeptidase with thrombospondin type 1 motif, 17	NM_139057	SIRNA_ASO0DGL1	A	19.92	-1.29	20.43	-0.68	2.848	0.082	3.628	0.046	82.03	-1σ
ADAMTS17	ADAM metallopeptidase with thrombospondin type 1 motif, 17	NM_139057	SIRNA_ASO0DGL3	C	92.52	-0.05	102.3	0.26	8.952	0.064	1.566	0.051	92.55	-0.5σ
ADAMTS18	ADAM metallopeptidase with thrombospondin type 1 motif, 18	NM_139054	SIRNA_ASO0DGL5	B	99.87	-0.17	119.84	0.43	7.929	0.108	24.72	0.372	101.82	+0.5σ
ADAMTS18	ADAM metallopeptidase with thrombospondin type 1 motif, 18	NM_139054	SIRNA_ASO0DGL4	A	81.49	0.31	128.23	1.32	17.245	0.438	32.744	0.315	86.24	-0.5σ
ADAMTS18	ADAM metallopeptidase with thrombospondin type 1 motif, 18	NM_139054	SIRNA_ASO0DGL6	C	161.48	2.29	116.19	0.81	5.528	0.332	8.046	0.492	162.29	+3σ
ADAMTS19	ADAM metallopeptidase with thrombospondin type 1 motif, 19	NM_133638	SIRNA_ASO0DGL8	B	106.76	0.18	118.08	0.4	9.365	0.189	15.685	0.032	108.28	+1σ
ADAMTS19	ADAM metallopeptidase with thrombospondin type 1 motif, 19	NM_133638	SIRNA_ASO0DGL7	A	21.78	-1.24	15.09	-0.78	0.658	0.025	3.147	0.051	87.66	-0.5σ
ADAMTS19	ADAM metallopeptidase with thrombospondin type 1 motif, 19	NM_133638	SIRNA_ASO0DGL9	C	71.66	-0.75	99.46	0.12	5.753	0.127	13.324	0.408	71.66	-1σ
ADAMTS2	ADAM metallopeptidase with thrombospondin type 1 motif, 2	NM_014244	SIRNA_ASO0DHC7	A	80.93	0.06	78.11	1	4.254	0.311	15.938	0.502	83.84	-0.5σ
ADAMTS2	ADAM metallopeptidase with thrombospondin type 1 motif, 2	NM_014244	SIRNA_ASO0DHC8	B	101.53	0.9	80.02	1.45	1.825	0.201	15.442	0.103	103.48	+0.5σ
ADAMTS2	ADAM metallopeptidase with thrombospondin type 1 motif, 2	NM_014244	SIRNA_ASO0DHC9	C	6.77	-1.49	14.25	-0.74	0.078	0.085	0.063	0.104	86.02	-0.5σ
ADAMTS20	ADAM metallopeptidase with thrombospondin type 1 motif, 20	NM_025003	SIRNA_ASO0DGGF	B	111.44	0.41	133.05	1.07	13.191	0.967	23.017	0.139	116.24	+1σ
ADAMTS20	ADAM metallopeptidase with thrombospondin type 1 motif, 20	NM_025003	SIRNA_ASO0DGGE	A	17.39	-1.35	27.79	-0.53	2.526	0.057	3.768	0.112	74.28	-1σ
ADAMTS20	ADAM metallopeptidase with thrombospondin type 1 motif, 20	NM_025003	SIRNA_ASO0DGGG	C	92.95	-0.05	137.62	1.6	20.61	0.329	2.42	0.404	100.27	+0.5σ
ADAMTS3	ADAM metallopeptidase with thrombospondin type 1 motif, 3	NM_014243	SIRNA_ASO0DHC4	A	53.01	-0.71	19.85	-0.6	8.409	0.166	0.019	0.033	96.1	+0.5σ
ADAMTS3	ADAM metallopeptidase with thrombospondin type 1 motif, 3	NM_014243	SIRNA_ASO0DHC5	B	87.75	0.56	67.61	1.14	5.717	0.08	5.942	0.685	93.53	-0.5σ
ADAMTS3	ADAM metallopeptidase with thrombospondin type 1 motif, 3	NM_014243	SIRNA_ASO0DHC6	C	28.56	-0.92	46.09	0.34	0.684	0.097	16.265	0.541	61.01	-2σ
ADAMTS4	ADAM metallopeptidase with thrombospondin type 1 motif, 4	NM_005099	SIRNA_ASO0DHC1	A	67.02	-0.34	45.39	0.09	9.689	0.128	8.356	0.181	86.45	-0.5σ
ADAMTS4	ADAM metallopeptidase with thrombospondin type 1 motif, 4	NM_005099	SIRNA_ASO0DHC2	B	82.5	0.43	65.51	1.09	2.78	0.144	11.984	0.859	89.42	-0.5σ
ADAMTS4	ADAM metallopeptidase with thrombospondin type 1 motif, 4	NM_005099	SIRNA_ASO0F7LC	C	70.08	0.16	70.11	1.24	8.525	0.045	17.353	0.725	76.19	-1σ
ADAMTS5	ADAM metallopeptidase with thrombospondin type 1 motif, 5	NM_007038	SIRNA_ASO0DG6D	A	79.96	0.05	27.05	-0.36	3.149	0.206	1.682	0.009	108.24	+1σ
ADAMTS5	ADAM metallopeptidase with thrombospondin type 1 motif, 5	NM_007038	SIRNA_ASO0DG6F	C	64.48	0.34	49.08	0.75	4.179	0.213	4.95	0.138	82.16	-1σ
ADAMTS5	ADAM metallopeptidase with thrombospondin type 1 motif, 5	NM_007038	SIRNA_ASO0DG6E	B	47.12	-1.37	31.42	-0.93	12.113	0.075	11.42	0.423	83.21	-1σ
ADAMTS6	ADAM metallopeptidase with thrombospondin type 1 motif, 6	NM_197941	SIRNA_ASO0DG9A	B	98.55	0.66	98.99	0.85	3.72	0.073	31.689	0.822	98.56	+0.5σ
ADAMTS6	ADAM metallopeptidase with thrombospondin type 1 motif, 6	NM_197941	SIRNA_ASO0DG99	A	111.68	0.88	77.82	0.54	43.128	0.624	16.94	0.183	113.86	+1σ
ADAMTS6	ADAM metallopeptidase with thrombospondin type 1 motif, 6	NM_197941	SIRNA_ASO0DG9B	C	81.35	-0.08	106.11	0.95	27.84	0.904	19.716	0.105	81.58	-1σ
ADAMTS7	ADAM metallopeptidase with thrombospondin type 1 motif, 7	NM_014272	SIRNA_ASO0DG97	B	70.53	-0.74	50.49	-0.64	9.291	0.033	12.981	0.107	86.17	-0.5σ
ADAMTS7	ADAM metallopeptidase with thrombospondin type 1 motif, 7	NM_014272	SIRNA_ASO0DG96	A	163.33	2.05	90.34	0.8	29.491	0.092	1.574	0.144	163.61	+3σ
ADAMTS7	ADAM metallopeptidase with thrombospondin type 1 motif, 7	NM_014272	SIRNA_ASO0DG98	C	57.4	-0.8	43.43	-0.54	13.347	0.419	7.142	0.001	80.59	-1σ
ADAMTS8	ADAM metallopeptidase with thrombospondin type 1 motif, 8	NM_007037	SIRNA_ASO0DG91	B	114.99	1.48	84.62	0.53	10.752	0.064	3.061	0.041	116.01	+1σ
ADAMTS8	ADAM metallopeptidase with thrombospondin type 1 motif, 8	NM_007037	SIRNA_ASO0F7LM	A	39.14	-0.58	15.73	-0.68	14.005	0.305	0.952	0.028	92.92	-0.5σ
ADAMTS8	ADAM metallopeptidase with thrombospondin type 1 motif, 8	NM_007037	SIRNA_ASO0DG92	C	121.18	1.01	113.43	1.11	34.411	0.816	24.913	0.206	121.92	+2σ
ADAMTS9	ADAM metallopeptidase with thrombospondin type 1 motif, 9	NM_182920	SIRNA_ASO0DGEH	B	120.82	1.32	94.18	0.81	50.75	2.144	13.37	0.199	120.96	+2σ
ADAMTS9	ADAM metallopeptidase with thrombospondin type 1 motif, 9	NM_182920	SIRNA_ASO0DGEG	A	79.42	0.26	13.22	-0.73	4.158	0.087	1.373	0.015	117.64	+1σ
ADAMTS9	ADAM metallopeptidase with thrombospondin type 1 motif, 9	NM_182920	SIRNA_ASO0DGEI	C	104.05	0.54	67.33	0.02	6.147	0.032	17.785	0.181	109.06	+1σ
ADAP1	ArfGAP with dual PH domains 1	NM_006869	SIRNA_ASO0DVSM	C	47.06	-2.11	73.44	-0.13	1.678	0.598	4.566	0.034	54.04	-2σ
ADAP1	ArfGAP with dual PH domains 1	NM_006869	SIRNA_ASO0DQRX	B	38.92	-0.62	15.73	-0.84	8.552	0.222	0.476	0.016	92.82	-0.5σ
ADAP1	ArfGAP with dual PH domains 1	NM_006869	SIRNA_ASO0DQQH	A	73.91	-0.5	63.5	-0.28	8.208	0.256	8.909	0.042	82.43	-1σ
ADAP2	ArfGAP with dual PH domains 2	NM_018404	SIRNA_ASO0DYZH	C	80.31	1.21	80.82	0.95	22.844	0.471	14.849	0.078	82.57	-1σ
ADAP2	ArfGAP with dual PH domains 2	NM_018404	SIRNA_ASO0DYX1	B	169.39	2.63	48.29	-0.19	2.112	0.494	1.779	0.031	177.1	+6σ
ADAR	adenosine deaminase, RNA-specific	NM_001025107	SIRNA_ASO0DODH	B	108.25	3.74	59.44	0.88	59.757	0.477	2.334	0.126	115.6	+1σ
ADAR	adenosine deaminase, RNA-specific	NM_001025107	SIRNA_ASO0DO4Q	A	65.16	-0.78	53.35	-0.39	6.677	0.164	5.275	0.489	80.14	-1σ
ADAR	adenosine deaminase, RNA-specific	NM_001025107	SIRNA_ASO0DOGH	C	32.01	-2.25	26.83	-0.79	14.979	0.162	10.64	0.146	79.86	-1σ
ADARB1	adenosine deaminase, RNA-specific, B1 (RED1 homolog rat)	NM_015833	SIRNA_ASO0DODI	B	57.18	-0.14	38.94	-0.28	30.218	0.148	9.355	0.318	83.65	-1σ
ADARB1	adenosine deaminase, RNA-specific, B1 (RED1 homolog rat)	NM_015833	SIRNA_ASO0DO4R	A	78.21	-0.25	79.24	0.78	14.868	0.167	21.14	0.602	80.91	-1σ
ADARB1	adenosine deaminase, RNA-specific, B1 (RED1 homolog rat)	NM_015833	SIRNA_ASO0DOGI	C	99.53	0.21	102.01	0.68	8.985	0.56	3.703	0.031	99.55	+0.5σ
ADARB2	adenosine deaminase, RNA-specific, B2 (RED2 homolog rat)	NM_018702	SIRNA_ASO0DODJ	B	51.63	-0.53	34.02	-0.55	25.9	0.013	3.883	0.021	83.78	-0.5σ
ADARB2	adenosine deaminase, RNA-specific, B2 (RED2 homolog rat)	NM_018702	SIRNA_ASO0DO4S	A	86.95	0.09	45.01	-0.84	6.292	0.171	5.189	0.096	102.88	+0.5σ
ADARB2	adenosine deaminase, RNA-specific, B2 (RED2 homolog rat)	NM_018702	SIRNA_ASO0DOGJ	C	108.33	0.54	106.97	0.77	9.564	0.704	24.098	0.363	108.55	+1σ
ADAT1	adenosine deaminase, tRNA-specific 1	NM_012091	SIRNA_ASO0DRUB	B	61.91	-0.46	34	-0.67	21.699	0.368	14.001	0.167	90.49	-0.5σ
ADAT1	adenosine deaminase, tRNA-specific 1	NM_012091	SIRNA_ASO0F81K	C	13.64	-4.54	7.33	-0.87	1.446	0.559	0.431	0.147	93.67	-0.5σ
ADAT1	adenosine deaminase, tRNA-specific 1	NM_012091	SIRNA_ASO0DRSS	A	80.34	0.8	62.41	0.51	16.244	0.663	27.732	0.127	88.69	-0.5σ
ADAT2	adenosine deaminase, tRNA-specific 2, TAD2 homolog (S. cerevisiae)	NM_182503	SIRNA_ASO0E5WS	B	39.43	0.14	122.69	1.79	2.524	0.16	15.659	0.056	45.49	-3σ
ADAT2	adenosine deaminase, tRNA-specific 2, TAD2 homolog (S. cerevisiae)	NM_182503	SIRNA_ASO0E5Z8	C	91.99	0.48	128.36	1.02	10.226	0.014	21.124	0.805	96.26	+0.5σ
ADAT2	adenosine deaminase, tRNA-specific 2, TAD2 homolog (S. cerevisiae)	NM_182503	SIRNA_ASO0E5UC	A	68.67	0.23	31.09	-0.44	23.263	0.625	2.832	0.049	97.28	+0.5σ
ADC	arginine decarboxylase	NM_052998	SIRNA_ASO0E414	B	117.54	0.47	119.45	0.73	6.302	0.466	25.323	0.701	119.14	+1σ
ADC	arginine decarboxylase	NM_052998	SIRNA_ASO0E445	C	91.99	0.18	75.77	0.3	8.66	0.387	1.376	0.145	95.13	-0.5σ
ADC	arginine decarboxylase	NM_052998	SIRNA_ASO0E3YO	A	42.82	-1.23	10.47	-0.81	19.127	0.066	0.38	0.141	99.24	+0.5σ
ADCK2	aarF domain containing kinase 2	NM_052853	SIRNA_ASO0DA9U	B	62.22	-0.38	53.75	-0.44	6.249	0.339	5.413	0.105	77.53	-1σ
ADCK2	aarF domain containing kinase 2	NM_052853	SIRNA_ASO0DA9V	C	117.56	1.68	87.98	0.86	14.304	0.233	1.389	0.127	118.17	+1σ
ADCK2	aarF domain containing kinase 2	NM_052853	SIRNA_ASO0LH6Z	A	51.92	-0.46	94.8	1.67	18.89	0.122	19.19	0.13	52.18	-2σ
ADCK4	aarF domain containing kinase 4	NM_024876	SIRNA_ASO0DA8Y	B	70.31	-0.51	57.71	-0.27	1.23	0.089	17.092	0.348	82.04	-1σ
ADCK4	aarF domain containing kinase 4	NM_024876	SIRNA_ASO0DA8Z	C	31.03	-2.06	23.18	-1.02	9.146	0.257	1.716	0.221	82.85	-1σ
ADCK4	aarF domain containing kinase 4	NM_024876	SIRNA_ASO0LH5E	A	38.68	-0.64	47.03	-0.11	3.183	0.245	2.792	0.15	65.59	-2σ
ADCK5	aarF domain containing kinase 5	NM_174922	SIRNA_ASO0DAD1	B	98.56	0.57	75.82	0.23	1.492	0.089	16.414	0.302	101.48	+0.5σ
ADCK5	aarF domain containing kinase 5	NM_174922	SIRNA_ASO0DAF5	C	90.49	0.58	91.25	0.93	9.651	0.21	22.65	0.78	90.92	-0.5σ
ADCK5	aarF domain containing kinase 5	NM_174922	SIRNA_ASO0LH8D	A	79.59	0.26	23.89	-0.76	31.692	0.34	5.987	0.064	110.12	+1σ
ADCY1	adenylate cyclase 1 (brain)	NM_021116	SIRNA_ASO0DODK	B	68.45	0.57	35.67	-0.46	43.157	0.791	4.938	0.077	93.93	-0.5σ
ADCY1	adenylate cyclase 1 (brain)	NM_021116	SIRNA_ASO0DO4T	A	88.96	0.17	45.26	-0.83	8.172	0.095	6.157	0.142	104.45	+0.5σ
ADCY1	adenylate cyclase 1 (brain)	NM_021116	SIRNA_ASO0DOGK	C	68.02	-0.92	31.63	-0.7	14.157	0.311	15.874	0.245	96.44	+0.5σ
ADCY10	adenylate cyclase 10 (soluble)	NM_018417	SIRNA_ASO0DYZN	C	37.73	-0.34	54.64	0.24	5.126	0.103	3.204	0.292	59	-2σ
ADCY10	adenylate cyclase 10 (soluble)	NM_018417	SIRNA_ASO0DYX7	B	137.34	1.66	125.94	2.18	38.495	0.744	5.799	0.249	139.77	+2σ
ADCY2	adenylate cyclase 2 (brain)	NM_020546	SIRNA_ASO0DODL	B	49.94	-0.65	30.4	-0.75	24.656	0.022	2.905	0.025	85.66	-0.5σ
ADCY2	adenylate cyclase 2 (brain)	NM_020546	SIRNA_ASO0DO4U	A	78.33	-0.25	55.84	-0.33	15.368	0.187	11.163	0.302	89.92	-0.5σ
ADCY2	adenylate cyclase 2 (brain)	NM_020546	SIRNA_ASO0DOGL	C	118.28	0.62	78.92	0.23	31.382	0.671	11.525	0.134	120.15	+1σ
ADCY3	adenylate cyclase 3	NM_004036	SIRNA_ASO0DODM	B	53.18	-0.35	86.24	2.39	24.088	0.218	4.975	0.04	54.93	-2σ
ADCY3	adenylate cyclase 3	NM_004036	SIRNA_ASO0DO4V	A	140.61	2.22	57.79	-0.19	18.085	1.121	1.367	0.198	146.81	+3σ
ADCY3	adenylate cyclase 3	NM_004036	SIRNA_ASO0DOGM	C	67.29	-1.2	16.87	-0.98	22.423	1.053	1.48	0.027	106.95	+0.5σ
ADCY4	adenylate cyclase 4	NM_139247	SIRNA_ASO0E6E5	C	90.56	0.22	99.23	0.11	17.236	0.521	6.007	0.069	90.56	-0.5σ
ADCY4	adenylate cyclase 4	NM_139247	SIRNA_ASO0E699	A	88.38	0.35	44.78	-0.02	4.136	0.127	3.758	0.053	104.21	+0.5σ
ADCY4	adenylate cyclase 4	NM_139247	SIRNA_ASO0E6BP	B	17.53	-0.51	10.12	-0.53	4.625	0.336	3.731	0.127	91.57	-0.5σ
ADCY5	adenylate cyclase 5	NM_183357	SIRNA_ASO0DODN	B	58.2	0.05	58.85	0.84	25.921	0.281	14.235	0.546	71.28	-2σ
ADCY5	adenylate cyclase 5	NM_183357	SIRNA_ASO0DO4W	A	98.55	0.55	90.84	1.41	6.512	0.158	8.917	0.097	98.98	+0.5σ
ADCY5	adenylate cyclase 5	NM_183357	SIRNA_ASO0DOGN	C	23.61	-2.65	35.11	-0.63	1.412	0.782	14.87	0.224	69.05	-2σ
ADCY6	adenylate cyclase 6	NM_020983	SIRNA_ASO0DODO	B	51.56	-0.54	77.88	1.88	25.865	0.013	37.48	1.811	56.11	-2σ
ADCY6	adenylate cyclase 6	NM_020983	SIRNA_ASO0DO4X	A	63.07	-0.86	65.26	0.12	10.185	0.025	15.762	0.452	72	-1σ
ADCY6	adenylate cyclase 6	NM_020983	SIRNA_ASO0DOGO	C	21.38	-2.68	30.56	-0.71	9.444	0.516	11.047	0.152	72.66	-1σ
ADCY7	adenylate cyclase 7	NM_001114	SIRNA_ASO0DODP	B	61.65	0.24	47.45	0.21	31.399	0.051	2.728	0.075	81.01	-1σ
ADCY7	adenylate cyclase 7	NM_001114	SIRNA_ASO0DO4Y	A	61.78	-0.91	55.59	-0.34	10.521	0.012	9.679	0.231	76.08	-1σ
ADCY7	adenylate cyclase 7	NM_001114	SIRNA_ASO0DOGP	C	68.69	-1	37	-0.59	0.157	0.209	1.211	0.043	93.21	-0.5σ
ADCY8	adenylate cyclase 8 (brain)	NM_001115	SIRNA_ASO0DODQ	B	55.8	-0.08	37.81	-0.34	22.335	0.491	3.511	0.008	83.55	-1σ
ADCY8	adenylate cyclase 8 (brain)	NM_001115	SIRNA_ASO0DO4Z	A	72.69	-0.47	89.21	1.42	13.873	0.126	13.724	1.202	73.49	-1σ
ADCY8	adenylate cyclase 8 (brain)	NM_001115	SIRNA_ASO0DOGQ	C	98.41	0.14	51.86	-0.3	5.059	0.399	4.693	0.016	109.55	+1σ
ADCY9	adenylate cyclase 9	NM_001116	SIRNA_ASO0DODR	B	50.4	-0.55	34.35	-0.54	21.944	0.283	7.165	0.206	82.76	-1σ
ADCY9	adenylate cyclase 9	NM_001116	SIRNA_ASO0DO50	A	143.6	2.35	69.84	0.33	44.207	1.361	18.141	0.532	146.73	+3σ
ADCY9	adenylate cyclase 9	NM_001116	SIRNA_ASO0DOGR	C	99.69	0.2	86.94	0.38	6.488	0.47	11.606	0.131	100.55	+0.5σ
ADCYAP1	adenylate cyclase activating polypeptide 1 (pituitary)	NM_001117	SIRNA_ASO0DODS	B	53.05	-0.49	43.05	-0.04	29.711	0.288	0.586	0.186	77.83	-1σ
ADCYAP1	adenylate cyclase activating polypeptide 1 (pituitary)	NM_001117	SIRNA_ASO0DO51	A	57.5	-1.08	46.82	-0.76	11.163	0.012	5.997	0.121	78.32	-1σ
ADCYAP1	adenylate cyclase activating polypeptide 1 (pituitary)	NM_001117	SIRNA_ASO0DOGS	C	89.94	-0.24	80.16	0.25	4.019	0.055	5.03	0.007	92.1	-0.5σ
ADCYAP1R1	adenylate cyclase activating polypeptide 1 (pituitary) receptor type I	NM_001118	SIRNA_ASO0DBIY	A	15	-0.99	7.35	-0.5	3.736	0.125	0.386	0.032	93.85	-0.5σ
ADCYAP1R1	adenylate cyclase activating polypeptide 1 (pituitary) receptor type I	NM_001118	SIRNA_ASO0DBIZ	B	79.74	0.87	37.67	0.08	3.998	0.038	13.341	0.324	101.21	+0.5σ
ADCYAP1R1	adenylate cyclase activating polypeptide 1 (pituitary) receptor type I	NM_001118	SIRNA_ASO0DBJ0	C	62.85	0.45	37.83	0.63	19.598	0.435	0.297	0.042	88.41	-0.5σ
ADD1	adducin 1 (alpha)	NM_001119	SIRNA_ASO0DODT	B	52.01	-0.59	33.27	-0.59	30.151	0.374	2.978	0.028	84.61	-0.5σ
ADD1	adducin 1 (alpha)	NM_001119	SIRNA_ASO0DO52	A	78.19	-0.26	49.41	-0.65	7.183	0.139	10.274	0.311	93.13	-0.5σ
ADD1	adducin 1 (alpha)	NM_001119	SIRNA_ASO0DOGT	C	97.41	0.05	33.49	-0.65	2.332	0.112	1.46	0.093	117.95	+1σ
ADD2	adducin 2 (beta)	NM_001617	SIRNA_ASO0F7P6	B	67.72	0.54	47.91	0.22	41.718	0.696	11.321	0.408	85.44	-0.5σ
ADD2	adducin 2 (beta)	NM_001617	SIRNA_ASO0DO53	A	57.64	-1.07	44.04	-0.89	8.664	0.088	4.52	0.071	80.33	-1σ
ADD2	adducin 2 (beta)	NM_001617	SIRNA_ASO0F7P5	C	92.81	-0.07	80.36	0.26	4.468	0.299	2.618	0.142	94.87	-0.5σ
ADD3	adducin 3 (gamma)	NM_001121	SIRNA_ASO0DODV	B	49.2	-0.74	32.71	-0.62	25.703	0.105	3.147	0.017	83.36	-1σ
ADD3	adducin 3 (gamma)	NM_001121	SIRNA_ASO0DO54	A	117.8	1.32	118.07	2.67	0.923	0.373	28.146	0.629	119.18	+1σ
ADD3	adducin 3 (gamma)	NM_001121	SIRNA_ASO0DOGV	C	81.67	-0.42	41.53	-0.5	13.103	0.462	6.13	0.05	100.44	+0.5σ
ADH1A	alcohol dehydrogenase 1A (class I), alpha polypeptide	NM_000667	SIRNA_ASO0DODW	B	50.58	-0.54	49.37	0.33	22.078	0.279	8.663	0.722	71.56	-1σ
ADH1A	alcohol dehydrogenase 1A (class I), alpha polypeptide	NM_000667	SIRNA_ASO0DO55	A	139.11	2.16	112.9	2.56	48.151	2.318	5.784	1.005	139.71	+2σ
ADH1A	alcohol dehydrogenase 1A (class I), alpha polypeptide	NM_000667	SIRNA_ASO0DOGW	C	124.78	0.81	93.43	0.51	39.209	0.87	8.334	0.064	124.96	+2σ
ADH1B	alcohol dehydrogenase 1B (class I), beta polypeptide	NM_000668	SIRNA_ASO0DODX	B	54.43	-0.26	54.09	0.56	24.655	0.223	19.062	0.829	71.21	-2σ
ADH1B	alcohol dehydrogenase 1B (class I), beta polypeptide	NM_000668	SIRNA_ASO0DO56	A	68.8	-0.63	48.27	-0.67	9.654	0.044	3.43	0.017	86.07	-0.5σ
ADH1B	alcohol dehydrogenase 1B (class I), beta polypeptide	NM_000668	SIRNA_ASO0DOGX	C	84.63	-0.49	34.9	-0.63	12.176	0.431	2.904	0.009	106.77	+0.5σ
ADH4	alcohol dehydrogenase 4 (class II), pi polypeptide	NM_000670	SIRNA_ASO0DODY	B	47.52	-0.87	29.61	-0.8	24.584	0.081	2.366	0.054	84.93	-0.5σ
ADH4	alcohol dehydrogenase 4 (class II), pi polypeptide	NM_000670	SIRNA_ASO0DO57	A	61.59	-0.92	47.66	-0.7	12.411	0.063	3.786	0.005	80.82	-1σ
ADH4	alcohol dehydrogenase 4 (class II), pi polypeptide	NM_000670	SIRNA_ASO0DOGY	C	6.59	-3.3	42.72	-0.48	0.413	1.087	9.763	0.12	57.66	-2σ
ADH5P4	alcohol dehydrogenase 5 (class III), chi polypeptide, pseudogene 4	XM_926158	SIRNA_ASO0DO1S	B	147.9	0.11	96.31	-0.86	54.845	0.528	5.675	0.021	147.95	+3σ
ADH5P4	alcohol dehydrogenase 5 (class III), chi polypeptide, pseudogene 4	XM_926158	SIRNA_ASO0DO08	A	65.39	-1.97	12.49	-1.44	6.828	0.335	1.338	0.125	109.24	+1σ
ADH5P4	alcohol dehydrogenase 5 (class III), chi polypeptide, pseudogene 4	XM_926158	SIRNA_ASO0DO3C	C	109.88	-0.39	48.66	-1.49	9.5	0.506	8.404	0.286	121.28	+2σ
ADH6	alcohol dehydrogenase 6 (class V)	NM_000672	SIRNA_ASO0DODZ	B	49.89	-0.67	42.77	-0.07	24.995	0.011	10.896	0.396	75.92	-1σ
ADH6	alcohol dehydrogenase 6 (class V)	NM_000672	SIRNA_ASO0DO58	A	104.57	0.8	72.38	0.52	40.717	1.207	3.661	0.204	108.16	+1σ
ADH6	alcohol dehydrogenase 6 (class V)	NM_000672	SIRNA_ASO0DOGZ	C	111.78	0.44	41.79	-0.5	22.355	0.428	17.34	0.268	126.03	+2σ
ADH7	alcohol dehydrogenase 7 (class IV), mu or sigma polypeptide	NM_000673	SIRNA_ASO0DOE0	B	50.89	-0.53	60.48	0.96	23.06	0.206	8.865	0.759	64.43	-2σ
ADH7	alcohol dehydrogenase 7 (class IV), mu or sigma polypeptide	NM_000673	SIRNA_ASO0DO59	A	191.39	4.26	58.17	-0.15	67.335	2.3	4.466	0.489	195.91	+6σ
ADH7	alcohol dehydrogenase 7 (class IV), mu or sigma polypeptide	NM_000673	SIRNA_ASO0DOH0	C	77.24	-0.73	92.95	0.5	7.513	0.362	2.632	0.047	77.57	-1σ
ADHFE1	alcohol dehydrogenase, iron containing, 1	NM_144650	SIRNA_ASO0E5X5	B	59.44	0.82	101.78	1.29	5.722	0.314	17.455	0.081	59.46	-2σ
ADHFE1	alcohol dehydrogenase, iron containing, 1	NM_144650	SIRNA_ASO0E5ZL	C	112.91	1.17	147.01	1.66	9.999	0.031	12.735	0.356	122.3	+2σ
ADHFE1	alcohol dehydrogenase, iron containing, 1	NM_144650	SIRNA_ASO0E5UP	A	17.34	-1.13	17.97	-0.78	2.522	0.115	1.254	0.045	83.84	-0.5σ
ADI1	acireductone dioxygenase 1	NM_018269	SIRNA_ASO0DYDV	B	69.88	-0.4	73.29	0.1	17.757	0.391	3.861	0.245	74.81	-1σ
ADI1	acireductone dioxygenase 1	NM_018269	SIRNA_ASO0DYGV	C	62.75	-0.38	56.43	0.19	3.357	0.363	4.549	0.309	76.39	-1σ
ADIPOQ	adiponectin, C1Q and collagen domain containing	NM_004797	SIRNA_ASO0DKCP	B	119.41	-0.1	73.32	-1.43	14.991	0.742	14.423	0.331	122.35	+2σ
ADIPOQ	adiponectin, C1Q and collagen domain containing	NM_004797	SIRNA_ASO0DKCR	A	120.05	0.82	141.28	1.53	11.627	0.023	8.633	0.27	126.95	+2σ
ADIPOQ	adiponectin, C1Q and collagen domain containing	NM_004797	SIRNA_ASO0DKCQ	C	130.66	1.18	90.44	0.07	10.832	0.061	15.06	0.305	131.01	+2σ
ADIPOR1	adiponectin receptor 1	NM_015999	SIRNA_ASO0DXG6	B	85.1	-0.09	104.87	0.5	2.602	0.112	8.565	0.317	85.24	-0.5σ
ADIPOR1	adiponectin receptor 1	NM_015999	SIRNA_ASO0DXIM	C	39.04	-0.94	14.22	-1.46	5.251	0.379	0.153	0.298	94.24	-0.5σ
ADIPOR1	adiponectin receptor 1	NM_015999	SIRNA_ASO0DXBM	A	56.29	-0.61	57.86	-0.36	14.034	0.316	14.054	0.172	70.32	-2σ
ADIPOR2	adiponectin receptor 2	NM_024551	SIRNA_ASO0E07Z	C	58.4	-0.03	54.28	-0.02	21.96	0.483	1.237	0.083	74.16	-1σ
ADIPOR2	adiponectin receptor 2	NM_024551	SIRNA_ASO0E05J	B	49.35	-1.17	82.54	0.45	20.818	0.365	27.091	0.626	52.35	-2σ
ADIPOR2	adiponectin receptor 2	NM_024551	SIRNA_ASO0E02J	A	47.46	-0.27	74.8	0.27	5.323	0.03	3.326	0.014	53.74	-2σ
ADK	adenosine kinase	NM_001123	SIRNA_ASO0D9N3	A	74.4	-0.57	98.72	0.5	13.136	0.223	2.953	0.098	74.41	-1σ
ADK	adenosine kinase	NM_001123	SIRNA_ASO0JKH7	C	42.95	-0.35	61.77	0.05	17.749	0.459	8.535	0.079	57.5	-2σ
ADK	adenosine kinase	NM_001123	SIRNA_ASO0LHI2	B	28.11	-0.72	50.12	-0.14	1.914	0.166	4.103	0.09	57.26	-2σ
ADM	adrenomedullin	NM_001124	SIRNA_ASO0DOE1	B	52.43	-0.32	40.19	-0.2	19.723	0.572	3.704	0.003	79.53	-1σ
ADM	adrenomedullin	NM_001124	SIRNA_ASO0DO5A	A	116.58	1.27	117.92	2.69	10.753	0.018	21.644	0.309	117.95	+1σ
ADM	adrenomedullin	NM_001124	SIRNA_ASO0DOH1	C	68.1	-1.01	45.94	-0.41	1.435	0.159	8.329	0.09	86.95	-0.5σ
ADORA1	adenosine A1 receptor	NM_000674	SIRNA_ASO0DBJ1	A	31.38	-0.54	6.84	-0.55	14.769	0.39	1.379	0.061	98.3	+0.5σ
ADORA1	adenosine A1 receptor	NM_000674	SIRNA_ASO0DBJ2	B	114.78	2.12	94.94	1.95	6.822	0.003	5.045	0.474	114.89	+1σ
ADORA1	adenosine A1 receptor	NM_000674	SIRNA_ASO0DBJ3	C	63.91	0.49	52.14	1.31	14.436	0.267	6.379	0.214	79.84	-1σ
ADORA2A	adenosine A2a receptor	NM_000675	SIRNA_ASO0DBJ4	A	31.06	-0.54	13.88	0.1	6.214	0.151	2.461	0.137	91.55	-0.5σ
ADORA2A	adenosine A2a receptor	NM_000675	SIRNA_ASO0DBJ5	B	56.27	0.04	35.08	0.01	1.979	0.207	6.024	0.099	85.91	-0.5σ
ADORA2A	adenosine A2a receptor	NM_000675	SIRNA_ASO0DBJ6	C	43.67	-0.16	56.99	1.56	12.3	0.235	3.293	0.264	61.29	-2σ
ADORA2B	adenosine A2b receptor	NM_000676	SIRNA_ASO0DBJ7	A	101.5	1.43	39.75	2.52	5.372	0.062	10.046	1.112	118.03	+1σ
ADORA2B	adenosine A2b receptor	NM_000676	SIRNA_ASO0DBJ8	B	85.46	1.07	67.4	1.06	7.035	0.06	1.327	0.255	91.47	-0.5σ
ADORA2B	adenosine A2b receptor	NM_000676	SIRNA_ASO0DBJ9	C	67.33	0.59	21.85	-0.14	21.806	0.497	1.539	0.059	103.15	+0.5σ
ADORA3	adenosine A3 receptor	NM_000677	SIRNA_ASO0DOE2	B	47.03	-0.91	44.05	0	24.37	0.084	12.398	0.478	73.09	-1σ
ADORA3	adenosine A3 receptor	NM_000677	SIRNA_ASO0DO5B	A	163.88	3.15	103.41	2.01	21.115	1.232	12.215	0.038	163.91	+3σ
ADORA3	adenosine A3 receptor	NM_000677	SIRNA_ASO0DOH2	C	90.95	-0.22	13.74	-1.04	6.569	0.136	6.302	0.069	125.35	+2σ
ADPGK	ADP-dependent glucokinase	NM_031284	SIRNA_ASO0DA98	B	93.68	0.66	68.5	0.07	7.103	0.385	8.747	0.084	98.84	+0.5σ
ADPGK	ADP-dependent glucokinase	NM_031284	SIRNA_ASO0DA99	C	89.71	0.3	43.08	-0.33	9.106	0.408	13.782	0.204	106.25	+0.5σ
ADPGK	ADP-dependent glucokinase	NM_031284	SIRNA_ASO0LH4Z	A	16.92	-1.25	18.25	-0.78	0.459	0.159	2.51	0.14	83.48	-1σ
ADPRH	ADP-ribosylarginine hydrolase	NM_001125	SIRNA_ASO0DOE3	B	47.26	-0.86	69.7	1.49	23.139	0.036	22.338	1.54	56.14	-2σ
ADPRH	ADP-ribosylarginine hydrolase	NM_001125	SIRNA_ASO0DO5C	A	69.31	-0.61	46.77	-0.73	5.954	0.191	0.259	0.162	87.39	-0.5σ
ADPRH	ADP-ribosylarginine hydrolase	NM_001125	SIRNA_ASO0F7P7	C	53.89	-1.48	21.07	-0.9	9.086	0.074	5.556	0.05	95.57	-0.5σ
ADPRHL1	ADP-ribosylhydrolase like 1	NM_138430	SIRNA_ASO0E417	B	117.71	0.47	58.77	-1.47	5.476	0.562	23.687	0.182	124.72	+2σ
ADPRHL1	ADP-ribosylhydrolase like 1	NM_138430	SIRNA_ASO0E448	C	122.93	1.34	93.45	0.7	0.162	0.096	7.5	0.031	123.11	+2σ
ADPRHL1	ADP-ribosylhydrolase like 1	NM_138430	SIRNA_ASO0E3YR	A	146.77	0.8	91.42	0.85	68.656	0.358	10.234	0.177	147.02	+3σ
ADRA1A	adrenergic, alpha-1A-, receptor	NM_000680	SIRNA_ASO0DBJG	A	115.66	1.84	78.44	6.06	2.463	0.319	13.376	0.92	117.65	+1σ
ADRA1A	adrenergic, alpha-1A-, receptor	NM_000680	SIRNA_ASO0DBJH	B	87.96	1.15	50.88	0.52	18.888	0.478	3.084	0.053	100.75	+0.5σ
ADRA1A	adrenergic, alpha-1A-, receptor	NM_000680	SIRNA_ASO0DBJI	C	76.64	0.9	70.72	2.19	11.695	0.155	12.281	0.449	82.05	-1σ
ADRA1B	adrenergic, alpha-1B-, receptor	NM_000679	SIRNA_ASO0DBJD	A	43.66	-0.2	7.9	-0.45	12.504	0.293	2.566	0.168	101.93	+0.5σ
ADRA1B	adrenergic, alpha-1B-, receptor	NM_000679	SIRNA_ASO0F7EB	B	93.68	1.37	72.83	1.23	0.112	0.211	1.12	0.196	97.54	+0.5σ
ADRA1B	adrenergic, alpha-1B-, receptor	NM_000679	SIRNA_ASO0DBJF	C	23.73	-0.79	37.65	0.64	1.71	0.069	15.014	0.777	66.71	-2σ
ADRA1D	adrenergic, alpha-1D-, receptor	NM_000678	SIRNA_ASO0DBJA	A	115.33	1.82	89.45	7.1	6.686	0.062	1.501	0.218	115.81	+1σ
ADRA1D	adrenergic, alpha-1D-, receptor	NM_000678	SIRNA_ASO0DBJB	B	44.56	-0.38	35.56	0.03	0.725	0.14	4.591	0.051	78.34	-1σ
ADRA1D	adrenergic, alpha-1D-, receptor	NM_000678	SIRNA_ASO0DBJC	C	91.34	1.39	75.9	2.44	3.233	0.352	12.301	0.437	94.47	-0.5σ
ADRA2A	adrenergic, alpha-2A-, receptor	NM_000681	SIRNA_ASO0DBJJ	A	36.03	-0.39	14.33	0.14	0.897	0.061	5.563	0.422	92.94	-0.5σ
ADRA2A	adrenergic, alpha-2A-, receptor	NM_000681	SIRNA_ASO0DBJK	B	137.4	2.92	72.36	1.24	14.329	0.222	10.954	0.582	140.15	+2σ
ADRA2A	adrenergic, alpha-2A-, receptor	NM_000681	SIRNA_ASO0DBJL	C	18.28	-0.97	10.52	-0.68	4.895	0.043	0.659	0.017	91.32	-0.5σ
ADRA2B	adrenergic, alpha-2B-, receptor	NM_000682	SIRNA_ASO0DBJM	A	101.13	1.4	10.92	-0.17	22.471	0.418	1.242	0.034	134.77	+2σ
ADRA2B	adrenergic, alpha-2B-, receptor	NM_000682	SIRNA_ASO0DBJN	B	96.66	1.49	121.96	2.79	12.682	0.664	10.745	0.065	99.12	+0.5σ
ADRA2B	adrenergic, alpha-2B-, receptor	NM_000682	SIRNA_ASO0DBJO	C	71.53	0.72	11.91	-0.62	28.578	0.708	0.161	0.019	113.48	+1σ
ADRA2C	adrenergic, alpha-2C-, receptor	NM_000683	SIRNA_ASO0DBT4	C	56.2	1.43	9	0.05	4.41	0.472	1.308	0.103	106.95	+0.5σ
ADRA2C	adrenergic, alpha-2C-, receptor	NM_000683	SIRNA_ASO0DBT3	B	101.1	1.19	79.4	1.44	15.472	0.208	20.065	0.684	103.18	+0.5σ
ADRA2C	adrenergic, alpha-2C-, receptor	NM_000683	SIRNA_ASO0DBT2	A	6.62	-1.18	8.63	-0.6	0.978	0.287	0.637	0.011	91.61	-0.5σ
ADRB1	adrenergic, beta-1-, receptor	NM_000684	SIRNA_ASO0DBJP	A	27.85	-0.63	11.38	-0.13	1.498	0.028	2.021	0.105	92.89	-0.5σ
ADRB1	adrenergic, beta-1-, receptor	NM_000684	SIRNA_ASO0DBJQ	B	63.18	0.28	95.65	1.98	0.266	0.159	9.664	0.625	63.33	-2σ
ADRB1	adrenergic, beta-1-, receptor	NM_000684	SIRNA_ASO0DBJR	C	40.89	-0.23	25.47	0.04	6.296	0.358	0.508	0.048	85.01	-0.5σ
ADRB2	adrenergic, beta-2-, receptor, surface	NM_000024	SIRNA_ASO0DBJS	A	46.52	-0.09	10.86	-0.18	5.441	0.217	3.13	0.209	100.55	+0.5σ
ADRB2	adrenergic, beta-2-, receptor, surface	NM_000024	SIRNA_ASO0DC4U	B	40.48	-0.53	12.5	-0.7	6.86	0.138	1.079	0.047	96.42	+0.5σ
ADRB2	adrenergic, beta-2-, receptor, surface	NM_000024	SIRNA_ASO0DC4V	C	48.22	-0.01	84.44	2.86	4.09	0.037	7.648	0.191	50.67	-2σ
ADRB3	adrenergic, beta-3-, receptor	NM_000025	SIRNA_ASO0DC4W	A	44.21	-0.2	15.15	0.23	25.774	0.663	1.988	0.28	95.68	-0.5σ
ADRB3	adrenergic, beta-3-, receptor	NM_000025	SIRNA_ASO0DC4X	B	17.54	-1.34	15.16	-0.62	2.913	0.168	1.06	0.056	86.63	-0.5σ
ADRB3	adrenergic, beta-3-, receptor	NM_000025	SIRNA_ASO0DC4Y	C	77.05	0.91	38.57	0.67	14.875	0.257	3.322	0.217	98.55	+0.5σ
ADRBK1	adrenergic, beta, receptor kinase 1	NM_001619	SIRNA_ASO0D9N6	A	61.28	-1.12	85.01	0.11	1.918	0.334	1.57	0.077	63.08	-2σ
ADRBK1	adrenergic, beta, receptor kinase 1	NM_001619	SIRNA_ASO0JKH8	C	130.69	2.04	89.33	0.77	26.7	0.807	18.55	0.608	131.13	+2σ
ADRBK1	adrenergic, beta, receptor kinase 1	NM_001619	SIRNA_ASO0LHI4	B	59.41	0	43.56	-0.34	4.514	0.124	8.644	0.201	81.94	-1σ
ADRBK2	adrenergic, beta, receptor kinase 2	NM_005160	SIRNA_ASO0D9N9	A	98.61	0.59	113.57	0.89	24.577	0.409	17.719	0.421	99.54	+0.5σ
ADRBK2	adrenergic, beta, receptor kinase 2	NM_005160	SIRNA_ASO0JKH9	C	50.85	-0.13	119.85	1.6	7.887	0.243	19.054	0.565	54.59	-2σ
ADRBK2	adrenergic, beta, receptor kinase 2	NM_005160	SIRNA_ASO0LHI5	B	106.66	1.03	75.57	0.69	50.43	0.786	13.645	0.521	109.42	+1σ
ADSL	adenylosuccinate lyase	NM_000026	SIRNA_ASO0DOE6	B	48.06	-0.77	29.84	-0.79	22.405	0.137	3.273	0.003	85.04	-0.5σ
ADSL	adenylosuccinate lyase	NM_000026	SIRNA_ASO0DO5F	A	73.17	-0.45	57.35	-0.22	17.669	0.277	1.083	0.208	84.69	-0.5σ
ADSL	adenylosuccinate lyase	NM_000026	SIRNA_ASO0DOH6	C	59.69	-1.33	37.47	-0.58	0.35	0.316	2.15	0.025	86.45	-0.5σ
ADSS	adenylosuccinate synthase	NM_001126	SIRNA_ASO0DOE7	B	47.77	-0.86	29.97	-0.78	25.406	0.143	2.717	0.035	84.77	-0.5σ
ADSS	adenylosuccinate synthase	NM_001126	SIRNA_ASO0DO5G	A	90.72	0.24	50.88	-0.54	11.092	0.022	3.103	0.055	103.17	+0.5σ
ADSS	adenylosuccinate synthase	NM_001126	SIRNA_ASO0DOH7	C	116.82	0.54	100.7	0.65	35.015	0.826	18.56	0.259	116.82	+1σ
ADSSL1	adenylosuccinate synthase like 1	NM_152328	SIRNA_ASO0E4GG	B	63.5	0.11	109.48	0.78	2.972	0.069	19.841	0.358	64.21	-2σ
ADSSL1	adenylosuccinate synthase like 1	NM_152328	SIRNA_ASO0E4IW	C	97.76	0.22	44	-0.23	14.958	0.125	2.815	0.046	112.66	+1σ
ADSSL1	adenylosuccinate synthase like 1	NM_152328	SIRNA_ASO0E4E0	A	43.61	0.03	71.12	1.28	10.777	0.123	6.613	0.722	52.31	-2σ
AEBP1	AE binding protein 1	NM_001129	SIRNA_ASO0DG7P	A	62.78	-0.5	17.87	-0.62	27.551	0.567	2.222	0.035	103.38	+0.5σ
AEBP1	AE binding protein 1	NM_001129	SIRNA_ASO0DG7R	C	84.75	0.99	19.87	-0.36	16.211	0.639	6.517	0.083	116.64	+1σ
AEBP1	AE binding protein 1	NM_001129	SIRNA_ASO0DG7Q	B	45.23	-1.44	37.53	-0.74	29.866	0.729	2.779	0.056	77.13	-1σ
AFG3L2	AFG3 ATPase family gene 3-like 2 (yeast)	NM_006796	SIRNA_ASO0DHEO	B	96.86	0.54	72.7	0.16	5.239	0.199	7.929	0.27	100.63	+0.5σ
AFG3L2	AFG3 ATPase family gene 3-like 2 (yeast)	NM_006796	SIRNA_ASO0DHEN	A	59.37	-0.14	25.51	-0.49	13.009	0.374	6.062	0.057	95.26	-0.5σ
AFG3L2	AFG3 ATPase family gene 3-like 2 (yeast)	NM_006796	SIRNA_ASO0DHEP	C	73.49	-0.35	80.29	0.34	9.172	0.198	10.391	0.038	76.09	-1σ
AFM	afamin	NM_001133	SIRNA_ASO0DOEB	B	47.25	-0.9	30.85	-0.73	24.973	0.128	3.807	0.025	83.75	-0.5σ
AFM	afamin	NM_001133	SIRNA_ASO0DO5K	A	61.45	-0.92	54.87	-0.36	12.33	0.06	7.439	0.126	76.24	-1σ
AFM	afamin	NM_001133	SIRNA_ASO0DOHB	C	69.14	-1.05	31.81	-0.69	10.106	0.571	1.431	0.036	97.11	+0.5σ
AFMID	arylformamidase	NM_001010982	SIRNA_ASO0E4H9	B	43.51	-0.52	96.74	0.54	3.962	0.184	5.499	0.205	43.63	-3σ
AFMID	arylformamidase	NM_001010982	SIRNA_ASO0E4JP	C	95.71	0.08	49.32	-0.1	38.041	0.669	6.736	0.173	108.3	+1σ
AFMID	arylformamidase	NM_001010982	SIRNA_ASO0E4ET	A	72.25	1.06	59.74	0.82	4.069	0.22	5.682	0.196	82.71	-1σ
AFP	alpha-fetoprotein	NM_001134	SIRNA_ASO0DOEC	B	93.44	3.13	152.44	6.14	28.521	1.634	9.271	0.999	107.15	+0.5σ
AFP	alpha-fetoprotein	NM_001134	SIRNA_ASO0DO5L	A	64.79	-0.79	48.69	-0.65	14.78	0.159	2.63	0.06	82.64	-1σ
AFP	alpha-fetoprotein	NM_001134	SIRNA_ASO0DOHC	C	104.41	0.31	85.49	0.36	2.849	0.19	1.741	0.128	105.42	+0.5σ
AGA	aspartylglucosaminidase	NM_000027	SIRNA_ASO0DG7S	A	95.19	0.48	88.81	1.37	24.703	0.408	34.764	0.878	95.85	+0.5σ
AGA	aspartylglucosaminidase	NM_000027	SIRNA_ASO0DG7U	C	70.56	0.51	10.88	-0.7	13.752	0.333	3.509	0.019	113.67	+1σ
AGA	aspartylglucosaminidase	NM_000027	SIRNA_ASO0DG7T	B	94.54	0.38	59.16	0.03	8.845	0.079	6.43	0.332	102.98	+0.5σ
AGAP2	ArfGAP with GTPase domain, ankyrin repeat and PH domain 2	NM_014770	SIRNA_ASO0E49I	B	56.39	-0.45	72.04	0.08	22.566	0.435	2.064	0.176	62.94	-2σ
AGAP2	ArfGAP with GTPase domain, ankyrin repeat and PH domain 2	NM_014770	SIRNA_ASO0E4D0	C	26.77	-0.97	76.04	0.42	3.175	0.221	29.231	0.505	35.93	-3σ
AGAP2	ArfGAP with GTPase domain, ankyrin repeat and PH domain 2	NM_014770	SIRNA_ASO0E472	A	74.13	0.27	48.38	0.23	9.873	0.179	9.08	0.216	90.33	-0.5σ
AGAP3	ArfGAP with GTPase domain, ankyrin repeat and PH domain 3	NM_001042535	SIRNA_ASO0E49J	B	55.64	-0.47	10.8	-1.15	22.944	0.447	1.765	0.038	105.13	+0.5σ
AGAP3	ArfGAP with GTPase domain, ankyrin repeat and PH domain 3	NM_001042535	SIRNA_ASO0E4D1	C	88.69	0.86	42.13	-0.31	15.021	0.421	3.534	0.001	105.9	+0.5σ
AGAP3	ArfGAP with GTPase domain, ankyrin repeat and PH domain 3	NM_001042535	SIRNA_ASO0E473	A	69.03	0.13	54.38	0.38	16.965	0.016	9.951	0.231	82.74	-1σ
AGBL2	ATP/GTP binding protein-like 2	NM_024783	SIRNA_ASO0E0E6	C	43.39	-0.49	23.53	-0.5	10.611	0.078	0.287	0.212	87.92	-0.5σ
AGBL2	ATP/GTP binding protein-like 2	NM_024783	SIRNA_ASO0E0BQ	B	76.93	-0.24	54.04	-0.24	1.619	0.311	18.149	0.2	89.61	-0.5σ
AGBL2	ATP/GTP binding protein-like 2	NM_024783	SIRNA_ASO0E09A	A	56.64	-0.37	44.48	-0.58	10.545	0.524	5.381	0.224	79.31	-1σ
AGBL4	ATP/GTP binding protein-like 4	NM_032785	SIRNA_ASO0F88X	C	99.34	0.81	25.88	-0.69	3.362	0.174	1.931	0.04	123.95	+2σ
AGBL4	ATP/GTP binding protein-like 4	NM_032785	SIRNA_ASO0E3LQ	B	50.8	-0.43	44.1	-0.3	1.582	0.084	3.906	0.266	75.53	-1σ
AGBL4	ATP/GTP binding protein-like 4	NM_032785	SIRNA_ASO0E1X2	A	94.5	0.31	16.55	-1.04	31.463	0.677	1.604	0.18	126.07	+2σ
AGBL5	ATP/GTP binding protein-like 5	NM_001035507	SIRNA_ASO0DZRI	C	14.64	-1.06	12.47	-0.77	4.019	0.211	4.727	0.002	88.75	-0.5σ
AGER	advanced glycosylation end product-specific receptor	NM_001136	SIRNA_ASO0DOED	B	64.85	0.48	31.21	-0.71	33.348	0.081	1.452	0.109	94.54	-0.5σ
AGER	advanced glycosylation end product-specific receptor	NM_001136	SIRNA_ASO0DO5M	A	132.85	1.92	130.9	3.36	6.132	0.16	14.694	0.141	136.4	+2σ
AGER	advanced glycosylation end product-specific receptor	NM_001136	SIRNA_ASO0DOHD	C	91.95	-0.12	38.9	-0.55	1.651	0.183	8.233	0.092	110.4	+1σ
AGFG1	ArfGAP with FG repeats 1	NM_004504	SIRNA_ASO0DTG2	B	83.26	1.38	110.36	1.41	22.604	0.86	17.851	0.04	83.9	-0.5σ
AGFG1	ArfGAP with FG repeats 1	NM_004504	SIRNA_ASO0DTI8	C	48.19	0.35	72.69	4.33	14.17	0.795	5.027	1.9	55.39	-2σ
AGFG1	ArfGAP with FG repeats 1	NM_004504	SIRNA_ASO0DTDS	A	19.54	-0.74	7.28	-0.73	8.469	0.002	0.242	0.002	94.76	-0.5σ
AGFG2	ArfGAP with FG repeats 2	NM_006076	SIRNA_ASO0F7UQ	B	24.35	-0.68	14.37	-0.78	4.217	0.151	5.471	0.008	89.02	-0.5σ
AGFG2	ArfGAP with FG repeats 2	NM_006076	SIRNA_ASO0DTI9	C	36.04	-0.25	10.35	-0.69	4.699	0.222	1.15	0.008	96.62	+0.5σ
AGFG2	ArfGAP with FG repeats 2	NM_006076	SIRNA_ASO0DTDT	A	122.35	1.9	100.02	3.66	33.456	1.782	1.554	0.24	122.35	+2σ
AGK	acylglycerol kinase	NM_018238	SIRNA_ASO0DA5G	B	91.52	0.53	66.34	0.01	6.394	0.29	6.703	0.382	97.51	+0.5σ
AGK	acylglycerol kinase	NM_018238	SIRNA_ASO0DA5H	C	93.42	0.46	92.48	1.38	5.674	0.194	3.457	0.135	93.72	-0.5σ
AGK	acylglycerol kinase	NM_018238	SIRNA_ASO0LH59	A	50.23	-0.31	46.08	-0.13	1.623	0.191	7.107	0.251	73.69	-1σ
AGL	amylo-alpha-1, 6-glucosidase, 4-alpha-glucanotransferase	NM_000028	SIRNA_ASO0DOEE	B	50.23	-0.61	34.39	-0.53	23.863	0.105	4.035	0.029	82.63	-1σ
AGL	amylo-alpha-1, 6-glucosidase, 4-alpha-glucanotransferase	NM_000028	SIRNA_ASO0DO5N	A	88.7	0.16	78.87	0.79	18.274	0.307	14.943	0.299	91.19	-0.5σ
AGL	amylo-alpha-1, 6-glucosidase, 4-alpha-glucanotransferase	NM_000028	SIRNA_ASO0DOHE	C	84.86	-0.48	100.34	0.65	11.589	0.406	1.874	0.139	84.86	-0.5σ
AGMAT	agmatine ureohydrolase (agmatinase)	NM_024758	SIRNA_ASO0E0E3	C	83.58	0.53	44.51	0.09	16.642	0.25	11.53	0.013	100.33	+0.5σ
AGMAT	agmatine ureohydrolase (agmatinase)	NM_024758	SIRNA_ASO0E0BN	B	155.6	2.21	111.97	1.09	20.473	1.076	6.603	0.207	156.06	+3σ
AGMAT	agmatine ureohydrolase (agmatinase)	NM_024758	SIRNA_ASO0E097	A	78.24	0.55	52.98	-0.29	28.872	1.344	20.362	0.674	91.28	-0.5σ
AGPAT1	1-acylglycerol-3-phosphate O-acyltransferase 1 (lysophosphatidic acid acyltransferase, alpha)	NM_006411	SIRNA_ASO0DVK6	B	32.07	-0.48	39.17	0.21	5.551	0.077	0.784	0.124	68.76	-2σ
AGPAT1	1-acylglycerol-3-phosphate O-acyltransferase 1 (lysophosphatidic acid acyltransferase, alpha)	NM_006411	SIRNA_ASO0DVFB	A	169.74	2.13	113.48	1.23	49.326	1.497	5.851	0.284	170.28	+6σ
AGPAT1	1-acylglycerol-3-phosphate O-acyltransferase 1 (lysophosphatidic acid acyltransferase, alpha)	NM_006411	SIRNA_ASO0DVL6	C	46.88	-0.04	21.03	-0.68	3.746	0.274	5.378	0.017	91.84	-0.5σ
AGPAT2	1-acylglycerol-3-phosphate O-acyltransferase 2 (lysophosphatidic acid acyltransferase, beta)	NM_001012727	SIRNA_ASO0F7ZI	B	73.53	0.74	84.01	1.75	8.827	0.428	21.306	0.418	75.25	-1σ
AGPAT2	1-acylglycerol-3-phosphate O-acyltransferase 2 (lysophosphatidic acid acyltransferase, beta)	NM_001012727	SIRNA_ASO0DVFC	A	83.16	-0.36	85.21	0.49	34.064	0.697	13.635	0.217	84.46	-0.5σ
AGPAT2	1-acylglycerol-3-phosphate O-acyltransferase 2 (lysophosphatidic acid acyltransferase, beta)	NM_001012727	SIRNA_ASO0DVL7	C	40.38	-0.24	76.73	0.62	11.651	0.187	29.085	0.826	46.61	-3σ
AGPAT3	1-acylglycerol-3-phosphate O-acyltransferase 3	NM_001037553	SIRNA_ASO0DZ69	B	106.69	0.46	41.45	-0.99	4.324	0.089	40.483	0.407	121.69	+2σ
AGPAT3	1-acylglycerol-3-phosphate O-acyltransferase 3	NM_001037553	SIRNA_ASO0F85Q	A	36.37	-0.55	35.51	0.35	4.085	0.118	22.147	0.609	74.04	-1σ
AGPAT4	1-acylglycerol-3-phosphate O-acyltransferase 4 (lysophosphatidic acid acyltransferase, delta)	NM_020133	SIRNA_ASO0DZ6A	B	101.03	0.22	76.61	-0.18	4.53	0.139	16.655	0.102	103.71	+0.5σ
AGPAT4	1-acylglycerol-3-phosphate O-acyltransferase 4 (lysophosphatidic acid acyltransferase, delta)	NM_020133	SIRNA_ASO0DZ3A	A	65.39	0.14	36.06	0.45	12.872	0.325	2.872	0.143	91.46	-0.5σ
AGPAT5	1-acylglycerol-3-phosphate O-acyltransferase 5 (lysophosphatidic acid acyltransferase, epsilon)	NM_018361	SIRNA_ASO0DYLT	C	65.98	0.74	85.38	1.19	8.216	0.284	31.57	0.991	67.58	-2σ
AGPAT6	1-acylglycerol-3-phosphate O-acyltransferase 6 (lysophosphatidic acid acyltransferase, zeta)	NM_178819	SIRNA_ASO0E5X7	B	7.48	-0.95	12.76	-0.76	0.258	0.011	2.626	0.012	87.56	-0.5σ
AGPAT6	1-acylglycerol-3-phosphate O-acyltransferase 6 (lysophosphatidic acid acyltransferase, zeta)	NM_178819	SIRNA_ASO0E5ZN	C	44.51	-1.09	86.56	-0.41	3.898	0.11	20.112	0.619	46.49	-3σ
AGPAT6	1-acylglycerol-3-phosphate O-acyltransferase 6 (lysophosphatidic acid acyltransferase, zeta)	NM_178819	SIRNA_ASO0E5UR	A	64.7	0.12	74.73	0.71	12.85	0.346	11.608	0.566	69.46	-2σ
AGPAT9	1-acylglycerol-3-phosphate O-acyltransferase 9	NM_032717	SIRNA_ASO0E3NT	C	43.24	-0.89	30.22	-0.53	9.551	0.062	0.139	0.012	82.09	-1σ
AGPAT9	1-acylglycerol-3-phosphate O-acyltransferase 9	NM_032717	SIRNA_ASO0E3LD	B	47.8	-0.54	92.37	1.27	19.95	0.667	2.17	0.158	48.41	-2σ
AGPAT9	1-acylglycerol-3-phosphate O-acyltransferase 9	NM_032717	SIRNA_ASO0E1WP	A	88.47	0.13	30.55	-0.64	15.293	0.176	9.518	0.453	112.47	+1σ
AGPS	alkylglycerone phosphate synthase	NM_003659	SIRNA_ASO0DIL7	B	35.29	-0.4	31.68	-0.14	11.629	0.376	6.425	0.003	76.9	-1σ
AGPS	alkylglycerone phosphate synthase	NM_003659	SIRNA_ASO0DIL6	A	53.1	-0.33	18.97	-0.69	19.926	0.135	3.063	0.028	96.88	+0.5σ
AGPS	alkylglycerone phosphate synthase	NM_003659	SIRNA_ASO0DIL8	C	31.85	-1.19	26.84	-0.75	1.137	0.006	0.477	0.117	79.79	-1σ
AGRP	agouti related protein homolog (mouse)	NM_001138	SIRNA_ASO0DOEF	B	68.76	0.73	36.46	-0.41	37.67	0.29	1.29	0.13	93.62	-0.5σ
AGRP	agouti related protein homolog (mouse)	NM_001138	SIRNA_ASO0DO5O	A	70.68	-0.55	62.01	0.02	10.372	0.015	0.523	0.326	80.24	-1σ
AGRP	agouti related protein homolog (mouse)	NM_001138	SIRNA_ASO0DOHF	C	115.49	0.64	19.36	-0.93	13.211	0.038	7.498	0.089	140.85	+2σ
AGT	angiotensinogen (serpin peptidase inhibitor, clade A, member 8)	NM_000029	SIRNA_ASO0DOEH	B	65.95	0.51	75.42	1.75	36.332	0.297	31.24	1.465	70.38	-2σ
AGT	angiotensinogen (serpin peptidase inhibitor, clade A, member 8)	NM_000029	SIRNA_ASO0DOC1	A	82.08	-0.1	50.96	-0.56	16.683	0.241	8.893	0.23	95.62	-0.5σ
AGT	angiotensinogen (serpin peptidase inhibitor, clade A, member 8)	NM_000029	SIRNA_ASO0DOHH	C	102.28	0.21	98.86	0.61	5.024	0.08	14.784	0.186	102.29	+0.5σ
AGTPBP1	ATP/GTP binding protein 1	NM_015239	SIRNA_ASO0DVZ0	B	100.93	0.58	108.9	1.63	1.1	0.032	5.822	0.425	101.32	+0.5σ
AGTPBP1	ATP/GTP binding protein 1	NM_015239	SIRNA_ASO0DW03	C	82.37	0.07	73.39	0.46	0.857	0.058	14.057	0.387	86.56	-0.5σ
AGTPBP1	ATP/GTP binding protein 1	NM_015239	SIRNA_ASO0DVYQ	A	73.11	-0.81	66.52	-0.8	5.085	0.086	4.671	0.056	80.41	-1σ
AGTR1	angiotensin II receptor, type 1	NM_000685	SIRNA_ASO0DC4Z	A	71.61	0.59	21.34	0.79	9.604	0.137	2.196	0.086	106.38	+0.5σ
AGTR1	angiotensin II receptor, type 1	NM_000685	SIRNA_ASO0DC50	B	87.96	1.16	46.83	0.38	4.025	0.052	9.834	0.178	102.78	+0.5σ
AGTR1	angiotensin II receptor, type 1	NM_000685	SIRNA_ASO0DC51	C	58.07	0.29	42.96	0.87	23.617	0.573	6.663	0.251	81.4	-1σ
AGTR2	angiotensin II receptor, type 2	NM_000686	SIRNA_ASO0DC52	A	55.22	0.15	7.06	-0.53	5.574	0.244	3.057	0.216	108.1	+1σ
AGTR2	angiotensin II receptor, type 2	NM_000686	SIRNA_ASO0DC53	B	76.18	0.75	64.56	0.96	0.525	0.193	3.986	0.074	84.02	-0.5σ
AGTR2	angiotensin II receptor, type 2	NM_000686	SIRNA_ASO0DC54	C	67.63	0.62	47.4	1.09	0.739	0.228	0.266	0.068	85.68	-0.5σ
AGXT	alanine-glyoxylate aminotransferase	NM_000030	SIRNA_ASO0DOEI	B	47.89	-0.86	32.87	-0.61	25.88	0.18	2.252	0.068	82.46	-1σ
AGXT	alanine-glyoxylate aminotransferase	NM_000030	SIRNA_ASO0DOC2	A	55.38	-1.16	60.49	-0.1	29.973	0.76	10.495	0.231	68.03	-2σ
AGXT	alanine-glyoxylate aminotransferase	NM_000030	SIRNA_ASO0F7P8	C	103.08	0.06	32.85	-0.67	31.199	0.877	11.935	0.168	123.02	+2σ
AGXT2	alanine-glyoxylate aminotransferase 2	NM_031900	SIRNA_ASO0E03K	C	55.64	-0.1	62.03	0.35	3.348	0.424	2.761	0.331	67.36	-2σ
AGXT2	alanine-glyoxylate aminotransferase 2	NM_031900	SIRNA_ASO0E034	B	150.3	1.65	121.84	1.58	1.693	0.013	42.591	0.997	151.88	+3σ
AGXT2	alanine-glyoxylate aminotransferase 2	NM_031900	SIRNA_ASO0E00O	A	33.15	-0.67	67.85	0.12	3.975	0.017	25.046	0.576	46.17	-3σ
AGXT2L1	alanine-glyoxylate aminotransferase 2-like 1	NM_031279	SIRNA_ASO0E03D	C	61.76	0.19	71.59	0.71	8.268	0.221	12.541	0.282	67.98	-2σ
AGXT2L1	alanine-glyoxylate aminotransferase 2-like 1	NM_031279	SIRNA_ASO0E02X	B	80.64	-0.31	53.67	-0.38	0.765	0.149	14.942	0.331	93	-0.5σ
AGXT2L1	alanine-glyoxylate aminotransferase 2-like 1	NM_031279	SIRNA_ASO0E00H	A	80.74	0.65	124.5	1.57	4.21	0.021	20.113	0.458	84.37	-0.5σ
AGXT2L2	alanine-glyoxylate aminotransferase 2-like 2	NM_153373	SIRNA_ASO0E3OZ	A	91.45	0.51	91.36	0.5	8.285	0.359	13.021	0.382	91.86	-0.5σ
AGXT2L2	alanine-glyoxylate aminotransferase 2-like 2	NM_153373	SIRNA_ASO0JTJ7	C	141.39	0.55	72	-0.64	25.999	0.038	42.611	1.181	144.13	+2σ
AGXT2L2	alanine-glyoxylate aminotransferase 2-like 2	NM_153373	SIRNA_ASO0E3RF	B	53.71	-0.83	33.94	-0.45	0.312	0.221	4.649	0.215	85.14	-0.5σ
AHCY	S-adenosylhomocysteine hydrolase	NM_000687	SIRNA_ASO0DOEJ	B	54.13	-0.37	54.21	0.62	28.712	0.151	22.825	1.531	70.9	-2σ
AHCY	S-adenosylhomocysteine hydrolase	NM_000687	SIRNA_ASO0DOC3	A	85.96	0.05	80.94	0.89	14.177	0.143	14.464	0.259	88.05	-0.5σ
AHCY	S-adenosylhomocysteine hydrolase	NM_000687	SIRNA_ASO0DOHJ	C	41.2	-2.05	13.81	-1.04	5.769	0.801	1.027	0.074	95.53	-0.5σ
AHCYL1	adenosylhomocysteinase-like 1	NM_006621	SIRNA_ASO0DVKY	B	80.73	0.93	57.48	0.86	18.394	0.351	1.146	0.267	91.24	-0.5σ
AHCYL1	adenosylhomocysteinase-like 1	NM_006621	SIRNA_ASO0DVJZ	A	28.67	-1.97	9.02	-1.5	2.082	0.44	1.122	0.127	95.39	-0.5σ
AHCYL1	adenosylhomocysteinase-like 1	NM_006621	SIRNA_ASO0DQOT	C	39.59	-0.27	48	-0.05	13.486	0.242	0.035	0.131	65.36	-2σ
AHCYL2	S-adenosylhomocysteine hydrolase-like 2	NM_015328	SIRNA_ASO0DRTD	B	115.92	0.99	68.86	0.02	21.632	0.497	6.135	0.314	120.03	+1σ
AHCYL2	S-adenosylhomocysteine hydrolase-like 2	NM_015328	SIRNA_ASO0DW2J	C	102.92	1.34	16.93	-0.62	1.512	0.399	0.406	0.154	132.26	+2σ
AHCYL2	S-adenosylhomocysteine hydrolase-like 2	NM_015328	SIRNA_ASO0DRRW	A	73.58	0.58	68.62	0.64	7.436	0.38	39.022	0.41	79.99	-1σ
AHR	aryl hydrocarbon receptor	NM_001621	SIRNA_ASO0DOEK	B	59.69	0.23	99.11	3.07	23.95	0.523	47.94	2.35	59.7	-2σ
AHR	aryl hydrocarbon receptor	NM_001621	SIRNA_ASO0DOC4	A	75.02	-0.38	49.25	-0.63	11.122	0.017	5.605	0.082	90.57	-0.5σ
AHR	aryl hydrocarbon receptor	NM_001621	SIRNA_ASO0DOHK	C	89.56	-0.41	118.24	0.99	26.925	0.908	12.421	0.129	91.4	-0.5σ
AHSA1	AHA1, activator of heat shock 90kDa protein ATPase homolog 1 (yeast)	NM_012111	SIRNA_ASO0DQI2	B	13.98	-1	18.17	-0.53	0.37	0.058	1.28	0.112	83.02	-1σ
AHSA1	AHA1, activator of heat shock 90kDa protein ATPase homolog 1 (yeast)	NM_012111	SIRNA_ASO0DQGC	A	120.03	0.57	92.68	0.69	22.268	0.741	9.124	0.101	120.26	+2σ
AHSA1	AHA1, activator of heat shock 90kDa protein ATPase homolog 1 (yeast)	NM_012111	SIRNA_ASO0DVLE	C	20.13	-0.84	39.55	-0.25	6.621	0.341	3.299	0.047	63.71	-2σ
AHSA2	AHA1, activator of heat shock 90kDa protein ATPase homolog 2 (yeast)	NM_152392	SIRNA_ASO0E5W6	B	37.18	0.05	30.85	-0.32	5.424	0.117	8.59	0.211	78.51	-1σ
AHSA2	AHA1, activator of heat shock 90kDa protein ATPase homolog 2 (yeast)	NM_152392	SIRNA_ASO0F8AF	C	47.39	-1.01	78.53	-0.69	22.584	0.502	2.433	0.012	52.03	-2σ
AHSA2	AHA1, activator of heat shock 90kDa protein ATPase homolog 2 (yeast)	NM_152392	SIRNA_ASO0E5TQ	A	147.12	2.27	65.54	0.43	8.743	0.119	14.895	0.147	151.1	+3σ
AICDA	activation-induced cytidine deaminase	NM_020661	SIRNA_ASO0DZA6	A	97.28	0.01	76.44	0.56	40.408	0.782	12.934	0.207	100.09	+0.5σ
AICDA	activation-induced cytidine deaminase	NM_020661	SIRNA_ASO0F863	B	116.03	0.56	128.54	0.21	28.172	1.085	20.547	0.335	119.49	+1σ
AIFM1	apoptosis-inducing factor, mitochondrion-associated, 1	NM_145813	SIRNA_ASO0DJ2A	B	19.98	-1.07	71.87	0.39	3.188	0.065	14.021	0.136	34.51	-3σ
AIFM1	apoptosis-inducing factor, mitochondrion-associated, 1	NM_145813	SIRNA_ASO0DJ29	A	53.6	0.2	91.75	3.9	6.506	0.099	27.436	0.99	54.23	-2σ
AIFM1	apoptosis-inducing factor, mitochondrion-associated, 1	NM_145813	SIRNA_ASO0DJ2B	C	65.64	-0.59	51.92	0	14.874	0.332	9.726	0.232	81.36	-1σ
AIFM2	apoptosis-inducing factor, mitochondrion-associated, 2	NM_032797	SIRNA_ASO0E3OC	A	20.62	-1.27	12.09	-1.42	0.558	0.081	0.649	0.438	90.29	-0.5σ
AIFM2	apoptosis-inducing factor, mitochondrion-associated, 2	NM_032797	SIRNA_ASO0JTIR	C	173.58	1.18	128.32	1.07	45.209	0.138	27.061	0.302	175.87	+6σ
AIFM2	apoptosis-inducing factor, mitochondrion-associated, 2	NM_032797	SIRNA_ASO0E3QS	B	130.56	1.07	103.39	1.62	13.572	0.038	32.209	0.485	130.61	+2σ
AIFM3	apoptosis-inducing factor, mitochondrion-associated, 3	NM_144704	SIRNA_ASO0E66A	C	139.36	1.82	83.2	-1.44	0.786	0.593	50.733	1.995	140.36	+2σ
AIFM3	apoptosis-inducing factor, mitochondrion-associated, 3	NM_144704	SIRNA_ASO0E61E	A	42.33	-0.17	54.03	0	16.148	0.181	3.018	0.125	62.49	-2σ
AIFM3	apoptosis-inducing factor, mitochondrion-associated, 3	NM_144704	SIRNA_ASO0E63U	B	16.52	-0.93	9.08	-0.75	2.038	0.004	0.15	0.036	92.41	-0.5σ
AJAP1	adherens junctions associated protein 1	NM_001042478	SIRNA_ASO0DZ0T	C	45.46	-0.09	38.98	-0.24	16.451	0.476	6.536	0.081	76.1	-1σ
AJAP1	adherens junctions associated protein 1	NM_001042478	SIRNA_ASO0DYXT	B	99.1	0.56	92.48	1.15	30.027	0.573	18.941	0.528	99.39	+0.5σ
AK1	adenylate kinase 1	NM_000476	SIRNA_ASO0D9KU	A	89.74	0.18	98.32	0.48	18.644	0.251	6.539	0.211	89.75	-0.5σ
AK1	adenylate kinase 1	NM_000476	SIRNA_ASO0JKGG	C	57.11	0.04	68.2	0.22	7.234	0.229	3.877	0.036	65.36	-2σ
AK1	adenylate kinase 1	NM_000476	SIRNA_ASO0LHKI	B	58.75	-0.01	76.11	0.67	2.97	0.157	0.055	0.088	63.42	-2σ
AK2	adenylate kinase 2	NM_001625	SIRNA_ASO0D9NC	A	64.81	-1.02	114.34	1.04	7.455	0.09	11.447	0.474	66.38	-2σ
AK2	adenylate kinase 2	NM_001625	SIRNA_ASO0JKHA	C	24.35	-0.85	31.19	-0.79	0.531	0.004	5.813	0.051	72.99	-1σ
AK2	adenylate kinase 2	NM_001625	SIRNA_ASO0LHI6	B	77.77	0.39	50.35	-0.13	27.112	0.341	7.892	0.211	92.27	-0.5σ
AK3	adenylate kinase 3	NM_016282	SIRNA_ASO0DA2B	B	82.15	0.21	59.02	-0.32	7.133	0.465	7.066	0.123	91.8	-0.5σ
AK3	adenylate kinase 3	NM_016282	SIRNA_ASO0DA2C	C	43.26	-0.09	77.5	0.69	4.661	0.135	20.68	0.283	48.76	-2σ
AK3	adenylate kinase 3	NM_016282	SIRNA_ASO0IAUI	A	24.01	-1.02	43.8	0.44	3.416	0.001	9.463	0.088	61.11	-2σ
AK3L1	adenylate kinase 3-like 1	NM_001005353	SIRNA_ASO0D9NF	A	111.22	1.25	111.02	0.88	23.024	0.119	3.998	0.025	111.76	+1σ
AK3L1	adenylate kinase 3-like 1	NM_001005353	SIRNA_ASO0JKHB	C	115.97	1.63	116.12	1.51	13.202	0.286	7.299	0.252	117.08	+1σ
AK3L1	adenylate kinase 3-like 1	NM_001005353	SIRNA_ASO0LHI7	B	18.7	-0.95	47.38	-0.27	5.402	0.038	12.331	0.446	55.84	-2σ
AK5	adenylate kinase 5	NM_012093	SIRNA_ASO0D9HM	B	68.2	-0.25	62.5	-0.19	21.363	0.625	11.706	0.295	77.83	-1σ
AK5	adenylate kinase 5	NM_012093	SIRNA_ASO0D9HN	C	25.41	-0.51	34.47	-0.25	10.863	0.244	10.734	0.276	70.28	-2σ
AK5	adenylate kinase 5	NM_012093	SIRNA_ASO0IAVK	A	24.09	-1.01	18.76	-0.8	7.211	0.112	2.881	0.049	84.74	-0.5σ
AK7	adenylate kinase 7	NM_152327	SIRNA_ASO0DAAV	B	125.48	1.28	70.42	0.03	2.651	0.112	2.963	0.29	128.92	+2σ
AK7	adenylate kinase 7	NM_152327	SIRNA_ASO0DAAW	C	73.76	-0.07	22.22	-1.18	1.737	0.549	0.371	0.266	107.19	+0.5σ
AK7	adenylate kinase 7	NM_152327	SIRNA_ASO0LH70	A	65.2	-0.11	32.9	-0.43	20.845	0.114	0.136	0.199	93.56	-0.5σ
AKAP1	A kinase (PRKA) anchor protein 1	NM_003488	SIRNA_ASO0DGUI	B	135.8	0.4	159.41	0.28	1.017	0.304	13.651	0.062	148.23	+3σ
AKAP1	A kinase (PRKA) anchor protein 1	NM_003488	SIRNA_ASO0DGUH	A	49.29	-0.57	33.92	-0.34	14.464	0.211	13.727	0.196	82.44	-1σ
AKAP1	A kinase (PRKA) anchor protein 1	NM_003488	SIRNA_ASO0DGUJ	C	47.81	-1.37	52.86	-1.06	45.214	1.051	4.336	0.03	67.14	-2σ
AKAP10	A kinase (PRKA) anchor protein 10	NM_007202	SIRNA_ASO0DVUG	B	97.24	0.12	113.86	0.76	16.887	0.221	10.821	0.018	98.23	+0.5σ
AKAP10	A kinase (PRKA) anchor protein 10	NM_007202	SIRNA_ASO0DQUE	A	93.72	0.64	78.74	1.98	3.393	0.1	18.84	0.945	96.1	+0.5σ
AKAP10	A kinase (PRKA) anchor protein 10	NM_007202	SIRNA_ASO0DQX7	C	47.93	-0.45	18.58	-1.19	19.074	0.468	3.248	0.106	94.49	-0.5σ
AKAP11	A kinase (PRKA) anchor protein 11	NM_016248	SIRNA_ASO0DQVS	B	119.38	0.62	65.55	-0.06	9.424	0.008	5.485	0.049	124.25	+2σ
AKAP11	A kinase (PRKA) anchor protein 11	NM_016248	SIRNA_ASO0DQUD	A	35.62	-0.73	21.83	-0.35	11.541	0.24	6.377	0.153	85.91	-0.5σ
AKAP11	A kinase (PRKA) anchor protein 11	NM_016248	SIRNA_ASO0DQX6	C	61.99	-0.08	91.21	0.53	8.752	0.165	3.904	0.059	62.61	-2σ
AKAP12	A kinase (PRKA) anchor protein 12	NM_005100	SIRNA_ASO0D99Z	B	79.66	0.21	68.57	-0.18	1.344	0.14	6.18	0.266	85.64	-0.5σ
AKAP12	A kinase (PRKA) anchor protein 12	NM_005100	SIRNA_ASO0D9A0	C	52.62	0.42	22.26	0.14	0.156	0.449	3.733	0.221	93.88	-0.5σ
AKAP12	A kinase (PRKA) anchor protein 12	NM_005100	SIRNA_ASO0D99Y	A	64.59	0.05	98.71	1.75	3.761	0.014	32.197	0.652	64.6	-2σ
AKAP13	A kinase (PRKA) anchor protein 13	NM_006738	SIRNA_ASO0DVUF	B	50.36	-0.91	8.92	-1.02	21.66	0.431	1.216	0.094	104.08	+0.5σ
AKAP13	A kinase (PRKA) anchor protein 13	NM_006738	SIRNA_ASO0DVTE	A	42.01	-0.58	21.22	-0.38	9.009	0.186	2.54	0.003	89.28	-0.5σ
AKAP13	A kinase (PRKA) anchor protein 13	NM_006738	SIRNA_ASO0DVVH	C	73.04	0.24	92.19	0.56	17.564	0.525	0.39	0.028	73.45	-1σ
AKAP14	A kinase (PRKA) anchor protein 14	NM_001008534	SIRNA_ASO0DACJ	B	70.71	-0.12	29.29	-1.17	18.317	0.333	3.844	0.242	100	+0.5σ
AKAP14	A kinase (PRKA) anchor protein 14	NM_001008534	SIRNA_ASO0DACK	C	88.17	0.44	81.38	0.66	20.14	0.242	0.129	0.097	90.11	-0.5σ
AKAP14	A kinase (PRKA) anchor protein 14	NM_001008534	SIRNA_ASO0LH80	A	58.9	-0.28	56.99	0.37	22.563	0.189	14.148	0.164	72.93	-1σ
AKAP17A	A kinase (PRKA) anchor protein 17A	NM_005088	SIRNA_ASO0DIF7	B	92.73	0.97	115.42	2.12	6.017	0.137	19.297	0.098	94	-0.5σ
AKAP17A	A kinase (PRKA) anchor protein 17A	NM_005088	SIRNA_ASO0DIF6	A	49.75	-0.44	19.41	-0.68	3.263	0.42	4.809	0.066	94.71	-0.5σ
AKAP17A	A kinase (PRKA) anchor protein 17A	NM_005088	SIRNA_ASO0DIF8	C	102.99	1.08	84.43	0.68	0.15	0.08	11.862	0.181	104.16	+0.5σ
AKAP3	A kinase (PRKA) anchor protein 3	NM_006422	SIRNA_ASO0DQHU	B	88.96	1.22	56.35	0.8	33.818	1.19	7.144	0.03	99.1	+0.5σ
AKAP3	A kinase (PRKA) anchor protein 3	NM_006422	SIRNA_ASO0DQG8	A	139.8	1.13	109.25	1.12	21.817	0.644	1.608	0.091	140.1	+2σ
AKAP3	A kinase (PRKA) anchor protein 3	NM_006422	SIRNA_ASO0DQNS	C	83.75	1.04	70.19	0.47	22.117	0.469	13.216	0.454	88.9	-0.5σ
AKAP4	A kinase (PRKA) anchor protein 4	NM_003886	SIRNA_ASO0DIVK	C	90.88	0.54	122.07	1.22	5.691	0.026	8.723	0.185	93.52	-0.5σ
AKAP4	A kinase (PRKA) anchor protein 4	NM_003886	SIRNA_ASO0DIVJ	B	96.72	1.17	98.05	2.54	21.704	1.228	14.534	1.662	96.74	+0.5σ
AKAP4	A kinase (PRKA) anchor protein 4	NM_003886	SIRNA_ASO0DIVI	A	111.04	0.02	105.19	0.22	7.499	0.21	6.781	0.091	111.16	+1σ
AKAP5	A kinase (PRKA) anchor protein 5	NM_004857	SIRNA_ASO0DPWV	B	82.18	0.24	19.98	-0.64	18.149	0.182	0.459	0.035	114.71	+1σ
AKAP6	A kinase (PRKA) anchor protein 6	NM_004274	SIRNA_ASO0DV3Y	B	54.75	-0.32	16.16	-0.77	8.668	0.055	0.25	0.018	100.14	+0.5σ
AKAP7	A kinase (PRKA) anchor protein 7	NM_004842	SIRNA_ASO0D99N	B	71.38	-0.12	91.03	0.48	9.299	0.3	9.335	0.163	71.94	-1σ
AKAP7	A kinase (PRKA) anchor protein 7	NM_004842	SIRNA_ASO0F7BH	C	23.31	-0.36	6.8	-0.65	4.039	0.138	0.157	0.004	96.07	+0.5σ
AKAP7	A kinase (PRKA) anchor protein 7	NM_004842	SIRNA_ASO0D99M	A	28.05	-0.86	27.52	-0.45	0.268	0.058	1.589	0.054	77.72	-1σ
AKAP8	A kinase (PRKA) anchor protein 8	NM_005858	SIRNA_ASO0D9BT	B	83.7	0.4	72.48	-0.07	17.815	0.788	4.362	0.042	88.11	-0.5σ
AKAP8	A kinase (PRKA) anchor protein 8	NM_005858	SIRNA_ASO0D9BU	C	81.57	1.18	20.2	0.04	1.969	0.712	3.075	0.183	114.11	+1σ
AKAP8	A kinase (PRKA) anchor protein 8	NM_005858	SIRNA_ASO0D9BS	A	71.41	0.23	32.11	-0.32	0.894	0.139	8.368	0.144	98.53	+0.5σ
AKAP8L	A kinase (PRKA) anchor protein 8-like	NM_014371	SIRNA_ASO0D9HY	B	94.01	0.71	54.06	-0.47	8.963	0.422	7.98	0.114	104.63	+0.5σ
AKAP8L	A kinase (PRKA) anchor protein 8-like	NM_014371	SIRNA_ASO0D9HZ	C	111.17	1.47	100.82	1.21	5.552	0.02	28.326	0.368	111.18	+1σ
AKAP8L	A kinase (PRKA) anchor protein 8-like	NM_014371	SIRNA_ASO0IAUS	A	20.24	-1.13	47.84	0.66	3.691	0.209	6.893	0.091	55.95	-2σ
AKAP9	A kinase (PRKA) anchor protein (yotiao) 9	NM_147171	SIRNA_ASO0DQ6B	A	138.04	1.92	136.22	2.23	24.674	0.37	22.832	0.998	142.71	+2σ
AKR1A1	aldo-keto reductase family 1, member A1 (aldehyde reductase)	NM_006066	SIRNA_ASO0DQ7M	A	61.15	-0.17	23.44	-0.44	14.219	0.14	4.182	0.011	97.98	+0.5σ
AKR1B1	aldo-keto reductase family 1, member B1 (aldose reductase)	NM_001628	SIRNA_ASO0DOKJ	B	37.89	-0.43	36.58	-0.27	11.98	0.234	3.138	0.352	73.87	-1σ
AKR1B1	aldo-keto reductase family 1, member B1 (aldose reductase)	NM_001628	SIRNA_ASO0DOI3	A	211.86	6.4	177.81	3.9	85.809	2.124	2.96	0.776	225.7	+6σ
AKR1B1	aldo-keto reductase family 1, member B1 (aldose reductase)	NM_001628	SIRNA_ASO0F7PA	C	79.25	-0.08	89.39	-0.08	20.086	0.357	15.981	0.222	79.96	-1σ
AKR1B10	aldo-keto reductase family 1, member B10 (aldose reductase)	NM_020299	SIRNA_ASO0DZ6Y	B	85.83	-0.44	92.6	0.14	11.019	0.522	3.792	0.285	86.15	-0.5σ
AKR1B10	aldo-keto reductase family 1, member B10 (aldose reductase)	NM_020299	SIRNA_ASO0F85W	A	37.93	-0.51	58.63	1.33	1.55	0.015	0.963	0.41	56.12	-2σ
AKR1C2	aldo-keto reductase family 1, member C2 (dihydrodiol dehydrogenase 2; bile acid binding protein; 3-alpha hydroxysteroid dehydrogenase, type III)	NM_001354	SIRNA_ASO0DS0Z	A	100.44	1.23	53.22	-0.03	17.207	0.185	7.447	0.169	110.8	+1σ
AKR1C2	aldo-keto reductase family 1, member C2 (dihydrodiol dehydrogenase 2; bile acid binding protein; 3-alpha hydroxysteroid dehydrogenase, type III)	NM_001354	SIRNA_ASO0F7RP	B	91.94	-0.51	55.72	-0.35	16.524	0.145	5.82	0.296	102.04	+0.5σ
AKR1C2	aldo-keto reductase family 1, member C2 (dihydrodiol dehydrogenase 2; bile acid binding protein; 3-alpha hydroxysteroid dehydrogenase, type III)	NM_001354	SIRNA_ASO0DS6C	C	90.35	0.69	48.71	0.12	1.507	0.011	4.573	0.017	103.89	+0.5σ
AKR1C3	aldo-keto reductase family 1, member C3 (3-alpha hydroxysteroid dehydrogenase, type II)	NM_003739	SIRNA_ASO0F7XT	B	33.73	-0.76	20.34	-0.63	7.88	0.094	0.809	0.025	86.51	-0.5σ
AKR1C4	aldo-keto reductase family 1, member C4 (chlordecone reductase; 3-alpha hydroxysteroid dehydrogenase, type I; dihydrodiol dehydrogenase 4)	NM_001818	SIRNA_ASO0DPFZ	B	14.95	-0.65	28.01	-0.22	8.04	0.019	3.821	0.34	73.53	-1σ
AKR1C4	aldo-keto reductase family 1, member C4 (chlordecone reductase; 3-alpha hydroxysteroid dehydrogenase, type I; dihydrodiol dehydrogenase 4)	NM_001818	SIRNA_ASO0DPIF	C	67.5	-0.07	36.68	0.03	13.64	0.172	10.813	0.287	92.55	-0.5σ
AKR1C4	aldo-keto reductase family 1, member C4 (chlordecone reductase; 3-alpha hydroxysteroid dehydrogenase, type I; dihydrodiol dehydrogenase 4)	NM_001818	SIRNA_ASO0DP0L	A	20.92	-0.67	11.03	-0.52	3.95	0.017	0.287	0.046	91.39	-0.5σ
AKR1CL1	aldo-keto reductase family 1, member C-like 1	NM_001007536	SIRNA_ASO0DNNX	C	57.74	0.07	48.25	0.07	14.655	0.411	1.568	0.069	77.53	-1σ
AKR1CL1	aldo-keto reductase family 1, member C-like 1	NM_001007536	SIRNA_ASO0DKMT	A	80.13	0.2	82.23	1.05	21.73	0.64	8.776	0.104	82.08	-1σ
AKR1CL1	aldo-keto reductase family 1, member C-like 1	NM_001007536	SIRNA_ASO0DKP9	B	72.72	0.52	15.41	-0.59	44.447	0.941	0.61	0.011	111.55	+1σ
AKR1D1	aldo-keto reductase family 1, member D1 (delta 4-3-ketosteroid-5-beta-reductase)	NM_005989	SIRNA_ASO0DEIJ	C	42.48	-0.82	27.24	-0.12	1.806	0.029	6.156	0.349	84.25	-0.5σ
AKR1D1	aldo-keto reductase family 1, member D1 (delta 4-3-ketosteroid-5-beta-reductase)	NM_005989	SIRNA_ASO0DEII	B	41.4	0.17	26.81	0.05	14.86	0.654	6.303	0.325	84.09	-0.5σ
AKR1D1	aldo-keto reductase family 1, member D1 (delta 4-3-ketosteroid-5-beta-reductase)	NM_005989	SIRNA_ASO0DEIH	A	84.77	0.04	22.13	-0.81	6.248	0.045	4.949	0.041	115.11	+1σ
AKR1E2	aldo-keto reductase family 1, member E2	NM_001040177	SIRNA_ASO0E1ST	C	37.49	-0.55	19.56	-0.65	2.389	0.035	0.027	0.039	88.75	-0.5σ
AKR1E2	aldo-keto reductase family 1, member E2	NM_001040177	SIRNA_ASO0E1QD	B	64.25	0.3	28.09	-0.19	13.643	0.262	3.655	0.183	96.43	+0.5σ
AKR1E2	aldo-keto reductase family 1, member E2	NM_001040177	SIRNA_ASO0E30H	A	88.71	1.11	83.71	0.74	8.691	0.467	2.34	0.517	90.19	-0.5σ
AKR7A2	aldo-keto reductase family 7, member A2 (aflatoxin aldehyde reductase)	NM_003689	SIRNA_ASO0DIM4	B	82.35	0.74	44.57	0.17	11.65	0.531	23.1	0.385	99.27	+0.5σ
AKR7A2	aldo-keto reductase family 7, member A2 (aflatoxin aldehyde reductase)	NM_003689	SIRNA_ASO0DIM3	A	88.59	0.47	87.74	0.81	1.475	0.26	9.39	0.197	89.43	-0.5σ
AKR7A2	aldo-keto reductase family 7, member A2 (aflatoxin aldehyde reductase)	NM_003689	SIRNA_ASO0DIM5	C	85.49	0.52	92.92	0.9	19.339	0.547	8.343	0.056	85.78	-0.5σ
AKR7A3	aldo-keto reductase family 7, member A3 (aflatoxin aldehyde reductase)	NM_012067	SIRNA_ASO0DVY0	C	73.44	0.19	73.2	-0.02	9.98	0.302	0.032	0.161	78.18	-1σ
AKR7A3	aldo-keto reductase family 7, member A3 (aflatoxin aldehyde reductase)	NM_012067	SIRNA_ASO0DR0E	B	83.54	0.82	42.53	0.11	4.831	0.133	7.889	0.208	101.4	+0.5σ
AKR7A3	aldo-keto reductase family 7, member A3 (aflatoxin aldehyde reductase)	NM_012067	SIRNA_ASO0DQYP	A	106.83	1.17	100.35	1.41	6.826	0.019	15.687	0.406	106.83	+0.5σ
AKR7L	aldo-keto reductase family 7-like	NM_201252	SIRNA_ASO0DKIZ	C	89.56	0.37	103.3	0.88	13.156	0.144	32.941	0.413	89.62	-0.5σ
AKR7L	aldo-keto reductase family 7-like	NM_201252	SIRNA_ASO0DKE3	A	95.28	0.61	118.83	1.31	9.986	0.136	2.524	0.235	97.12	+0.5σ
AKR7L	aldo-keto reductase family 7-like	NM_201252	SIRNA_ASO0DKGJ	B	49.2	-0.44	19.97	-0.46	5.981	0.143	0.377	0.081	93.94	-0.5σ
AKT1	v-akt murine thymoma viral oncogene homolog 1	NM_001014431	SIRNA_ASO0D9M0	A	78.08	-0.41	37.45	-1.27	16.609	0.341	17.965	0.016	100.04	+0.5σ
AKT1	v-akt murine thymoma viral oncogene homolog 1	NM_001014431	SIRNA_ASO0JKGU	C	93.01	1.01	54.97	-0.14	9.592	0.204	6.634	0.015	103.34	+0.5σ
AKT1	v-akt murine thymoma viral oncogene homolog 1	NM_001014431	SIRNA_ASO0LHKQ	B	110.31	1.2	65.9	0.37	0.528	0.417	7.582	0.28	115.46	+1σ
AKT2	v-akt murine thymoma viral oncogene homolog 2	NM_001626	SIRNA_ASO0D9NI	A	96.64	0.56	103.15	0.74	15.92	0.005	21.015	0.67	96.69	+0.5σ
AKT2	v-akt murine thymoma viral oncogene homolog 2	NM_001626	SIRNA_ASO0JKHC	C	81.58	0.7	98.49	1.04	10.884	0.247	1.837	0.136	81.59	-1σ
AKT2	v-akt murine thymoma viral oncogene homolog 2	NM_001626	SIRNA_ASO0LHIE	B	46.63	-0.34	63.55	0.29	29.102	0.495	7.024	0.25	59.19	-2σ
AKT3	v-akt murine thymoma viral oncogene homolog 3 (protein kinase B, gamma)	NM_005465	SIRNA_ASO0D9AZ	B	44.79	-1.14	153.37	2.33	7.544	0.332	12.239	0.156	69.67	-2σ
AKT3	v-akt murine thymoma viral oncogene homolog 3 (protein kinase B, gamma)	NM_005465	SIRNA_ASO0D9B0	C	7.96	-0.74	10.65	-0.45	0.589	0.148	2.493	0.131	89.7	-0.5σ
AKT3	v-akt murine thymoma viral oncogene homolog 3 (protein kinase B, gamma)	NM_005465	SIRNA_ASO0D9AY	A	31.9	-0.76	53.78	0.39	3.118	0.147	2.719	0.288	56.16	-2σ
AKTIP	AKT interacting protein	NM_001012398	SIRNA_ASO0DZZE	C	63.3	-0.09	9.22	-0.97	17.089	0.151	0.468	0.125	110.67	+1σ
AKTIP	AKT interacting protein	NM_001012398	SIRNA_ASO0DZWY	B	80.14	-0.19	68.79	-0.34	29.148	0.291	14.305	0.49	86	-0.5σ
AKTIP	AKT interacting protein	NM_001012398	SIRNA_ASO0DZUI	A	117.46	0.65	56.18	-0.11	37.014	0.798	23.348	0.203	125.37	+2σ
ALAD	aminolevulinate, delta-, dehydratase	NM_000031	SIRNA_ASO0DOEL	B	58.89	0.05	63.22	1.09	28.571	0.076	4.611	0.006	69.43	-2σ
ALAD	aminolevulinate, delta-, dehydratase	NM_000031	SIRNA_ASO0DOC5	A	74.33	-0.41	50.68	-0.55	4.53	0.246	3.081	0.054	89.21	-0.5σ
ALAD	aminolevulinate, delta-, dehydratase	NM_000031	SIRNA_ASO0DOHL	C	121.75	0.74	77.11	0.19	32.97	0.682	16.971	0.241	123.88	+2σ
ALAS1	aminolevulinate, delta-, synthase 1	NM_000688	SIRNA_ASO0DOEM	B	61.12	0.19	138.86	5.33	31.12	0.051	28.098	1.138	72.42	-1σ
ALAS1	aminolevulinate, delta-, synthase 1	NM_000688	SIRNA_ASO0DOC6	A	112.97	1.13	73.16	0.51	11.261	0.037	15.589	0.378	116.12	+1σ
ALAS1	aminolevulinate, delta-, synthase 1	NM_000688	SIRNA_ASO0DOHM	C	117.01	0.64	48.6	-0.36	21.476	0.323	6.802	0.059	127.8	+2σ
ALAS2	aminolevulinate, delta-, synthase 2	NM_001037969	SIRNA_ASO0DOEN	B	65.59	0.46	102.4	3.32	36.966	0.369	11.531	1.009	65.64	-2σ
ALAS2	aminolevulinate, delta-, synthase 2	NM_001037969	SIRNA_ASO0DOC7	A	134.18	1.96	67.27	0.27	40.771	2.026	1.413	0.273	138.12	+2σ
ALAS2	aminolevulinate, delta-, synthase 2	NM_001037969	SIRNA_ASO0DOHN	C	68.35	-0.93	40.82	-0.52	11.496	0.217	13.928	0.202	90.41	-0.5σ
ALB	albumin	NM_000477	SIRNA_ASO0DOEO	B	94.33	3.72	86.75	2.41	5.772	3.697	13.915	0.462	95.26	-0.5σ
ALB	albumin	NM_000477	SIRNA_ASO0DOC8	A	74	-0.42	86.8	1.17	8.379	0.093	17.687	0.37	75.17	-1σ
ALB	albumin	NM_000477	SIRNA_ASO0DOHO	C	5.05	-3.35	8.62	-1.14	0.531	1.113	1.996	0.09	91.52	-0.5σ
ALCAM	activated leukocyte cell adhesion molecule	NM_001627	SIRNA_ASO0DOEP	B	63.18	0.42	65.5	1.23	29.119	0.22	1.089	0.21	71.98	-1σ
ALCAM	activated leukocyte cell adhesion molecule	NM_001627	SIRNA_ASO0DOC9	A	70.54	-0.56	48.35	-0.68	2.188	0.34	4.943	0.057	87.42	-0.5σ
ALCAM	activated leukocyte cell adhesion molecule	NM_001627	SIRNA_ASO0DOHP	C	100.29	0.11	103.11	0.69	8.35	0.071	23.868	0.36	100.33	+0.5σ
ALDH16A1	aldehyde dehydrogenase 16 family, member A1	NM_153329	SIRNA_ASO0E4HH	B	24.17	-1.17	9.09	-1.72	2.896	0.146	2.442	0.479	94.06	-0.5σ
ALDH16A1	aldehyde dehydrogenase 16 family, member A1	NM_153329	SIRNA_ASO0E4JX	C	96.72	0.17	52.14	-0.04	20.681	0.075	0.458	0.033	107.91	+0.5σ
ALDH16A1	aldehyde dehydrogenase 16 family, member A1	NM_153329	SIRNA_ASO0E4F1	A	40.63	-0.06	27.41	-0.39	1.155	0.208	13.861	0.315	83.19	-1σ
ALDH18A1	aldehyde dehydrogenase 18 family, member A1	NM_001017423	SIRNA_ASO0D911	A	37.06	0.01	16.56	-0.28	1.087	0.209	0	0	91.3	-0.5σ
ALDH18A1	aldehyde dehydrogenase 18 family, member A1	NM_001017423	SIRNA_ASO0JKL9	C	4.85	-1.15	16.83	-0.62	0.04	0.113	3.03	0.15	83.31	-1σ
ALDH18A1	aldehyde dehydrogenase 18 family, member A1	NM_001017423	SIRNA_ASO0LHJH	B	9.67	-0.76	5.24	-0.78	0.617	0.051	0.362	0.039	95.25	-0.5σ
ALDH1A1	aldehyde dehydrogenase 1 family, member A1	NM_000689	SIRNA_ASO0DOER	B	53.13	-0.39	36.48	-0.41	25.329	0.105	4.34	0.041	82.81	-1σ
ALDH1A1	aldehyde dehydrogenase 1 family, member A1	NM_000689	SIRNA_ASO0DOCB	A	66.28	-0.73	45.9	-0.8	9.555	0.049	5.568	0.108	85.56	-0.5σ
ALDH1A1	aldehyde dehydrogenase 1 family, member A1	NM_000689	SIRNA_ASO0DOHR	C	54.49	-1.56	28.18	-0.76	5.031	0.588	5.435	0.168	90.15	-0.5σ
ALDH1A2	aldehyde dehydrogenase 1 family, member A2	NM_003888	SIRNA_ASO0DIVQ	C	44.92	-0.58	97.2	0.31	2.91	0.195	20.504	0.424	45.01	-3σ
ALDH1A2	aldehyde dehydrogenase 1 family, member A2	NM_003888	SIRNA_ASO0DIVP	B	58.91	-0.76	20.54	-0.72	3.261	0.018	4.639	0.059	98.92	+0.5σ
ALDH1A2	aldehyde dehydrogenase 1 family, member A2	NM_003888	SIRNA_ASO0F7OH	A	145.18	1.22	158.19	1.44	0.286	0.192	16.412	0.38	156.4	+3σ
ALDH1A3	aldehyde dehydrogenase 1 family, member A3	NM_000693	SIRNA_ASO0F7CF	B	111.61	0.89	100.46	0.92	13.739	0.365	0.403	0.079	111.61	+1σ
ALDH1A3	aldehyde dehydrogenase 1 family, member A3	NM_000693	SIRNA_ASO0DAFF	C	57.68	-0.79	56.26	-0.1	12.937	0.186	19.646	0.445	72.39	-1σ
ALDH1A3	aldehyde dehydrogenase 1 family, member A3	NM_000693	SIRNA_ASO0LH88	A	94.25	0.71	89.16	1.43	8.611	0.351	35.485	0.728	94.87	-0.5σ
ALDH1B1	aldehyde dehydrogenase 1 family, member B1	NM_000692	SIRNA_ASO0DOKA	B	183.14	4.09	180.25	6.25	12.5	1.287	16.878	2.682	199.95	+6σ
ALDH1B1	aldehyde dehydrogenase 1 family, member B1	NM_000692	SIRNA_ASO0DOHU	A	223.51	7.69	98.59	0.94	19.095	3.486	10.777	0.311	223.52	+6σ
ALDH1B1	aldehyde dehydrogenase 1 family, member B1	NM_000692	SIRNA_ASO0DOFM	C	128.6	1.33	144.58	1.85	16.936	0.11	2.911	0.331	136.11	+2σ
ALDH1L1	aldehyde dehydrogenase 1 family, member L1	NM_012190	SIRNA_ASO0DQJ1	B	65.01	0.49	36.7	0.13	0.571	0.17	1.816	0.206	90.74	-0.5σ
ALDH1L1	aldehyde dehydrogenase 1 family, member L1	NM_012190	SIRNA_ASO0DVK3	A	66.4	-0.9	39.88	-0.69	0.529	0.324	1.947	0.098	89.57	-0.5σ
ALDH1L1	aldehyde dehydrogenase 1 family, member L1	NM_012190	SIRNA_ASO0DVM4	C	66.14	0.52	96.97	1.07	15.051	0.271	9.494	0.049	66.21	-2σ
ALDH1L2	aldehyde dehydrogenase 1 family, member L2	NM_001034173	SIRNA_ASO0F8B4	C	121.37	0.55	126.17	0.56	14.978	0.672	25.078	0.337	124.16	+2σ
ALDH1L2	aldehyde dehydrogenase 1 family, member L2	NM_001034173	SIRNA_ASO0E62S	A	28.64	-0.6	38.06	-0.36	5.629	0.52	20.941	0.52	68.25	-2σ
ALDH1L2	aldehyde dehydrogenase 1 family, member L2	NM_001034173	SIRNA_ASO0E658	B	25.93	-0.54	18.37	-0.39	4.689	0.01	1.351	0.01	85.65	-0.5σ
ALDH2	aldehyde dehydrogenase 2 family (mitochondrial)	NM_000690	SIRNA_ASO0DOES	B	79.16	1.67	51.71	0.45	36.938	0.243	4.827	0.033	92.72	-0.5σ
ALDH2	aldehyde dehydrogenase 2 family (mitochondrial)	NM_000690	SIRNA_ASO0DOCC	A	107.38	0.9	65.51	0.16	19.635	1.195	7.565	0.045	112.79	+1σ
ALDH2	aldehyde dehydrogenase 2 family (mitochondrial)	NM_000690	SIRNA_ASO0DOHS	C	115.06	0.62	58.68	-0.16	13.635	0.06	2.827	0.024	122.26	+2σ
ALDH3A1	aldehyde dehydrogenase 3 family, memberA1	NM_000691	SIRNA_ASO0DOK9	B	104.18	1.31	150.33	5.35	73.049	1.434	27.498	4.083	115.7	+1σ
ALDH3A1	aldehyde dehydrogenase 3 family, memberA1	NM_000691	SIRNA_ASO0DOHT	A	104.14	1.37	132.84	2.42	2.144	1.051	37.597	1.772	109.2	+1σ
ALDH3A1	aldehyde dehydrogenase 3 family, memberA1	NM_000691	SIRNA_ASO0DOFL	C	28.42	-1.46	24.4	-2.39	6.841	0.372	1.972	0.547	80.77	-1σ
ALDH3A2	aldehyde dehydrogenase 3 family, member A2	NM_000382	SIRNA_ASO0DOKE	B	150.23	3.18	160.34	5.58	8.421	1.59	6.997	3.349	161.9	+3σ
ALDH3A2	aldehyde dehydrogenase 3 family, member A2	NM_000382	SIRNA_ASO0DOHY	A	75.35	-0.17	63.72	-0.36	4.909	0.309	18.381	0.166	83.63	-1σ
ALDH3A2	aldehyde dehydrogenase 3 family, member A2	NM_000382	SIRNA_ASO0DOFQ	C	104.35	0.59	94.29	0.08	32.139	0.505	3.99	0.192	104.51	+0.5σ
ALDH3B1	aldehyde dehydrogenase 3 family, member B1	NM_000694	SIRNA_ASO0DOKB	B	60.7	0.2	52.41	0.27	27.261	0.468	14.74	0.127	77.13	-1σ
ALDH3B1	aldehyde dehydrogenase 3 family, member B1	NM_000694	SIRNA_ASO0DOHV	A	88.43	0.53	135.48	2.16	0.787	0.694	19.918	0.408	95.28	-0.5σ
ALDH3B1	aldehyde dehydrogenase 3 family, member B1	NM_000694	SIRNA_ASO0DOFN	C	105.48	0.66	111.76	0.69	20.722	0.174	5.137	0.478	106.13	+0.5σ
ALDH3B2	aldehyde dehydrogenase 3 family, member B2	NM_000695	SIRNA_ASO0DOKC	B	63.61	0.26	73.93	1.47	33.173	0.621	1.641	1.131	68.74	-2σ
ALDH3B2	aldehyde dehydrogenase 3 family, member B2	NM_000695	SIRNA_ASO0DOHW	A	93.36	0.76	108.81	1.19	5.459	0.515	11.206	0.407	93.78	-0.5σ
ALDH3B2	aldehyde dehydrogenase 3 family, member B2	NM_000695	SIRNA_ASO0DOFO	C	125.65	1.27	156.79	2.29	11.143	0.251	0.574	0.183	137.89	+2σ
ALDH4A1	aldehyde dehydrogenase 4 family, member A1	NM_003748	SIRNA_ASO0DIOQ	C	113.39	2.69	49.04	1.19	30.075	1.015	4.449	0.194	124.32	+2σ
ALDH4A1	aldehyde dehydrogenase 4 family, member A1	NM_003748	SIRNA_ASO0DIOP	B	85.96	0.46	68.16	0.04	26.936	0.197	25.25	0.44	91.66	-0.5σ
ALDH4A1	aldehyde dehydrogenase 4 family, member A1	NM_003748	SIRNA_ASO0DIOO	A	7.92	-0.81	71.94	0.59	0.001	0.066	10.823	0.069	29.16	-3σ
ALDH5A1	aldehyde dehydrogenase 5 family, member A1	NM_001080	SIRNA_ASO0DGQ8	B	95.38	-0.99	157.08	0.24	16.356	0.44	9.367	0.02	111.16	+1σ
ALDH5A1	aldehyde dehydrogenase 5 family, member A1	NM_001080	SIRNA_ASO0DGQ7	A	114.84	0.72	89.21	0.63	10.566	0.031	1.84	0.114	115.35	+1σ
ALDH5A1	aldehyde dehydrogenase 5 family, member A1	NM_001080	SIRNA_ASO0DGQ9	C	93.94	0	94.1	0.18	3.13	0.06	5.523	0.018	94.13	-0.5σ
ALDH6A1	aldehyde dehydrogenase 6 family, member A1	NM_005589	SIRNA_ASO0DUIV	C	54.97	-1.46	18.23	-0.72	0.528	0.123	0.53	0.029	98.53	+0.5σ
ALDH6A1	aldehyde dehydrogenase 6 family, member A1	NM_005589	SIRNA_ASO0DUBP	A	86.8	0.29	54.67	0.19	3.742	0.304	10.751	0.268	97.92	+0.5σ
ALDH7A1	aldehyde dehydrogenase 7 family, member A1	XM_001127838	SIRNA_ASO0DOUM	B	57.64	-0.86	29.13	-0.8	19.121	0.964	0.619	0.042	91.35	-0.5σ
ALDH7A1	aldehyde dehydrogenase 7 family, member A1	XM_001127838	SIRNA_ASO0DOXM	C	40.5	-0.51	60.94	0.87	5.79	0.056	21.686	1.091	56.26	-2σ
ALDH7A1	aldehyde dehydrogenase 7 family, member A1	XM_001127838	SIRNA_ASO0DORM	A	57.47	-0.8	19.38	-0.87	5.325	0.079	0.769	0.141	99.01	+0.5σ
ALDH8A1	aldehyde dehydrogenase 8 family, member A1	NM_022568	SIRNA_ASO0DZZR	C	104.69	0.83	118	1.56	44.226	0.326	22.474	0.271	106.22	+0.5σ
ALDH8A1	aldehyde dehydrogenase 8 family, member A1	NM_022568	SIRNA_ASO0DZXB	B	31.35	-1.71	35.05	-1.2	5.168	0.064	19.862	0.345	72.12	-1σ
ALDH8A1	aldehyde dehydrogenase 8 family, member A1	NM_022568	SIRNA_ASO0DZUV	A	78.14	-0.36	44.82	-0.41	15.127	0.536	24.41	0.203	95.66	-0.5σ
ALDH9A1	aldehyde dehydrogenase 9 family, member A1	NM_000696	SIRNA_ASO0DOKD	B	46.24	-0.11	58.63	0.74	0.008	0.228	0.568	0.733	62.04	-2σ
ALDH9A1	aldehyde dehydrogenase 9 family, member A1	NM_000696	SIRNA_ASO0DOHX	A	96.09	0.74	113.55	1.3	30.208	0.737	22.766	0.792	97.05	+0.5σ
ALDH9A1	aldehyde dehydrogenase 9 family, member A1	NM_000696	SIRNA_ASO0DOFP	C	49.95	-0.86	43.67	-1.71	9.716	0.288	0.441	0.422	75.29	-1σ
ALDOA	aldolase A, fructose-bisphosphate	NM_000034	SIRNA_ASO0DOKG	B	25.9	-0.73	33.42	-0.41	1.884	0.071	3.663	0.304	71.44	-2σ
ALDOA	aldolase A, fructose-bisphosphate	NM_000034	SIRNA_ASO0DOI0	A	74.26	-0.24	88.69	0.53	6.712	0.201	6.276	0.013	75.12	-1σ
ALDOA	aldolase A, fructose-bisphosphate	NM_000034	SIRNA_ASO0DOFS	C	24.04	-1.57	22.05	-2.46	3.26	0.304	10.929	0.096	81.57	-1σ
ALDOB	aldolase B, fructose-bisphosphate	NM_000035	SIRNA_ASO0DOKH	B	38.11	-0.38	32.99	-0.41	3.282	0.04	5.382	0.375	77.09	-1σ
ALDOB	aldolase B, fructose-bisphosphate	NM_000035	SIRNA_ASO0DOI1	A	66.56	-0.66	55.73	-0.65	9.441	0.041	20.269	0.138	79.94	-1σ
ALDOB	aldolase B, fructose-bisphosphate	NM_000035	SIRNA_ASO0DOFT	C	97.04	0.38	74.39	-0.58	31.453	0.541	44.981	1.216	100.36	+0.5σ
ALDOC	aldolase C, fructose-bisphosphate	NM_005165	SIRNA_ASO0DOKI	B	124.81	2.37	133.08	4	6.067	1.248	19.681	1.477	129.12	+2σ
ALDOC	aldolase C, fructose-bisphosphate	NM_005165	SIRNA_ASO0DOI2	A	70.45	-0.47	64.97	-0.32	11.71	0.109	16.14	0.095	78.68	-1σ
ALDOC	aldolase C, fructose-bisphosphate	NM_005165	SIRNA_ASO0DOFU	C	120.88	1.14	108.98	0.61	10.149	0.242	9.469	0.032	121.22	+2σ
ALG1	asparagine-linked glycosylation 1, beta-1,4-mannosyltransferase homolog (S. cerevisiae)	NM_019109	SIRNA_ASO0DZ12	C	102.81	2.06	55.33	0.24	22.999	0.318	4.963	0.06	112.09	+1σ
ALG1	asparagine-linked glycosylation 1, beta-1,4-mannosyltransferase homolog (S. cerevisiae)	NM_019109	SIRNA_ASO0DYY2	B	112.1	0.96	49.98	-0.15	4.819	0.182	22.981	0.677	122.75	+2σ
ALG11	asparagine-linked glycosylation 11, alpha-1,2-mannosyltransferase homolog (yeast)	NM_001004127	SIRNA_ASO0DO19	B	152.38	0.46	135.87	0.56	48.346	0.032	18.185	0.021	156.55	+3σ
ALG11	asparagine-linked glycosylation 11, alpha-1,2-mannosyltransferase homolog (yeast)	NM_001004127	SIRNA_ASO0F8D3	A	102.72	-0.22	42.72	-0.88	4.923	0.232	1.705	0.091	117.61	+1σ
ALG11	asparagine-linked glycosylation 11, alpha-1,2-mannosyltransferase homolog (yeast)	NM_001004127	SIRNA_ASO0DO2T	C	122.73	0.69	37.98	-1.79	6.788	0.04	15.813	0.122	137.51	+2σ
ALG12	asparagine-linked glycosylation 12, alpha-1,6-mannosyltransferase homolog (S. cerevisiae)	NM_024105	SIRNA_ASO0E06I	C	35.67	-1.12	29.45	-1.16	9.24	0.007	2.761	0.2	79.05	-1σ
ALG12	asparagine-linked glycosylation 12, alpha-1,6-mannosyltransferase homolog (S. cerevisiae)	NM_024105	SIRNA_ASO0E04M	B	130.3	1.07	66.56	-0.02	20.196	0.659	23.78	0.562	134.52	+2σ
ALG12	asparagine-linked glycosylation 12, alpha-1,6-mannosyltransferase homolog (S. cerevisiae)	NM_024105	SIRNA_ASO0E01M	A	91.62	0.96	113.85	1.3	30.435	0.753	10.761	0.24	92.66	-0.5σ
ALG2	asparagine-linked glycosylation 2, alpha-1,3-mannosyltransferase homolog (S. cerevisiae)	NM_033087	SIRNA_ASO0E3P5	A	90.31	0.48	88.75	0.41	12.487	0.463	2.871	0.125	91.01	-0.5σ
ALG2	asparagine-linked glycosylation 2, alpha-1,3-mannosyltransferase homolog (S. cerevisiae)	NM_033087	SIRNA_ASO0JTJD	C	40.35	-1.6	89.41	-0.07	5	0.277	27.087	0.594	41.72	-3σ
ALG2	asparagine-linked glycosylation 2, alpha-1,3-mannosyltransferase homolog (S. cerevisiae)	NM_033087	SIRNA_ASO0E3RL	B	49.76	-0.92	17.19	-1	5.664	0.345	1.549	0.093	96.62	+0.5σ
ALG3	asparagine-linked glycosylation 3, alpha-1,3- mannosyltransferase homolog (S. cerevisiae)	NM_005787	SIRNA_ASO0DQ6N	A	54.81	-0.34	9.66	-0.75	15.506	0.18	0.742	0.081	105.67	+0.5σ
ALG5	asparagine-linked glycosylation 5, dolichyl-phosphate beta-glucosyltransferase homolog (S. cerevisiae)	NM_013338	SIRNA_ASO0DX8L	C	25.87	-2.29	9.19	-0.84	7.71	0.641	1.388	0.139	94.43	-0.5σ
ALG5	asparagine-linked glycosylation 5, dolichyl-phosphate beta-glucosyltransferase homolog (S. cerevisiae)	NM_013338	SIRNA_ASO0DX3P	A	96.13	0.74	90.93	1.1	4.337	0.12	23.062	0.725	96.56	+0.5σ
ALG6	asparagine-linked glycosylation 6, alpha-1,3-glucosyltransferase homolog (S. cerevisiae)	NM_013339	SIRNA_ASO0DX90	C	80.87	0.12	63.94	0.76	4.064	0.084	9.483	0.337	88.55	-0.5σ
ALG6	asparagine-linked glycosylation 6, alpha-1,3-glucosyltransferase homolog (S. cerevisiae)	NM_013339	SIRNA_ASO0DX44	A	48.05	-0.43	92.86	1.15	0.666	0.099	14.028	0.486	48.58	-2σ
ALG8	asparagine-linked glycosylation 8, alpha-1,3-glucosyltransferase homolog (S. cerevisiae)	NM_001007027	SIRNA_ASO0E06D	C	44.08	-0.7	40.15	-0.66	8.415	0.092	0	0.017	74.33	-1σ
ALG8	asparagine-linked glycosylation 8, alpha-1,3-glucosyltransferase homolog (S. cerevisiae)	NM_001007027	SIRNA_ASO0E04H	B	108.38	0.48	98.42	0.94	13.102	0.241	0.337	0.189	108.39	+1σ
ALG8	asparagine-linked glycosylation 8, alpha-1,3-glucosyltransferase homolog (S. cerevisiae)	NM_001007027	SIRNA_ASO0E01H	A	17.19	-1.11	7.42	-1.54	1.312	0.101	1.13	0.26	94.16	-0.5σ
ALG9	asparagine-linked glycosylation 9, alpha-1,2-mannosyltransferase homolog (S. cerevisiae)	NM_001077690	SIRNA_ASO0E0E0	C	33.17	-0.74	34.54	-0.21	10.416	0.068	14.469	0.152	73.39	-1σ
ALG9	asparagine-linked glycosylation 9, alpha-1,2-mannosyltransferase homolog (S. cerevisiae)	NM_001077690	SIRNA_ASO0E0BK	B	70.84	-0.45	58.79	-0.15	18.023	0.31	9.457	0.02	81.96	-1σ
ALG9	asparagine-linked glycosylation 9, alpha-1,2-mannosyltransferase homolog (S. cerevisiae)	NM_001077690	SIRNA_ASO0E094	A	45.36	-0.86	24	-1.3	3.775	0.101	2.069	0.045	88.51	-0.5σ
ALK	anaplastic lymphoma receptor tyrosine kinase	NM_004304	SIRNA_ASO0D9NL	A	78.41	-0.34	55.13	-0.71	11.026	0.047	23.746	0.343	90.34	-0.5σ
ALK	anaplastic lymphoma receptor tyrosine kinase	NM_004304	SIRNA_ASO0JKHD	C	51.49	-0.12	41.97	-0.49	13.008	0.324	3.252	0.101	77.58	-1σ
ALK	anaplastic lymphoma receptor tyrosine kinase	NM_004304	SIRNA_ASO0LHI8	B	85.7	0.59	40.37	-0.44	19.175	0.128	10.656	0.249	104.41	+0.5σ
ALKBH1	alkB, alkylation repair homolog 1 (E. coli)	NM_006020	SIRNA_ASO0DIVB	C	75.56	0.17	107.96	0.74	2.996	0.225	6.353	0.157	75.98	-1σ
ALKBH1	alkB, alkylation repair homolog 1 (E. coli)	NM_006020	SIRNA_ASO0DIVA	B	86.59	0.63	62.53	0.92	10.701	0.608	15.495	0.01	94.35	-0.5σ
ALKBH1	alkB, alkylation repair homolog 1 (E. coli)	NM_006020	SIRNA_ASO0DIV9	A	112.88	0.11	119.85	0.59	2.666	0.149	12.959	0.133	114.62	+1σ
ALKBH8	alkB, alkylation repair homolog 8 (E. coli)	NM_138775	SIRNA_ASO0E3ZH	B	120.83	0.75	122.36	0.72	0.049	0.081	6.611	0.431	122.88	+2σ
ALKBH8	alkB, alkylation repair homolog 8 (E. coli)	NM_138775	SIRNA_ASO0E42I	C	121.31	1.31	105.99	0.98	8.043	0.389	3.673	0.072	121.46	+2σ
ALKBH8	alkB, alkylation repair homolog 8 (E. coli)	NM_138775	SIRNA_ASO0E3X1	A	129.32	0.53	37.98	-0.27	36.398	0.215	17.424	0.131	143.42	+2σ
ALOX12	arachidonate 12-lipoxygenase	NM_000697	SIRNA_ASO0DOKK	B	54.45	0.13	80.07	1.66	4.41	0.177	6.651	0.882	57.98	-2σ
ALOX12	arachidonate 12-lipoxygenase	NM_000697	SIRNA_ASO0DOI4	A	71.15	-0.38	65.9	-0.24	2.432	0.383	24.081	0.412	78.9	-1σ
ALOX12	arachidonate 12-lipoxygenase	NM_000697	SIRNA_ASO0DOFW	C	110.29	0.79	113.04	0.76	21.476	0.158	12.571	0.15	111.05	+1σ
ALOX12B	arachidonate 12-lipoxygenase, 12R type	NM_001139	SIRNA_ASO0F7PD	B	61.98	0.39	47.11	0.01	0.912	0.423	15.87	0.301	81.48	-1σ
ALOX12B	arachidonate 12-lipoxygenase, 12R type	NM_001139	SIRNA_ASO0DOI7	A	83.93	0.27	83.04	0.34	5.729	0.378	10.656	0.111	85.62	-0.5σ
ALOX12B	arachidonate 12-lipoxygenase, 12R type	NM_001139	SIRNA_ASO0DOMJ	C	97.3	0.46	49.79	-1.49	13.244	0.026	1.269	0.38	109.49	+1σ
ALOX15	arachidonate 15-lipoxygenase	NM_001140	SIRNA_ASO0DOKP	B	76.01	0.76	43.11	-0.08	11.995	0.169	6.928	0.028	94.94	-0.5σ
ALOX15	arachidonate 15-lipoxygenase	NM_001140	SIRNA_ASO0DOI9	A	123.85	2	161.1	3.29	59.31	1.891	3.122	0.8	138.1	+2σ
ALOX15	arachidonate 15-lipoxygenase	NM_001140	SIRNA_ASO0DOML	C	62.67	-0.5	111.26	0.73	9.529	0.186	49.829	1.463	63.67	-2σ
ALOX15B	arachidonate 15-lipoxygenase, type B	NM_001039130	SIRNA_ASO0DOKQ	B	76.88	0.61	45.74	0.12	45.083	0.852	0.631	0.383	94.1	-0.5σ
ALOX15B	arachidonate 15-lipoxygenase, type B	NM_001039130	SIRNA_ASO0DOIA	A	120.78	1.95	118.54	1.57	42.161	1.038	10.384	0.253	122.2	+2σ
ALOX15B	arachidonate 15-lipoxygenase, type B	NM_001039130	SIRNA_ASO0DOMM	C	73.84	-0.2	62.78	-1	12.5	0.184	31.494	0.715	82.69	-1σ
ALOX5	arachidonate 5-lipoxygenase	NM_000698	SIRNA_ASO0F7PB	B	57.28	0.16	77.27	0.96	15.595	0.141	56.628	1.527	61.63	-2σ
ALOX5	arachidonate 5-lipoxygenase	NM_000698	SIRNA_ASO0DOI5	A	105.22	1.32	117.45	1.49	13.806	0.235	16.839	0.515	106.66	+0.5σ
ALOX5	arachidonate 5-lipoxygenase	NM_000698	SIRNA_ASO0DOMH	C	175.68	2.52	126.63	1.2	52.59	0.536	19.6	0.958	177.69	+6σ
ALOX5AP	arachidonate 5-lipoxygenase-activating protein	NM_001629	SIRNA_ASO0F7PC	B	139.38	2.84	155	4.94	7.899	1.459	27.636	1.603	149.84	+3σ
ALOX5AP	arachidonate 5-lipoxygenase-activating protein	NM_001629	SIRNA_ASO0DOI6	A	104.55	1.24	134.64	2.35	20.707	0.133	14.512	0.907	110.14	+1σ
ALOX5AP	arachidonate 5-lipoxygenase-activating protein	NM_001629	SIRNA_ASO0DOMI	C	142.57	1.57	116.06	0.85	55.669	0.876	0.238	0.279	143.47	+2σ
ALOXE3	arachidonate lipoxygenase 3	NM_021628	SIRNA_ASO0DZR3	C	85.84	0.57	48.57	0.21	8.044	0.056	7.595	0.007	100.07	+0.5σ
ALPI	alkaline phosphatase, intestinal	NM_001631	SIRNA_ASO0DALY	B	48.34	-0.79	26.37	-0.61	15.216	0.758	5.044	0.121	88.08	-0.5σ
ALPI	alkaline phosphatase, intestinal	NM_001631	SIRNA_ASO0DALZ	C	33.17	-1.6	38.83	-0.83	3.28	0.014	3.531	0.017	69.59	-2σ
ALPI	alkaline phosphatase, intestinal	NM_001631	SIRNA_ASO0DALX	A	21.74	-1.49	56.79	-0.46	5.333	0.484	2.007	0.235	48.37	-2σ
ALPK1	alpha-kinase 1	NM_025144	SIRNA_ASO0D9Z0	B	86.68	0.32	118.27	1.57	9.219	0.472	15.46	0.237	88.59	-0.5σ
ALPK1	alpha-kinase 1	NM_025144	SIRNA_ASO0D9Z1	C	113.29	1.25	98.6	1.59	7.219	0.302	7.755	0.521	113.29	+1σ
ALPK1	alpha-kinase 1	NM_025144	SIRNA_ASO0LH5W	A	74.16	0.36	143.2	2.15	2.334	0.192	25.695	0.699	85.82	-0.5σ
ALPK2	alpha-kinase 2	NM_052947	SIRNA_ASO0DAAG	B	50.32	-0.66	49.82	-0.58	17.356	0.238	4.848	0.423	71.06	-2σ
ALPK2	alpha-kinase 2	NM_052947	SIRNA_ASO0DAAH	C	80	0.13	94.42	1.06	12.272	0.019	0.83	0.041	80.2	-1σ
ALPK2	alpha-kinase 2	NM_052947	SIRNA_ASO0LH4U	A	85.53	0.46	58.02	0.42	11.133	0.242	9.074	0.018	95.27	-0.5σ
ALPK3	alpha-kinase 3	NM_020778	SIRNA_ASO0DA6G	B	80.55	0	53.24	-0.4	0.38	0.017	8.333	0.087	93.14	-0.5σ
ALPK3	alpha-kinase 3	NM_020778	SIRNA_ASO0DA6H	C	75.23	-0.27	62.56	0.34	17.349	0.643	11.112	0.119	84.03	-0.5σ
ALPK3	alpha-kinase 3	NM_020778	SIRNA_ASO0LH5J	A	80.16	0.54	74.73	0.54	22.249	0.508	4.332	0.189	84.05	-0.5σ
ALPL	alkaline phosphatase, liver/bone/kidney	NM_000478	SIRNA_ASO0DAM1	B	83.1	0.25	17.03	-0.91	26.995	0.457	5.516	0.158	117.43	+1σ
ALPL	alkaline phosphatase, liver/bone/kidney	NM_000478	SIRNA_ASO0DAM2	C	77.09	-0.1	54.25	-0.35	1.408	0.139	5.33	0.29	89.64	-0.5σ
ALPL	alkaline phosphatase, liver/bone/kidney	NM_000478	SIRNA_ASO0DAM0	A	103.39	1.05	62.36	-0.28	2.424	0.11	3.526	0.406	110.03	+1σ
ALPP	alkaline phosphatase, placental	NM_001632	SIRNA_ASO0DAM4	B	75.56	0.05	22.75	-0.72	10.894	0.04	1.883	0.09	108.06	+1σ
ALPP	alkaline phosphatase, placental	NM_001632	SIRNA_ASO0DAM5	C	109.26	0.91	46.83	-0.59	31.065	0.657	5.472	0.058	121.51	+2σ
ALPP	alkaline phosphatase, placental	NM_001632	SIRNA_ASO0DAM3	A	54.73	-0.45	53.06	-0.59	4.885	0.026	4.048	0.447	72.11	-1σ
ALPPL2	alkaline phosphatase, placental-like 2	NM_031313	SIRNA_ASO0DAM7	B	69.89	-0.19	58.28	0.39	24.991	0.467	11.438	0.247	81.39	-1σ
ALPPL2	alkaline phosphatase, placental-like 2	NM_031313	SIRNA_ASO0DAM8	C	85.88	0.11	43.64	-0.69	28.28	0.729	10.671	0.224	102.72	+0.5σ
ALPPL2	alkaline phosphatase, placental-like 2	NM_031313	SIRNA_ASO0DAM6	A	118.95	1.49	56.36	-0.45	14.003	0.329	20.963	0.396	126.7	+2σ
ALS2	amyotrophic lateral sclerosis 2 (juvenile)	NM_020919	SIRNA_ASO0DZBV	A	105.81	0.32	100.54	1.06	6.524	0.495	8.036	0.2	105.81	+0.5σ
ALS2	amyotrophic lateral sclerosis 2 (juvenile)	NM_020919	SIRNA_ASO0DZDR	B	108.54	0.14	95.57	-0.87	10.941	0.141	8.064	0.014	108.63	+1σ
ALX1	ALX homeobox 1	NM_006982	SIRNA_ASO0DGTL	B	114.03	-0.32	116.66	-0.58	1.031	0.246	11.858	0.112	115.25	+1σ
ALX1	ALX homeobox 1	NM_006982	SIRNA_ASO0DGTK	A	105.99	0.55	78.91	0.46	5.763	0.103	27.227	0.545	108.07	+1σ
ALX1	ALX homeobox 1	NM_006982	SIRNA_ASO0DGTM	C	104.2	0.4	101.42	0.4	13.375	0.509	6.146	0.332	104.21	+0.5σ
ALX3	ALX homeobox 3	NM_006492	SIRNA_ASO0DOKR	B	101.4	1.6	90.62	2	2.655	0.729	20.017	0.495	101.83	+0.5σ
ALX3	ALX homeobox 3	NM_006492	SIRNA_ASO0DOIB	A	70.23	-0.45	92.9	0.77	6.323	0.169	19.444	0.573	70.59	-2σ
ALX3	ALX homeobox 3	NM_006492	SIRNA_ASO0DOMN	C	25.25	-1.54	21.18	-2.49	5.076	0.346	10.092	0.127	82.76	-1σ
ALX4	ALX homeobox 4	NM_021926	SIRNA_ASO0DZRK	C	120.18	1.38	48.01	0.2	3.405	0.327	10.909	0.099	130.95	+2σ
AMACR	alpha-methylacyl-CoA racemase	NM_014324	SIRNA_ASO0DTK8	B	106.36	0.73	37.86	-0.6	13.259	0.249	9.707	0.252	123.18	+2σ
AMACR	alpha-methylacyl-CoA racemase	NM_014324	SIRNA_ASO0DW3O	C	92.34	0.63	84.46	1.15	2.709	0.031	0.764	0.213	93.64	-0.5σ
AMACR	alpha-methylacyl-CoA racemase	NM_014324	SIRNA_ASO0DW1K	A	47.77	-0.22	12.74	-0.88	3.025	0.013	4.196	0.117	99.48	+0.5σ
AMBP	alpha-1-microglobulin/bikunin precursor	NM_001633	SIRNA_ASO0DOKS	B	23.52	-0.82	32.93	-0.51	1.748	0.067	2.884	0.014	71.07	-2σ
AMBP	alpha-1-microglobulin/bikunin precursor	NM_001633	SIRNA_ASO0DOIC	A	148.38	3.43	79.8	0.13	35.498	0.332	2.941	0.453	149.75	+3σ
AMBP	alpha-1-microglobulin/bikunin precursor	NM_001633	SIRNA_ASO0DOMO	C	122.73	1.13	58.43	-1.18	26.726	0.211	6.611	0.173	129.58	+2σ
AMD1	adenosylmethionine decarboxylase 1	NM_001033059	SIRNA_ASO0DOKT	B	32.42	-0.55	29.3	-0.63	2.383	0.008	1.528	0.11	77.78	-1σ
AMD1	adenosylmethionine decarboxylase 1	NM_001033059	SIRNA_ASO0DOID	A	73.21	-0.35	53.27	-0.77	14.802	0.234	16.861	0.024	86.85	-0.5σ
AMD1	adenosylmethionine decarboxylase 1	NM_001033059	SIRNA_ASO0DOMP	C	40.02	-1.15	15.49	-2.7	10.456	0.385	3.672	0.366	93.5	-0.5σ
AMDHD2	amidohydrolase domain containing 2	NM_015944	SIRNA_ASO0DXFH	B	43.27	-1.58	29.96	-1.33	6.88	0.273	11.593	0.4	82.33	-1σ
AMDHD2	amidohydrolase domain containing 2	NM_015944	SIRNA_ASO0F83B	C	83.04	0.22	38.71	-0.7	24.557	0.292	5.906	0.457	103.21	+0.5σ
AMDHD2	amidohydrolase domain containing 2	NM_015944	SIRNA_ASO0DXAX	A	59.89	-0.53	107.54	0.78	12.432	0.274	21.564	0.496	60.36	-2σ
AMFR	autocrine motility factor receptor	NM_001144	SIRNA_ASO0DOKU	B	23.76	-0.8	49.21	0.26	1.832	0.047	2.248	0.386	56.07	-2σ
AMFR	autocrine motility factor receptor	NM_001144	SIRNA_ASO0DOIE	A	186.03	5.17	131.34	2.37	69.249	1.599	37.683	1.757	188.66	+6σ
AMFR	autocrine motility factor receptor	NM_001144	SIRNA_ASO0DOMQ	C	140.15	1.67	117.83	0.93	13.953	0.282	14.677	0.235	141.28	+2σ
AMH	anti-Mullerian hormone	NM_000479	SIRNA_ASO0DOKV	B	132.92	2.41	122.04	3.52	35.25	0.047	16.809	1.36	134.74	+2σ
AMH	anti-Mullerian hormone	NM_000479	SIRNA_ASO0DOIF	A	84.97	0.25	93.09	0.81	16.552	0.172	23.563	0.734	85.25	-0.5σ
AMH	anti-Mullerian hormone	NM_000479	SIRNA_ASO0DOMR	C	92.73	0.3	107.1	0.54	21.602	0.296	3.211	0.193	93	-0.5σ
AMHR2	anti-Mullerian hormone receptor, type II	NM_020547	SIRNA_ASO0D9NO	A	105.15	0.98	95.34	0.43	17.755	0.052	3.504	0.07	105.25	+0.5σ
AMHR2	anti-Mullerian hormone receptor, type II	NM_020547	SIRNA_ASO0JKHE	C	25.29	-0.83	44.74	-0.41	8.428	0.24	14.496	0.21	60.77	-2σ
AMHR2	anti-Mullerian hormone receptor, type II	NM_020547	SIRNA_ASO0LHI9	B	64.54	0.08	72.86	0.52	31.921	0.499	19.931	0.559	70.02	-2σ
AMIGO1	adhesion molecule with Ig-like domain 1	NM_020703	SIRNA_ASO0DZAM	A	66.3	-0.77	42.52	-0.18	13.091	0.168	6.042	0.258	87.75	-0.5σ
AMIGO1	adhesion molecule with Ig-like domain 1	NM_020703	SIRNA_ASO0DYZY	B	114.87	0.48	105.11	-0.55	0.186	0.458	5.628	0.095	114.99	+1σ
AMIGO2	adhesion molecule with Ig-like domain 2	NM_181847	SIRNA_ASO0DNRA	B	98.44	-0.1	90.13	0.42	21.821	0.659	22.167	0.535	98.93	+0.5σ
AMIGO2	adhesion molecule with Ig-like domain 2	NM_181847	SIRNA_ASO0DNX9	C	130.32	1.06	97.5	0.22	6.653	0.169	7.614	0.242	130.34	+2σ
AMIGO2	adhesion molecule with Ig-like domain 2	NM_181847	SIRNA_ASO0DNOU	A	132.7	0.53	104.28	0.73	9.998	0.147	11.301	0.228	132.76	+2σ
AMIGO3	adhesion molecule with Ig-like domain 3	NM_198722	SIRNA_ASO0DNS9	B	69.53	-1.23	57.93	-0.45	0.549	0.002	15.563	0.469	81.27	-1σ
AMIGO3	adhesion molecule with Ig-like domain 3	NM_198722	SIRNA_ASO0DNY8	C	107.25	-0.42	95.19	0.08	6.826	0.105	11.196	0.493	107.36	+0.5σ
AMIGO3	adhesion molecule with Ig-like domain 3	NM_198722	SIRNA_ASO0DNPT	A	113.65	-0.73	84.38	0.13	12.984	0.366	16.405	0.602	114.72	+1σ
AMPD1	adenosine monophosphate deaminase 1 (isoform M)	NM_000036	SIRNA_ASO0DOKW	B	64.68	0.48	38.52	-0.29	2.048	0.487	6.554	0.059	89.24	-0.5σ
AMPD1	adenosine monophosphate deaminase 1 (isoform M)	NM_000036	SIRNA_ASO0DOIG	A	210.45	6.36	288.08	7.81	80.936	1.889	55.264	0.147	282.25	> +6σ
AMPD1	adenosine monophosphate deaminase 1 (isoform M)	NM_000036	SIRNA_ASO0DOMS	C	110.86	0.69	124.46	1.15	53.759	1.065	6.397	0.044	113.52	+1σ
AMPD2	adenosine monophosphate deaminase 2	NM_004037	SIRNA_ASO0DOKX	B	20.05	-0.92	30.58	-0.58	0.523	0.065	0	0.068	72.26	-1σ
AMPD2	adenosine monophosphate deaminase 2	NM_004037	SIRNA_ASO0DOIH	A	97.8	0.81	71.72	-0.09	33.885	0.907	12.247	0.03	101.81	+0.5σ
AMPD2	adenosine monophosphate deaminase 2	NM_004037	SIRNA_ASO0DOMT	C	63.95	-0.55	133.84	1.48	31.353	0.791	6.199	0.032	72.35	-1σ
AMPD3	adenosine monophosphate deaminase 3	NM_000480	SIRNA_ASO0DOKY	B	73.01	0.74	49.09	0.13	2.551	0.59	13.272	0.134	89	-0.5σ
AMPD3	adenosine monophosphate deaminase 3	NM_000480	SIRNA_ASO0DOII	A	66.67	-0.62	62.8	-0.35	3.715	0.258	24.858	0.403	76.35	-1σ
AMPD3	adenosine monophosphate deaminase 3	NM_000480	SIRNA_ASO0DOMU	C	120.7	1.2	129.19	1.31	7.618	0.742	6.706	0.497	124.18	+2σ
AMT	aminomethyltransferase	NM_000481	SIRNA_ASO0DOKZ	B	126.82	2.42	37.17	-0.33	3.572	1.191	4.475	0.008	141.53	+2σ
AMT	aminomethyltransferase	NM_000481	SIRNA_ASO0DOIJ	A	128.61	2.62	72.42	-0.08	2.225	1.142	8.741	0.096	131.53	+2σ
AMT	aminomethyltransferase	NM_000481	SIRNA_ASO0DOMV	C	24.58	-1.54	24.41	-2.38	0.781	0.23	12.651	0.03	79.48	-1σ
AMY1A	amylase, alpha 1A (salivary)	NM_001008221	SIRNA_ASO0DOL0	B	155.05	3.41	92.1	2.36	23.483	2.11	4.765	1.691	155.25	+3σ
AMY1A	amylase, alpha 1A (salivary)	NM_001008221	SIRNA_ASO0DOIK	A	73	-0.29	57.03	-0.62	3.315	0.361	16.865	0.023	84.71	-0.5σ
AMY1A	amylase, alpha 1A (salivary)	NM_001008221	SIRNA_ASO0DOMW	C	134.22	1.41	117.03	0.89	36.791	0.407	4.088	0.141	135.3	+2σ
AMY2A	amylase, alpha 2A (pancreatic)	NM_000699	SIRNA_ASO0DOL1	B	76.89	1	36.74	-0.33	27.562	1.41	2.65	0.084	99.57	+0.5σ
AMY2A	amylase, alpha 2A (pancreatic)	NM_000699	SIRNA_ASO0DOIL	A	136.17	3.03	89.69	0.78	1.613	1.44	40.77	1.353	136.56	+2σ
AMY2A	amylase, alpha 2A (pancreatic)	NM_000699	SIRNA_ASO0DOMX	C	68.92	-0.28	109.4	0.62	3.342	0.225	3.81	0.167	69.56	-2σ
AMY2B	amylase, alpha 2B (pancreatic)	NM_020978	SIRNA_ASO0DOL2	B	31.34	-0.55	29.25	-0.64	2.827	0.158	0.994	0.084	77.38	-1σ
AMY2B	amylase, alpha 2B (pancreatic)	NM_020978	SIRNA_ASO0DOIM	A	135.98	3.19	81.47	0.29	27.619	2.791	11.786	0.135	137.23	+2σ
AMY2B	amylase, alpha 2B (pancreatic)	NM_020978	SIRNA_ASO0DOMY	C	130.55	1.52	108.79	0.6	18.82	1.133	4.655	0.138	130.85	+2σ
AMZ1	archaelysin family metallopeptidase 1	NM_133463	SIRNA_ASO0F8B1	C	98.48	-0.8	107.16	-0.21	6.178	0.398	18.94	0.325	98.74	+0.5σ
AMZ1	archaelysin family metallopeptidase 1	NM_133463	SIRNA_ASO0E624	A	33.7	-0.43	57.65	0.06	0.539	0.329	27.948	0.604	54.12	-2σ
AMZ1	archaelysin family metallopeptidase 1	NM_133463	SIRNA_ASO0E64K	B	37.84	-0.15	65.54	1.39	27.26	0.857	14.683	0.398	51.18	-2σ
AMZ2	archaelysin family metallopeptidase 2	NM_001033569	SIRNA_ASO0DXMW	B	61.12	-0.56	25.24	-0.62	12.963	0.481	11.004	0.15	96.57	+0.5σ
AMZ2	archaelysin family metallopeptidase 2	NM_001033569	SIRNA_ASO0DXPC	C	43.09	-1.01	20.22	-1.44	4.032	0.021	8.733	0.21	90.67	-0.5σ
AMZ2	archaelysin family metallopeptidase 2	NM_001033569	SIRNA_ASO0DXKG	A	42.82	-1.04	119.4	0.33	14.889	0.218	43.409	0.642	47.01	-3σ
ANAPC10	anaphase promoting complex subunit 10	NM_014885	SIRNA_ASO0DQDC	B	75.47	-0.15	53.1	-0.55	11.599	0.24	2.175	0.169	88.86	-0.5σ
ANAPC10	anaphase promoting complex subunit 10	NM_014885	SIRNA_ASO0DQC5	A	104.39	-0.31	104.33	0.6	27.209	0.539	7.384	0.438	104.48	+0.5σ
ANAPC10	anaphase promoting complex subunit 10	NM_014885	SIRNA_ASO0DVJ3	C	110.51	0.33	16.46	-0.92	49.105	1.263	1.18	0.067	138.53	+2σ
ANAPC11	anaphase promoting complex subunit 11	NM_001002244	SIRNA_ASO0DXNW	B	55.86	-0.77	42.25	-0.21	27.409	0.898	3.455	0.025	80.34	-1σ
ANAPC11	anaphase promoting complex subunit 11	NM_001002244	SIRNA_ASO0DXQC	C	32.12	-1.41	13.33	-1.61	1.194	0.215	2.671	0.364	92.43	-0.5σ
ANAPC11	anaphase promoting complex subunit 11	NM_001002244	SIRNA_ASO0DXLG	A	67.01	-0.04	128.59	0.57	6.215	0.472	31.505	0.324	72.85	-1σ
ANAPC2	anaphase promoting complex subunit 2	NM_013366	SIRNA_ASO0DX8M	C	29.09	-2.15	8.77	-0.85	8.713	0.672	0.815	0.123	95.76	-0.5σ
ANAPC2	anaphase promoting complex subunit 2	NM_013366	SIRNA_ASO0F82X	A	40.23	-0.62	20.03	-0.77	2.162	0.15	0.188	0.14	89.52	-0.5σ
ANAPC7	anaphase promoting complex subunit 7	NM_016238	SIRNA_ASO0DXNG	B	56.22	-0.75	26.39	-0.6	12.178	0.381	0.552	0.128	92.62	-0.5σ
ANAPC7	anaphase promoting complex subunit 7	NM_016238	SIRNA_ASO0DXPW	C	94.12	0.79	101.92	0.56	7.662	0.167	16.164	0.03	94.14	-0.5σ
ANAPC7	anaphase promoting complex subunit 7	NM_016238	SIRNA_ASO0DXL0	A	39.3	-1.14	53.77	-1.25	10.678	0.108	21.677	0.288	60.67	-2σ
ANG	angiogenin, ribonuclease, RNase A family, 5	NM_001145	SIRNA_ASO0DOL3	B	47.59	-0.12	43.63	-0.06	10.344	0.08	8.111	0.016	73.77	-1σ
ANG	angiogenin, ribonuclease, RNase A family, 5	NM_001145	SIRNA_ASO0DOIN	A	119.82	1.83	104.1	1.12	52.332	1.58	5.961	0.194	119.89	+1σ
ANG	angiogenin, ribonuclease, RNase A family, 5	NM_001145	SIRNA_ASO0DOMZ	C	122.84	1.18	86.92	-0.19	13.133	0.173	4.513	0.507	123.53	+2σ
ANGEL1	angel homolog 1 (Drosophila)	NM_015305	SIRNA_ASO0DR77	B	116.39	1	93.59	1.22	6.09	0.041	15.816	0.132	116.57	+1σ
ANGEL1	angel homolog 1 (Drosophila)	NM_015305	SIRNA_ASO0DW0H	C	83.02	0.1	56.36	0.05	1.084	0.063	3.368	0.048	93.79	-0.5σ
ANGEL1	angel homolog 1 (Drosophila)	NM_015305	SIRNA_ASO0DV64	A	102.24	0.51	84.51	-0.08	4.589	0.076	6.264	0.202	103.4	+0.5σ
ANGEL2	angel homolog 2 (Drosophila)	NM_144567	SIRNA_ASO0E3QJ	A	12.63	-1.47	16.76	-1.32	0.753	0.108	3.74	0.511	84.19	-0.5σ
ANGEL2	angel homolog 2 (Drosophila)	NM_144567	SIRNA_ASO0JTKH	C	118.21	0.1	88.8	0	9.475	0.225	3.348	0.099	118.74	+1σ
ANGEL2	angel homolog 2 (Drosophila)	NM_144567	SIRNA_ASO0E3TW	B	87.05	-0.03	79.74	0.94	27.615	0.403	12.096	0.008	89.38	-0.5σ
ANGPT1	angiopoietin 1	NM_001146	SIRNA_ASO0DOL4	B	23.4	-0.79	27.46	-0.71	5.354	0.153	1.455	0.065	76.22	-1σ
ANGPT1	angiopoietin 1	NM_001146	SIRNA_ASO0DOIO	A	88.78	0.4	51.8	-0.83	24.244	0.522	16.265	0.065	101.02	+0.5σ
ANGPT1	angiopoietin 1	NM_001146	SIRNA_ASO0DON0	C	65.45	-0.32	82.95	-0.31	18.272	0.62	8.056	0.071	67.63	-2σ
ANGPT2	angiopoietin 2	NM_001147	SIRNA_ASO0DOL5	B	125.38	2.66	96.46	2.29	56.911	2.837	19.035	0.674	125.43	+2σ
ANGPT2	angiopoietin 2	NM_001147	SIRNA_ASO0DOIP	A	74.4	-0.28	51.45	-0.87	14.411	0.198	11.59	0.25	88.84	-0.5σ
ANGPT2	angiopoietin 2	NM_001147	SIRNA_ASO0DON1	C	37.12	-1.17	36.6	-1.95	4.074	0.003	7.597	0.184	73.47	-1σ
ANGPT4	angiopoietin 4	NM_015985	SIRNA_ASO0DXN5	B	95.03	0.59	103.18	1.26	12.941	0.537	14.904	0.442	95.08	-0.5σ
ANGPT4	angiopoietin 4	NM_015985	SIRNA_ASO0DXPL	C	60	-0.43	106.06	0.67	8.248	0.341	21.081	0.154	60.31	-2σ
ANGPT4	angiopoietin 4	NM_015985	SIRNA_ASO0DXKP	A	55.85	-0.5	29.49	-1.82	10.176	0.155	3.559	0.091	89.95	-0.5σ
ANGPTL1	angiopoietin-like 1	NM_004673	SIRNA_ASO0DJ0W	C	70.75	0.05	85.35	-0.06	3.016	0.073	7.724	0.069	72.25	-1σ
ANGPTL1	angiopoietin-like 1	NM_004673	SIRNA_ASO0DJ0V	B	66.23	-0.39	48.69	0.38	4.148	0.121	11.702	0.004	83.78	-0.5σ
ANGPTL1	angiopoietin-like 1	NM_004673	SIRNA_ASO0DJ0U	A	118.64	0.3	105.12	0.29	0.817	0.111	35.859	0.61	118.75	+1σ
ANGPTL2	angiopoietin-like 2	NM_012098	SIRNA_ASO0DW1U	B	102.56	0.62	121.48	1.06	8.749	0.119	6.889	0.285	104.79	+0.5σ
ANGPTL2	angiopoietin-like 2	NM_012098	SIRNA_ASO0DTKO	C	98.63	1.05	87.99	1.24	0.038	0.26	5.9	0.041	99.36	+0.5σ
ANGPTL2	angiopoietin-like 2	NM_012098	SIRNA_ASO0DRS8	A	76.21	0.66	59.73	0.44	7.199	0.377	25.505	0.085	86.2	-0.5σ
ANGPTL3	angiopoietin-like 3	NM_014495	SIRNA_ASO0DWLF	B	62.51	0.19	116.4	1.34	30.378	0.726	13.921	0.639	64.63	-2σ
ANGPTL3	angiopoietin-like 3	NM_014495	SIRNA_ASO0DX21	C	49.2	-0.64	32.59	-0.98	5.456	0.145	10.6	0.024	83.45	-1σ
ANGPTL3	angiopoietin-like 3	NM_014495	SIRNA_ASO0DWIZ	A	31.82	-1.07	23.79	-0.76	8.294	0.199	0.81	0.117	82.59	-1σ
ANGPTL4	angiopoietin-like 4	NM_001039667	SIRNA_ASO0DXGH	B	65.26	-0.79	99.49	0.35	16.228	0.558	11.385	0.432	65.26	-2σ
ANGPTL4	angiopoietin-like 4	NM_001039667	SIRNA_ASO0F83L	C	97.08	0.64	85.14	0.76	8.145	0.21	1.996	0.278	98.21	+0.5σ
ANGPTL4	angiopoietin-like 4	NM_001039667	SIRNA_ASO0DXE1	A	123.17	0.99	53.38	-0.47	40.28	1.046	7.517	0.01	131.69	+2σ
ANGPTL5	angiopoietin-like 5	NM_178127	SIRNA_ASO0DKJC	C	47.23	-0.54	48.93	-0.15	16.662	0.357	19.463	0.277	69.57	-2σ
ANGPTL5	angiopoietin-like 5	NM_178127	SIRNA_ASO0DKEG	A	92.47	0.57	79.37	0.4	11.402	0.86	4.766	0.184	94.74	-0.5σ
ANGPTL5	angiopoietin-like 5	NM_178127	SIRNA_ASO0DKGW	B	44.05	-0.56	34.04	0.05	5.861	0.139	5.433	0.171	79.32	-1σ
ANGPTL6	angiopoietin-like 6	NM_031917	SIRNA_ASO0E1TF	C	66.24	0.01	81.77	0.72	27.475	0.383	9.275	0.101	68.71	-2σ
ANGPTL6	angiopoietin-like 6	NM_031917	SIRNA_ASO0E1QZ	B	115.08	1.5	52.78	0.53	27.81	0.582	5.571	0.315	124.39	+2σ
ANGPTL6	angiopoietin-like 6	NM_031917	SIRNA_ASO0E313	A	16.46	-0.92	68.46	0.3	5.271	0.051	1.157	0.62	35.58	-3σ
ANGPTL7	angiopoietin-like 7	NM_021146	SIRNA_ASO0DVDO	A	93.01	0.7	91.87	1.17	17.253	0.2	4.313	0.426	93.37	-0.5σ
ANK1	ankyrin 1, erythrocytic	NM_000037	SIRNA_ASO0F7PF	B	32.98	-0.51	28.05	-0.71	0.99	0.118	0.597	0.018	79.15	-1σ
ANK1	ankyrin 1, erythrocytic	NM_000037	SIRNA_ASO0DOIQ	A	78.11	-0.07	109.63	1.16	11.235	0.016	21.925	0.809	78.7	-1σ
ANK1	ankyrin 1, erythrocytic	NM_000037	SIRNA_ASO0DON2	C	89.59	0.19	93.41	0.03	26.741	0.465	16.391	0.914	89.83	-0.5σ
ANK2	ankyrin 2, neuronal	NM_020977	SIRNA_ASO0DOL7	B	30.59	-0.57	28.24	-0.69	3.808	0.181	0.475	0.037	78.01	-1σ
ANK2	ankyrin 2, neuronal	NM_020977	SIRNA_ASO0DOIR	A	113.26	1.66	160.23	3.24	26.784	0.336	0.265	0.68	128.28	+2σ
ANK2	ankyrin 2, neuronal	NM_020977	SIRNA_ASO0DON3	C	69.44	-0.25	131.08	1.39	6.994	0.332	8.475	0.043	76.07	-1σ
ANK3	ankyrin 3, node of Ranvier (ankyrin G)	NM_001149	SIRNA_ASO0DOL8	B	66.33	0.34	45.65	-0.03	33.905	0.615	13.19	0.208	85.75	-0.5σ
ANK3	ankyrin 3, node of Ranvier (ankyrin G)	NM_001149	SIRNA_ASO0DOIS	A	141.05	2.68	84.41	0.32	91.824	3.359	1.001	0.32	141.91	+2σ
ANK3	ankyrin 3, node of Ranvier (ankyrin G)	NM_001149	SIRNA_ASO0DON4	C	83.51	0.03	101.17	0.33	22.867	0.402	10.859	0.065	83.52	-1σ
ANKIB1	ankyrin repeat and IBR domain containing 1	XM_940258	SIRNA_ASO0DY38	B	37	-0.86	50.12	-0.42	11.231	0.326	1.527	0.344	62.11	-2σ
ANKIB1	ankyrin repeat and IBR domain containing 1	XM_940258	SIRNA_ASO0DY5O	C	74.27	0.22	30.46	-0.27	21.145	0.717	3.575	0.102	101.74	+0.5σ
ANKK1	ankyrin repeat and kinase domain containing 1	NM_178510	SIRNA_ASO0DADF	B	107.79	0.81	100.84	0.91	6.475	0.188	14.804	0.527	107.8	+0.5σ
ANKK1	ankyrin repeat and kinase domain containing 1	NM_178510	SIRNA_ASO0DADG	C	81	0.14	54.89	-0.16	21.064	0.337	9.811	0.136	92.72	-0.5σ
ANKK1	ankyrin repeat and kinase domain containing 1	NM_178510	SIRNA_ASO0LH99	A	29.36	-1.03	54.42	0.25	2.691	0.211	24.867	0.551	54.22	-2σ
ANKRD30A	ankyrin repeat domain 30A	NM_052997	SIRNA_ASO0E3Z2	B	128.8	1.44	40.27	-2.19	1.932	0.228	9.172	0.483	141.98	+2σ
ANKRD30A	ankyrin repeat domain 30A	NM_052997	SIRNA_ASO0E41I	C	111.79	0.92	67.06	0.1	4.102	0.11	14.353	0.221	116.54	+1σ
ANKRD30A	ankyrin repeat domain 30A	NM_052997	SIRNA_ASO0E3WM	A	192.36	1.84	101.31	1.03	38.848	0.537	28.058	0.164	192.36	+6σ
ANKS1A	ankyrin repeat and sterile alpha motif domain containing 1A	NM_015245	SIRNA_ASO0DVZ1	B	114.76	0.94	88.21	1.09	8.907	0.135	7.998	0.321	115.37	+1σ
ANKS1A	ankyrin repeat and sterile alpha motif domain containing 1A	NM_015245	SIRNA_ASO0DR8A	C	88.12	0.44	35.96	-0.4	0.896	0.112	15.162	0.338	108.93	+1σ
ANKS1A	ankyrin repeat and sterile alpha motif domain containing 1A	NM_015245	SIRNA_ASO0DR5B	A	106.98	0.75	102.91	0.59	1.82	0.39	2.115	0.075	107.02	+0.5σ
ANKZF1	ankyrin repeat and zinc finger domain containing 1	NM_001042410	SIRNA_ASO0DYCZ	B	42.15	-1.1	24.1	-1.1	0.385	0.032	1.128	0.239	86.82	-0.5σ
ANKZF1	ankyrin repeat and zinc finger domain containing 1	NM_001042410	SIRNA_ASO0DYFZ	C	82.63	0.28	64.62	0.47	1.28	0.411	14.544	0.36	89.89	-0.5σ
ANP32A	acidic (leucine-rich) nuclear phosphoprotein 32 family, member A	NM_006305	SIRNA_ASO0DAV5	C	80.6	0.52	17.62	-0.24	5.069	0.149	10.842	0.346	115.25	+1σ
ANP32A	acidic (leucine-rich) nuclear phosphoprotein 32 family, member A	NM_006305	SIRNA_ASO0DAV3	A	74.73	0.34	64.08	1.4	7.405	0.026	4.152	0.042	82.91	-1σ
ANP32A	acidic (leucine-rich) nuclear phosphoprotein 32 family, member A	NM_006305	SIRNA_ASO0DAV4	B	85.17	0.53	29.1	-0.05	4.577	0.057	5.224	0	110.81	+1σ
ANP32B	acidic (leucine-rich) nuclear phosphoprotein 32 family, member B	NM_006401	SIRNA_ASO0DAXN	C	102.27	1.07	47.09	1.38	6.194	0.125	0.832	0.73	115.14	+1σ
ANP32B	acidic (leucine-rich) nuclear phosphoprotein 32 family, member B	NM_006401	SIRNA_ASO0DAXL	A	112.31	1.28	64.59	1.43	9.851	0.373	10.357	0.503	117.76	+1σ
ANP32B	acidic (leucine-rich) nuclear phosphoprotein 32 family, member B	NM_006401	SIRNA_ASO0DAXM	B	88.65	0.64	83.91	1.89	13.019	0.195	20.549	0.4	90.1	-0.5σ
ANP32C	acidic (leucine-rich) nuclear phosphoprotein 32 family, member C	NM_012403	SIRNA_ASO0F7DC	C	61.91	0.04	49.97	1.45	2.142	0.046	8.485	0.293	79.6	-1σ
ANP32C	acidic (leucine-rich) nuclear phosphoprotein 32 family, member C	NM_012403	SIRNA_ASO0DAZ3	A	16.11	-1.15	7.95	-0.7	2.419	0.278	0.846	0.036	93.45	-0.5σ
ANP32C	acidic (leucine-rich) nuclear phosphoprotein 32 family, member C	NM_012403	SIRNA_ASO0DAZ4	B	24.61	-1.3	21.42	-0.31	2.907	0.052	5.299	0.356	82.34	-1σ
ANP32D	acidic (leucine-rich) nuclear phosphoprotein 32 family, member D	NM_012404	SIRNA_ASO0DAZ2	C	85.17	0.64	21.2	0.01	3.212	0.059	2.354	0.151	116.03	+1σ
ANP32D	acidic (leucine-rich) nuclear phosphoprotein 32 family, member D	NM_012404	SIRNA_ASO0DAZ0	A	75.93	0.37	75.13	1.82	14.781	0.214	3.257	0.257	79.89	-1σ
ANP32D	acidic (leucine-rich) nuclear phosphoprotein 32 family, member D	NM_012404	SIRNA_ASO0DAZ1	B	27.83	-1.2	14.73	-0.56	10.68	0.18	0.867	0.117	89.69	-0.5σ
ANP32E	acidic (leucine-rich) nuclear phosphoprotein 32 family, member E	NM_030920	SIRNA_ASO0DB3L	C	65.47	0.25	10.06	-0.69	4.841	0.129	1.859	0.07	111.25	+1σ
ANP32E	acidic (leucine-rich) nuclear phosphoprotein 32 family, member E	NM_030920	SIRNA_ASO0DB3J	A	92.44	0.51	84.25	1.26	9.214	0.732	25.657	0.632	93.77	-0.5σ
ANP32E	acidic (leucine-rich) nuclear phosphoprotein 32 family, member E	NM_030920	SIRNA_ASO0DB3K	B	72.77	-0.71	25.33	-0.39	9.655	0.444	0.461	0.003	104.26	+0.5σ
ANPEP	alanyl (membrane) aminopeptidase	NM_001150	SIRNA_ASO0DG77	A	59.13	-0.6	72.74	0.93	20.322	0.358	3.408	0.006	65.11	-2σ
ANPEP	alanyl (membrane) aminopeptidase	NM_001150	SIRNA_ASO0DG79	C	78.54	0.77	29.34	-0.01	4.699	0.03	7.1	0.053	105.64	+0.5σ
ANPEP	alanyl (membrane) aminopeptidase	NM_001150	SIRNA_ASO0DG78	B	93.66	0.34	89.87	1.1	18.433	0.274	3.549	0.325	94.21	-0.5σ
ANTXR1	anthrax toxin receptor 1	NM_018153	SIRNA_ASO0E1RY	B	21.67	-0.8	11.63	-0.67	2.543	0.188	1.081	0.056	90.99	-0.5σ
ANTXR1	anthrax toxin receptor 1	NM_018153	SIRNA_ASO0E3IQ	A	39.98	-0.22	172.09	3.27	3.566	0.468	109.587	2.563	82.43	-1σ
ANTXR2	anthrax toxin receptor 2	NM_058172	SIRNA_ASO0E4FT	B	48.6	-0.4	74.14	-0.06	12.665	0.328	0.43	0.082	55.05	-2σ
ANTXR2	anthrax toxin receptor 2	NM_058172	SIRNA_ASO0E4I9	C	57.5	-1.11	47.67	-0.14	5.893	0.19	2.05	0.066	77.75	-1σ
ANTXR2	anthrax toxin receptor 2	NM_058172	SIRNA_ASO0E4DD	A	22.54	-0.7	29.26	-0.31	2.064	0.256	7.8	0.08	74.24	-1σ
ANXA1	annexin A1	NM_000700	SIRNA_ASO0DOLC	B	86.86	1.22	81.18	1.71	10.585	0.987	6.999	0.891	88.88	-0.5σ
ANXA1	annexin A1	NM_000700	SIRNA_ASO0DOIW	A	68.24	-0.59	108.09	1.16	12.506	0.179	12.225	0.455	68.72	-2σ
ANXA1	annexin A1	NM_000700	SIRNA_ASO0DON8	C	42.67	-1.06	113.78	0.81	7.824	0.291	37.646	1.038	44.84	-3σ
ANXA10	annexin A10	NM_007193	SIRNA_ASO0DQVR	B	137.89	1.02	57.2	-0.21	13.89	0.064	32.949	0.42	144.38	+2σ
ANXA10	annexin A10	NM_007193	SIRNA_ASO0DVTC	A	99.95	0.79	15.73	-0.6	6.151	0.171	0.427	0.117	130.74	+2σ
ANXA10	annexin A10	NM_007193	SIRNA_ASO0DVVF	C	99.55	0.84	130.35	1.41	12.844	0.14	40.765	0.821	104.07	+0.5σ
ANXA11	annexin A11	NM_001157	SIRNA_ASO0DOLJ	B	63.79	0.21	108.2	2.63	43.623	0.945	37.75	0.063	64.31	-2σ
ANXA11	annexin A11	NM_001157	SIRNA_ASO0DOJ3	A	70.48	-0.46	57.32	-0.59	9.211	0.022	20.06	0.15	82.39	-1σ
ANXA11	annexin A11	NM_001157	SIRNA_ASO0DONF	C	48.95	-0.93	93.71	0.08	21.051	0.616	15.637	0.219	49.35	-2σ
ANXA13	annexin A13	NM_001003954	SIRNA_ASO0F7PH	B	45.91	-0.18	29.5	-0.68	12.449	0.163	3.596	0.126	84.13	-0.5σ
ANXA13	annexin A13	NM_001003954	SIRNA_ASO0DOJ4	A	76.1	-0.16	106.36	1.23	8.387	0.138	9.817	0.371	76.36	-1σ
ANXA13	annexin A13	NM_001003954	SIRNA_ASO0DONG	C	56.1	-0.75	114.22	0.79	24.791	0.666	1.345	0.244	57.88	-2σ
ANXA2	annexin A2	NM_001002857	SIRNA_ASO0DOLD	B	20.51	-0.88	29.78	-0.61	4.547	0.097	0.793	0.087	73.15	-1σ
ANXA2	annexin A2	NM_001002857	SIRNA_ASO0DOIX	A	66.66	-0.7	58.38	-0.61	16.038	0.383	10.255	0.214	78.58	-1σ
ANXA2	annexin A2	NM_001002857	SIRNA_ASO0DON9	C	82.14	0.14	92.67	0.03	15.416	0.667	8.702	0.028	82.47	-1σ
ANXA3	annexin A3	NM_005139	SIRNA_ASO0DOLE	B	24.64	-0.76	37.94	-0.3	3.905	0.121	5.455	0.021	66.78	-2σ
ANXA3	annexin A3	NM_005139	SIRNA_ASO0DOIY	A	150.97	3.6	61.01	-0.49	29.242	0.027	14.059	0.035	155.93	+3σ
ANXA3	annexin A3	NM_005139	SIRNA_ASO0DONA	C	48.67	-0.89	25.32	-2.35	7.682	0.241	5.565	0.279	89.14	-0.5σ
ANXA4	annexin A4	NM_001153	SIRNA_ASO0DOLF	B	65.51	0.49	57.98	0.55	1.371	0.389	13.591	0.054	77.83	-1σ
ANXA4	annexin A4	NM_001153	SIRNA_ASO0DOIZ	A	79.88	0.03	65.13	-0.38	9.244	0.143	6.042	0.291	87.16	-0.5σ
ANXA4	annexin A4	NM_001153	SIRNA_ASO0DONB	C	43.06	-1.05	95.63	0.12	6.943	0.263	5.579	0.527	43.28	-3σ
ANXA5	annexin A5	NM_001154	SIRNA_ASO0DOLG	B	17.14	-1	31.62	-0.53	1.65	0.028	0.866	0.132	70.5	-2σ
ANXA5	annexin A5	NM_001154	SIRNA_ASO0DOJ0	A	62.91	-0.9	51.96	-0.86	17.32	0.499	9.612	0.319	79.16	-1σ
ANXA5	annexin A5	NM_001154	SIRNA_ASO0DONC	C	75.34	-0.16	52.44	-1.38	14.077	0.217	19.476	0.269	89.1	-0.5σ
ANXA6	annexin A6	NM_001155	SIRNA_ASO0DOLH	B	89.08	1.32	67.18	1	17.882	1.238	11.584	0.357	94.93	-0.5σ
ANXA6	annexin A6	NM_001155	SIRNA_ASO0DOJ1	A	59.87	-0.97	55.16	-0.68	4.016	0.154	18.885	0.078	74.8	-1σ
ANXA6	annexin A6	NM_001155	SIRNA_ASO0DOND	C	86.86	0.23	75.35	-0.59	4.473	0.394	1.039	0.335	90.29	-0.5σ
ANXA7	annexin A7	NM_004034	SIRNA_ASO0DOLI	B	42.33	-0.27	64.3	0.86	8.905	0.091	12.179	0.264	55.37	-2σ
ANXA7	annexin A7	NM_004034	SIRNA_ASO0DOJ2	A	69.75	-0.47	142.81	2.75	5.186	0.222	28.037	1.529	81.84	-1σ
ANXA7	annexin A7	NM_004034	SIRNA_ASO0DONE	C	87.06	0.12	101.07	0.32	27.442	0.504	1.535	0.264	87.07	-0.5σ
ANXA8L2	annexin A8-like 2	NM_001630	SIRNA_ASO0F7PE	B	28.5	-0.65	36.6	-0.3	2.191	0.109	0.332	0.22	69.51	-2σ
ANXA8L2	annexin A8-like 2	NM_001630	SIRNA_ASO0DOI8	A	92.68	0.72	98.72	0.87	6.807	0.436	1.162	0.147	92.69	-0.5σ
ANXA8L2	annexin A8-like 2	NM_001630	SIRNA_ASO0DOMK	C	71.87	-0.19	60.37	-1.13	5.658	0.313	13.534	0.881	82.07	-1σ
ANXA9	annexin A9	NM_003568	SIRNA_ASO0DIH1	B	38.51	-0.34	19.07	-0.47	1.586	0.065	0.151	0.116	89.63	-0.5σ
ANXA9	annexin A9	NM_003568	SIRNA_ASO0DIH0	A	127.8	1.42	147.74	2.12	12.505	0.189	10.622	0.213	136.43	+2σ
ANXA9	annexin A9	NM_003568	SIRNA_ASO0DIH2	C	97.18	0.9	40.13	-0.4	5.351	0.252	5.538	0.068	114.14	+1σ
AOAH	acyloxyacyl hydrolase (neutrophil)	NM_001637	SIRNA_ASO0DOLL	B	36.47	-0.41	48.81	0.55	0.323	0.135	24.419	1.628	62.85	-2σ
AOAH	acyloxyacyl hydrolase (neutrophil)	NM_001637	SIRNA_ASO0DOJ5	A	62.77	-0.86	75.35	-0.01	9.499	0.093	2.402	0.303	67.43	-2σ
AOAH	acyloxyacyl hydrolase (neutrophil)	NM_001637	SIRNA_ASO0DONH	C	42.89	-1.03	81.52	-0.36	1.679	0.116	12.839	0.095	46.7	-3σ
AOC2	amine oxidase, copper containing 2 (retina-specific)	NM_001158	SIRNA_ASO0DOLM	B	86.21	1.01	58.13	0.4	23.608	0.085	26.769	0.561	95.84	+0.5σ
AOC2	amine oxidase, copper containing 2 (retina-specific)	NM_001158	SIRNA_ASO0DOJ6	A	80.06	0.04	83.18	0.46	10.417	0.084	29.436	0.835	81.81	-1σ
AOC2	amine oxidase, copper containing 2 (retina-specific)	NM_001158	SIRNA_ASO0DONI	C	40.22	-1.11	31.14	-2.13	1.599	0.134	18.672	0.196	79.75	-1σ
AOC3	amine oxidase, copper containing 3 (vascular adhesion protein 1)	NM_003734	SIRNA_ASO0DINT	C	117.07	2.97	97.32	7.3	31.589	1.12	6.462	1.377	117.1	+1σ
AOC3	amine oxidase, copper containing 3 (vascular adhesion protein 1)	NM_003734	SIRNA_ASO0DINS	B	91.37	0.53	45.78	-0.37	45.005	0.551	10.159	0.155	106.25	+0.5σ
AOC3	amine oxidase, copper containing 3 (vascular adhesion protein 1)	NM_003734	SIRNA_ASO0DINR	A	26.48	-0.43	23.77	-0.43	10.463	0.125	5.153	0.063	80.7	-1σ
AOF2	amine oxidase (flavin containing) domain 2	NM_015013	SIRNA_ASO0DVY5	C	38.92	-0.55	31.67	-0.88	3.826	0.066	10.059	0.004	78.64	-1σ
AOF2	amine oxidase (flavin containing) domain 2	NM_015013	SIRNA_ASO0DVXB	B	63.1	0.35	17.54	-0.56	13.677	0.283	0.946	0.004	103.83	+0.5σ
AOF2	amine oxidase (flavin containing) domain 2	NM_015013	SIRNA_ASO0DQZ3	A	50.45	-0.22	56.31	0.25	0.755	0.027	3.855	0.085	66.74	-2σ
AOX1	aldehyde oxidase 1	NM_001159	SIRNA_ASO0DAFH	B	29.35	-1.23	27.78	-1.21	1.001	0.262	3.412	0.261	77.95	-1σ
AOX1	aldehyde oxidase 1	NM_001159	SIRNA_ASO0DAFI	C	106.48	1.24	78.52	0.56	10.263	0.312	4.678	0.254	108.62	+1σ
AOX1	aldehyde oxidase 1	NM_001159	SIRNA_ASO0LH8E	A	129.99	1.64	103.86	1.98	23.595	0.111	23.389	0.226	130.04	+2σ
AP1G1	adaptor-related protein complex 1, gamma 1 subunit	NM_001030007	SIRNA_ASO0DOEA	B	90.72	2.83	125.46	4.6	31.077	1.284	1.883	0.307	94.22	-0.5σ
AP1G1	adaptor-related protein complex 1, gamma 1 subunit	NM_001030007	SIRNA_ASO0DO5J	A	160.31	3.02	59.74	-0.13	45.178	1.406	9.615	0.194	165.29	+3σ
AP1G1	adaptor-related protein complex 1, gamma 1 subunit	NM_001030007	SIRNA_ASO0DOHA	C	93.7	-0.16	104.03	0.72	13.19	0.342	2.717	0.158	93.79	-0.5σ
AP1G2	adaptor-related protein complex 1, gamma 2 subunit	NM_003917	SIRNA_ASO0DIXH	C	68.64	0	96.93	0.34	6.853	0.022	9.904	0.054	68.71	-2σ
AP1G2	adaptor-related protein complex 1, gamma 2 subunit	NM_003917	SIRNA_ASO0DIXG	B	57.21	-0.85	43.9	0.24	1.373	0.088	2.689	0.304	80.12	-1σ
AP1G2	adaptor-related protein complex 1, gamma 2 subunit	NM_003917	SIRNA_ASO0DIXF	A	144.53	1.17	112.48	0.35	9.644	0.134	10.151	0.462	145.07	+3σ
AP1S1	adaptor-related protein complex 1, sigma 1 subunit	NM_001283	SIRNA_ASO0DPGD	B	29.52	0.13	23.23	-0.66	4.182	0.461	0.437	0.084	82.25	-1σ
AP1S1	adaptor-related protein complex 1, sigma 1 subunit	NM_001283	SIRNA_ASO0DPIT	C	62.69	-0.3	32.07	-0.08	12.224	0.094	17.272	0.866	92.44	-0.5σ
AP1S1	adaptor-related protein complex 1, sigma 1 subunit	NM_001283	SIRNA_ASO0DP0Z	A	56.99	0.12	65.11	1.99	2.603	0.084	4.255	0.39	66.83	-2σ
AP1S2	adaptor-related protein complex 1, sigma 2 subunit	NM_003916	SIRNA_ASO0DIXE	C	114.14	1.1	79.29	-0.28	22.91	0.374	10.459	0.213	116.01	+1σ
AP1S2	adaptor-related protein complex 1, sigma 2 subunit	NM_003916	SIRNA_ASO0DIXD	B	59.53	-0.71	54.38	0.56	7.564	0.233	20.737	0.301	75	-1σ
AP1S2	adaptor-related protein complex 1, sigma 2 subunit	NM_003916	SIRNA_ASO0F7OK	A	118.32	0.27	79.58	-0.42	10.127	0.268	2.908	0.455	120.07	+1σ
AP1S3	adaptor-related protein complex 1, sigma 3 subunit	NM_001039569	SIRNA_ASO0E4I7	B	43.16	-0.55	50.7	-0.62	1.175	0.015	12.627	0.07	65.52	-2σ
AP1S3	adaptor-related protein complex 1, sigma 3 subunit	NM_001039569	SIRNA_ASO0E5TK	C	92.04	0.02	111.23	1.29	16.312	0.044	0.202	0.057	92.73	-0.5σ
AP1S3	adaptor-related protein complex 1, sigma 3 subunit	NM_001039569	SIRNA_ASO0E4FR	A	88.96	1.66	92.64	1.99	1.002	0.462	16.272	0.023	89.26	-0.5σ
AP2A1	adaptor-related protein complex 2, alpha 1 subunit	NM_014203	SIRNA_ASO0DOE8	B	77.35	1.71	76.9	1.87	27.849	0.97	1.132	0.362	80.72	-1σ
AP2A1	adaptor-related protein complex 2, alpha 1 subunit	NM_014203	SIRNA_ASO0DO5H	A	61.21	-0.93	50.56	-0.55	8.751	0.083	2.223	0.096	78.68	-1σ
AP2A1	adaptor-related protein complex 2, alpha 1 subunit	NM_014203	SIRNA_ASO0DOH8	C	110.66	0.39	98.95	0.61	24.454	0.522	21.591	0.318	110.66	+1σ
AP2A2	adaptor-related protein complex 2, alpha 2 subunit	NM_012305	SIRNA_ASO0DOE9	B	52.81	-0.47	32.44	-0.64	27.986	0.146	4.144	0.04	85.75	-0.5σ
AP2A2	adaptor-related protein complex 2, alpha 2 subunit	NM_012305	SIRNA_ASO0DO5I	A	62.22	-0.89	50.63	-0.55	10.711	0.004	1.62	0.126	79.42	-1σ
AP2A2	adaptor-related protein complex 2, alpha 2 subunit	NM_012305	SIRNA_ASO0DOH9	C	58.01	-1.36	75.17	0.15	4.532	0.185	8.755	0.082	63.1	-2σ
AP2S1	adaptor-related protein complex 2, sigma 1 subunit	NM_004069	SIRNA_ASO0DPGE	B	16.33	-0.59	42.42	0.98	8.079	0.006	9.127	0.653	59.85	-2σ
AP2S1	adaptor-related protein complex 2, sigma 1 subunit	NM_004069	SIRNA_ASO0DPIU	C	64.51	-0.22	36.94	0.08	10.777	0.026	2.922	0.292	90.21	-0.5σ
AP2S1	adaptor-related protein complex 2, sigma 1 subunit	NM_004069	SIRNA_ASO0DP10	A	118.09	1.4	74.92	2.34	53.89	0.914	25.04	0.482	120.73	+2σ
AP3D1	adaptor-related protein complex 3, delta 1 subunit	NM_001077523	SIRNA_ASO0DIYN	C	15.94	-1.29	24.85	-2.17	0.219	0.092	5.535	0.468	76.82	-1σ
AP3D1	adaptor-related protein complex 3, delta 1 subunit	NM_001077523	SIRNA_ASO0DIYM	B	62.6	-0.58	33.68	-0.23	2.342	0.003	12.252	0.208	91.19	-0.5σ
AP3D1	adaptor-related protein complex 3, delta 1 subunit	NM_001077523	SIRNA_ASO0DIYL	A	73.49	-1.2	99.71	0.17	23.989	0.708	37.963	0.633	73.49	-1σ
AP3S1	adaptor-related protein complex 3, sigma 1 subunit	NM_001284	SIRNA_ASO0DPGF	B	82.26	2.86	38.7	0.64	0.168	1.689	11.497	0.9	102.59	+0.5σ
AP3S1	adaptor-related protein complex 3, sigma 1 subunit	NM_001284	SIRNA_ASO0DPIV	C	50.95	-0.89	20.64	-0.62	7.667	0.15	1.167	0.023	94.31	-0.5σ
AP3S1	adaptor-related protein complex 3, sigma 1 subunit	NM_001284	SIRNA_ASO0DP11	A	138.97	1.82	82.63	2.64	92.006	1.705	36.451	0.937	140.06	+2σ
AP3S2	adaptor-related protein complex 3, sigma 2 subunit	NM_005829	SIRNA_ASO0DQ6Z	A	80.51	0.37	74.5	0.73	5.987	0.422	14.226	0.06	84.46	-0.5σ
AP4E1	adaptor-related protein complex 4, epsilon 1 subunit	NM_007347	SIRNA_ASO0DRTQ	B	122.08	1.13	88.26	0.4	0.138	0.073	17.525	0.083	122.64	+2σ
AP4E1	adaptor-related protein complex 4, epsilon 1 subunit	NM_007347	SIRNA_ASO0DTKJ	C	92.63	0.62	13.9	-0.7	8.204	0.328	5.017	0.009	126.46	+2σ
AP4E1	adaptor-related protein complex 4, epsilon 1 subunit	NM_007347	SIRNA_ASO0DW0X	A	17.14	-1.17	11.39	-0.92	2.304	0.017	2.791	0.147	90.25	-0.5σ
AP4S1	adaptor-related protein complex 4, sigma 1 subunit	NM_007077	SIRNA_ASO0DVU4	B	64.7	-0.58	10.19	-1	5.858	0.054	1.342	0.093	110.69	+1σ
AP4S1	adaptor-related protein complex 4, sigma 1 subunit	NM_007077	SIRNA_ASO0DQTY	A	72.01	0.13	52.37	0.9	0.218	0.005	12.967	0.673	86.33	-0.5σ
AP4S1	adaptor-related protein complex 4, sigma 1 subunit	NM_007077	SIRNA_ASO0DQWT	C	48.34	-0.38	73.8	0.13	12.118	0.307	3.715	0.071	54.98	-2σ
APBB3	amyloid beta (A4) precursor protein-binding, family B, member 3	NM_006051	SIRNA_ASO0DQ7K	A	26.36	-1.11	15.5	-0.63	0.791	0.2	5.576	0.047	88.51	-0.5σ
APC	adenomatous polyposis coli	NM_000038	SIRNA_ASO0DOLP	B	28.03	-0.67	29.53	-0.61	0.37	0.024	2.312	0.152	75.84	-1σ
APC	adenomatous polyposis coli	NM_000038	SIRNA_ASO0DOJ9	A	66.2	-0.7	59.76	-0.57	12.28	0.193	8.771	0.254	77.47	-1σ
APC	adenomatous polyposis coli	NM_000038	SIRNA_ASO0DONL	C	39.42	-1.14	86.95	-0.15	5.801	0.258	28.255	0.651	41.52	-3σ
APC2	adenomatosis polyposis coli 2	NM_005883	SIRNA_ASO0DVE0	A	84.55	0.47	74.1	0.72	7.891	0.048	16.748	0.12	88.43	-0.5σ
APEH	N-acylaminoacyl-peptide hydrolase	NM_001640	SIRNA_ASO0DG7V	A	87.56	0.27	36.17	-0.11	12.811	0.068	5.105	0.096	108.36	+1σ
APEH	N-acylaminoacyl-peptide hydrolase	NM_001640	SIRNA_ASO0DG7X	C	52.6	-0.02	33.36	0.13	12.612	0.447	13.072	0.257	84.9	-0.5σ
APEH	N-acylaminoacyl-peptide hydrolase	NM_001640	SIRNA_ASO0DG7W	B	42.48	-1.54	23.09	-1.24	16.435	0.237	3.022	0.104	87.86	-0.5σ
APEX1	APEX nuclease (multifunctional DNA repair enzyme) 1	NM_001641	SIRNA_ASO0DOLQ	B	19.33	-0.94	32.33	-0.46	1.468	0.011	3.986	0.294	70.38	-2σ
APEX1	APEX nuclease (multifunctional DNA repair enzyme) 1	NM_001641	SIRNA_ASO0DOJA	A	139.06	3.07	93.38	0.59	15.4	0.592	13.373	0.684	139.22	+2σ
APEX1	APEX nuclease (multifunctional DNA repair enzyme) 1	NM_001641	SIRNA_ASO0DONM	C	50.66	-0.83	64.31	-0.99	7.737	0.227	9.634	0.735	61.97	-2σ
APEX2	APEX nuclease (apurinic/apyrimidinic endonuclease) 2	NM_014481	SIRNA_ASO0DWL7	B	39.18	-0.37	63.96	0.27	9.415	0.24	0.058	0.133	53.24	-2σ
APEX2	APEX nuclease (apurinic/apyrimidinic endonuclease) 2	NM_014481	SIRNA_ASO0DX1T	C	72.25	-0.08	72.9	0.12	15.14	0.274	7.369	0.081	77.16	-1σ
APEX2	APEX nuclease (apurinic/apyrimidinic endonuclease) 2	NM_014481	SIRNA_ASO0DWIR	A	59.62	-0.32	24.25	-0.74	1.575	0.401	11.529	0.151	96.4	+0.5σ
APH1A	anterior pharynx defective 1 homolog A (C. elegans)	NM_001077628	SIRNA_ASO0DXGA	B	83.66	-0.14	35.53	-1.22	7.493	0.287	3.114	0.572	105.62	+0.5σ
APH1A	anterior pharynx defective 1 homolog A (C. elegans)	NM_001077628	SIRNA_ASO0DXIQ	C	73.72	0.05	59.43	-0.04	21.998	0.962	5.699	0.069	84.15	-0.5σ
APH1A	anterior pharynx defective 1 homolog A (C. elegans)	NM_001077628	SIRNA_ASO0DXDU	A	73.98	-0.2	74.43	0	22.375	0.489	2.261	0.044	78.28	-1σ
APH1B	anterior pharynx defective 1 homolog B (C. elegans)	NM_031301	SIRNA_ASO0F887	C	133.79	1.41	20.67	-0.63	43.254	0.451	0.036	0.042	155.54	+3σ
APH1B	anterior pharynx defective 1 homolog B (C. elegans)	NM_031301	SIRNA_ASO0E1Q0	B	34.89	-0.52	15.14	-0.58	22.204	0.761	2.962	0.05	91.75	-0.5σ
APH1B	anterior pharynx defective 1 homolog B (C. elegans)	NM_031301	SIRNA_ASO0E304	A	18.24	-0.87	27.98	-0.85	5.311	0.062	19.924	0.028	74.29	-1σ
APIP	APAF1 interacting protein	NM_015957	SIRNA_ASO0DXFX	B	103.57	0.58	75.9	-0.13	14.993	0.521	19.584	0.171	106.34	+0.5σ
APIP	APAF1 interacting protein	NM_015957	SIRNA_ASO0DXID	C	80.91	0.18	62.17	0.05	16.399	0.074	16.9	0.285	89.32	-0.5σ
APIP	APAF1 interacting protein	NM_015957	SIRNA_ASO0DXBD	A	113.38	0.73	79.6	0.09	10.337	0.154	15.375	0.428	115.2	+1σ
APLN	apelin	NM_017413	SIRNA_ASO0DIVT	C	55.51	-0.31	99.06	0.42	15.413	0.51	8.097	0.026	55.52	-2σ
APLN	apelin	NM_017413	SIRNA_ASO0DIVS	B	81.72	0.34	66.19	1.32	0.247	0.033	26.023	1.741	88.44	-0.5σ
APLN	apelin	NM_017413	SIRNA_ASO0DIVR	A	47.8	-2.1	95.67	-0.04	21.194	0.496	7.323	0.48	48	-2σ
APLNR	apelin receptor	NM_005161	SIRNA_ASO0DC55	A	91.12	1.13	47.02	3.16	12.304	0.16	5.887	0.337	105.4	+0.5σ
APLNR	apelin receptor	NM_005161	SIRNA_ASO0F7EC	B	91.59	1.3	26.5	-0.24	6.535	0.436	9.413	0.366	117.44	+1σ
APLNR	apelin receptor	NM_005161	SIRNA_ASO0DC57	C	29.41	-0.62	10.56	-0.68	8.097	0.126	0.527	0.011	94.15	-0.5σ
APOA1	apolipoprotein A-I	NM_000039	SIRNA_ASO0F7PI	B	34.81	-0.47	38.9	-0.22	2.506	0.029	1.92	0.167	70.32	-2σ
APOA1	apolipoprotein A-I	NM_000039	SIRNA_ASO0DOJF	A	173.9	4.1	142.83	2.63	136.776	5.27	8.572	0.781	179.09	+6σ
APOA1	apolipoprotein A-I	NM_000039	SIRNA_ASO0DONR	C	48.95	-0.84	65.54	-0.95	2.496	0.049	12.441	0.832	59.86	-2σ
APOA2	apolipoprotein A-II	NM_001643	SIRNA_ASO0DOLW	B	45.75	-0.09	26.92	-0.76	6.404	0.422	0.727	0.05	86.22	-0.5σ
APOA2	apolipoprotein A-II	NM_001643	SIRNA_ASO0DOJG	A	70.94	-0.41	59.94	-0.53	5.71	0.21	13.852	0.056	81.47	-1σ
APOA2	apolipoprotein A-II	NM_001643	SIRNA_ASO0DONS	C	82.08	0.14	121.29	1.04	15.139	0.658	8.632	0.028	84.79	-0.5σ
APOA4	apolipoprotein A-IV	NM_000482	SIRNA_ASO0DOLX	B	24.33	-0.8	28.75	-0.68	1.816	0.06	0.867	0.015	75.29	-1σ
APOA4	apolipoprotein A-IV	NM_000482	SIRNA_ASO0DOJH	A	70.14	-0.49	66.04	-0.29	11.502	0.102	15.105	0.069	77.93	-1σ
APOA4	apolipoprotein A-IV	NM_000482	SIRNA_ASO0DONT	C	69.73	-0.24	87.97	-0.13	6.804	0.329	17.581	0.275	70.76	-2σ
APOA5	apolipoprotein A-V	NM_052968	SIRNA_ASO0E49B	B	68.53	-0.06	51.61	-0.33	4.187	0.142	7.563	0.266	83.89	-0.5σ
APOA5	apolipoprotein A-V	NM_052968	SIRNA_ASO0E4CT	C	47.1	-0.35	28.51	-0.61	9.419	0.204	3.877	0.14	85.62	-0.5σ
APOA5	apolipoprotein A-V	NM_052968	SIRNA_ASO0E46V	A	20.47	-1.22	7.99	-0.85	18.146	0.036	0.516	0.011	94.25	-0.5σ
APOB	apolipoprotein B (including Ag(x) antigen)	NM_000384	SIRNA_ASO0DOLY	B	20.42	-0.92	26.56	-0.76	1.569	0.094	1.34	0.039	76.23	-1σ
APOB	apolipoprotein B (including Ag(x) antigen)	NM_000384	SIRNA_ASO0DOJI	A	99.04	0.84	66.97	-0.23	37.829	1.096	18.962	0.229	104.4	+0.5σ
APOB	apolipoprotein B (including Ag(x) antigen)	NM_000384	SIRNA_ASO0DONU	C	94.63	0.45	94.29	0.08	4.575	0.457	3.222	0.446	94.8	-0.5σ
APOB48R	apolipoprotein B48 receptor	NM_018690	SIRNA_ASO0DZ0M	C	36.71	-0.33	19.38	-0.78	9.089	0.427	4.804	0.134	88.58	-0.5σ
APOB48R	apolipoprotein B48 receptor	NM_018690	SIRNA_ASO0DYXM	B	75.3	-0.16	51.8	-0.09	66.539	1.677	14.682	0.423	89.4	-0.5σ
APOBEC1	apolipoprotein B mRNA editing enzyme, catalytic polypeptide 1	NM_001644	SIRNA_ASO0DOLZ	B	100.69	1.6	54.07	0.64	1.425	0.848	10.584	1.099	110.67	+1σ
APOBEC1	apolipoprotein B mRNA editing enzyme, catalytic polypeptide 1	NM_001644	SIRNA_ASO0DOJJ	A	86.1	0.42	133	2.18	0.195	0.715	1.979	0.251	92.21	-0.5σ
APOBEC1	apolipoprotein B mRNA editing enzyme, catalytic polypeptide 1	NM_001644	SIRNA_ASO0DONV	C	40.19	-1.09	38.05	-1.89	3.456	0.009	12.931	0.008	73.85	-1σ
APOBEC2	apolipoprotein B mRNA editing enzyme, catalytic polypeptide-like 2	NM_006789	SIRNA_ASO0DVOI	C	107.4	0.28	99.61	0.52	8.531	0.055	1.454	0.061	107.4	+0.5σ
APOBEC2	apolipoprotein B mRNA editing enzyme, catalytic polypeptide-like 2	NM_006789	SIRNA_ASO0DVNK	B	84.05	0.46	35.35	-0.16	20.109	0.481	3.447	0.121	106.04	+0.5σ
APOBEC2	apolipoprotein B mRNA editing enzyme, catalytic polypeptide-like 2	NM_006789	SIRNA_ASO0DQPJ	A	81.58	-0.18	34.45	-0.82	7.875	0.343	3.643	0.31	104.65	+0.5σ
APOBEC3A	apolipoprotein B mRNA editing enzyme, catalytic polypeptide-like 3A	NM_145699	SIRNA_ASO0E6EL	C	91.87	0.28	107.05	0.29	8.089	0.218	14.404	0.249	92.14	-0.5σ
APOBEC3A	apolipoprotein B mRNA editing enzyme, catalytic polypeptide-like 3A	NM_145699	SIRNA_ASO0E69P	A	81.53	0.23	52.84	0.17	20.24	0.416	12.066	0.128	94.19	-0.5σ
APOBEC3A	apolipoprotein B mRNA editing enzyme, catalytic polypeptide-like 3A	NM_145699	SIRNA_ASO0E6C5	B	18.84	-0.44	31.03	0.37	2.101	0.204	10.999	0.376	71.49	-2σ
APOBEC3B	apolipoprotein B mRNA editing enzyme, catalytic polypeptide-like 3B	NM_004900	SIRNA_ASO0DV4K	B	117.68	1.01	73.22	1.1	5.253	0.183	10.794	0.013	120.69	+2σ
APOBEC3C	apolipoprotein B mRNA editing enzyme, catalytic polypeptide-like 3C	NM_014508	SIRNA_ASO0DWLN	B	145.81	2.26	50.31	-0.03	8.482	0.333	9.173	0.108	154.04	+3σ
APOBEC3C	apolipoprotein B mRNA editing enzyme, catalytic polypeptide-like 3C	NM_014508	SIRNA_ASO0DX29	C	41.29	-0.86	47.41	-0.59	4.351	0.07	0.02	0.212	66.86	-2σ
APOBEC3C	apolipoprotein B mRNA editing enzyme, catalytic polypeptide-like 3C	NM_014508	SIRNA_ASO0DWJ7	A	87.31	0.43	93.23	0.74	7.237	0.488	9.559	0.212	87.57	-0.5σ
APOBEC3D	apolipoprotein B mRNA editing enzyme, catalytic polypeptide-like 3D	NM_152426	SIRNA_ASO0E5XJ	B	10.47	-0.85	16.07	-0.68	0.916	0.023	3.107	0.015	84.58	-0.5σ
APOBEC3D	apolipoprotein B mRNA editing enzyme, catalytic polypeptide-like 3D	NM_152426	SIRNA_ASO0E5ZZ	C	56.35	-0.69	104.02	0.19	0.059	0.258	7.991	0.2	56.49	-2σ
APOBEC3D	apolipoprotein B mRNA editing enzyme, catalytic polypeptide-like 3D	NM_152426	SIRNA_ASO0E5V3	A	67.69	0.2	77.99	0.76	15.235	0.413	7.266	0.091	71.18	-2σ
APOBEC3F	apolipoprotein B mRNA editing enzyme, catalytic polypeptide-like 3F	NM_145298	SIRNA_ASO0E6EM	C	42.13	-1.31	25.42	-1.74	0.193	0.207	0.048	0.219	85.66	-0.5σ
APOBEC3F	apolipoprotein B mRNA editing enzyme, catalytic polypeptide-like 3F	NM_145298	SIRNA_ASO0E69Q	A	12.58	-1.41	22.92	-0.54	0.683	0.313	5.887	0.037	78.1	-1σ
APOBEC3F	apolipoprotein B mRNA editing enzyme, catalytic polypeptide-like 3F	NM_145298	SIRNA_ASO0E6C6	B	15.1	-0.64	6.76	-0.68	0.575	0.056	0.692	0.005	94.45	-0.5σ
APOBEC3G	apolipoprotein B mRNA editing enzyme, catalytic polypeptide-like 3G	NM_021822	SIRNA_ASO0DZRF	C	19.06	-0.95	16.25	-0.67	4.036	0.01	7.626	0.074	85.89	-0.5σ
APOBEC3H	apolipoprotein B mRNA editing enzyme, catalytic polypeptide-like 3H	NM_181773	SIRNA_ASO0E687	C	102.92	-0.58	90.52	-0.8	3.089	0.145	1.512	0.199	103.36	+0.5σ
APOBEC3H	apolipoprotein B mRNA editing enzyme, catalytic polypeptide-like 3H	NM_181773	SIRNA_ASO0E63B	A	47.07	0.02	20.02	-0.81	9.012	0.103	1.647	0.05	92.8	-0.5σ
APOBEC3H	apolipoprotein B mRNA editing enzyme, catalytic polypeptide-like 3H	NM_181773	SIRNA_ASO0E65R	B	52.9	0.64	22.07	-0.25	1.39	0.422	0.008	0.069	94.19	-0.5σ
APOC1	apolipoprotein C-I	NM_001645	SIRNA_ASO0DOM0	B	42.69	-0.28	45.85	0	11.568	0.17	11.19	0.11	68.96	-2σ
APOC1	apolipoprotein C-I	NM_001645	SIRNA_ASO0DOJK	A	75.23	-0.29	132.41	2.38	22.166	0.59	33.965	1.627	81.92	-1σ
APOC1	apolipoprotein C-I	NM_001645	SIRNA_ASO0DONW	C	48.5	-0.82	39.36	-1.85	11.027	0.286	15.407	0.098	77.65	-1σ
APOC2	apolipoprotein C-II	NM_000483	SIRNA_ASO0F7PJ	B	24.39	-0.77	29.83	-0.6	3.322	0.1	1.776	0.134	74.29	-1σ
APOC2	apolipoprotein C-II	NM_000483	SIRNA_ASO0DOJM	A	84.84	0.19	89.5	0.44	25.144	0.62	13.053	0.72	85.49	-0.5σ
APOC2	apolipoprotein C-II	NM_000483	SIRNA_ASO0DONY	C	119.01	1.05	90.23	-0.05	18.181	0.001	14.242	0.162	119.41	+1σ
APOC3	apolipoprotein C-III	NM_000040	SIRNA_ASO0DOM3	B	64.73	0.35	27.95	-0.73	23.563	0.31	1.795	0.076	96.85	+0.5σ
APOC3	apolipoprotein C-III	NM_000040	SIRNA_ASO0DOJN	A	72.04	-0.34	79.74	0.18	4.03	0.312	6.072	0.107	74.83	-1σ
APOC3	apolipoprotein C-III	NM_000040	SIRNA_ASO0DONZ	C	107.69	0.67	106.03	0.49	35.757	0.581	5.643	0.508	107.86	+0.5σ
APOD	apolipoprotein D	NM_001647	SIRNA_ASO0DOM4	B	48.51	-0.07	74.33	1.24	6.972	0.035	19.86	0.132	54.88	-2σ
APOD	apolipoprotein D	NM_001647	SIRNA_ASO0DOJO	A	67.66	-0.63	55.06	-0.69	14.229	0.276	17.927	0.04	81.23	-1σ
APOD	apolipoprotein D	NM_001647	SIRNA_ASO0DOO0	C	41.59	-1.12	69.2	-0.79	16.765	0.551	14.662	0.134	51.75	-2σ
APOE	apolipoprotein E	NM_000041	SIRNA_ASO0DOM5	B	61.56	0.31	53.72	0.44	11.078	0.045	5.064	0.357	77.02	-1σ
APOE	apolipoprotein E	NM_000041	SIRNA_ASO0DOJP	A	66.66	-0.27	82	0.22	0	0	2.449	0.406	69.05	-2σ
APOE	apolipoprotein E	NM_000041	SIRNA_ASO0DOO1	C	109.88	0.77	109.02	0.61	23.813	0.227	6.298	0.08	110.25	+1σ
APOF	apolipoprotein F	NM_001638	SIRNA_ASO0DOLO	B	17.76	-0.98	32.9	-0.38	1.641	0.022	8.633	0.526	69.41	-2σ
APOF	apolipoprotein F	NM_001638	SIRNA_ASO0DOJ8	A	183.38	5.44	104.05	0.91	6.071	1.654	27.841	1.107	183.42	+6σ
APOF	apolipoprotein F	NM_001638	SIRNA_ASO0DONK	C	62.27	-0.42	102.81	0.38	15.17	0.508	0.588	0.294	62.34	-2σ
APOH	apolipoprotein H (beta-2-glycoprotein I)	NM_000042	SIRNA_ASO0DOM6	B	24.44	-0.81	28.54	-0.72	4.338	0.138	3.185	0.128	75.52	-1σ
APOH	apolipoprotein H (beta-2-glycoprotein I)	NM_000042	SIRNA_ASO0DOJQ	A	132.62	2.31	60.29	-0.46	80.706	2.89	22.131	0.267	138.43	+2σ
APOH	apolipoprotein H (beta-2-glycoprotein I)	NM_000042	SIRNA_ASO0DOO2	C	50.18	-0.86	64.84	-0.97	9.629	0.284	4.916	0.567	61.27	-2σ
APOL3	apolipoprotein L, 3	NM_014349	SIRNA_ASO0E0GI	A	155.74	1.48	18.18	-0.76	52.687	1.136	8.506	0.112	175.92	+6σ
APOL3	apolipoprotein L, 3	NM_014349	SIRNA_ASO0E0HU	B	77.65	0.23	39.19	-0.13	3.424	0.149	5.159	0.256	98.63	+0.5σ
APOL3	apolipoprotein L, 3	NM_014349	SIRNA_ASO0E2YK	C	68.9	-0.21	37.49	-0.33	23.943	0.621	0.616	0.127	93.03	-0.5σ
APOL4	apolipoprotein L, 4	NM_030643	SIRNA_ASO0E0GH	A	114.26	0.55	11.88	-0.92	61.662	1.378	2.358	0.153	144.29	+2σ
APOL4	apolipoprotein L, 4	NM_030643	SIRNA_ASO0E0HT	B	81.27	0.42	60.5	0.72	20.917	0.748	7.795	0.378	90.37	-0.5σ
APOL4	apolipoprotein L, 4	NM_030643	SIRNA_ASO0E2YJ	C	79.72	0.04	44.82	-0.04	10.036	0.31	25.717	0.806	96.96	+0.5σ
APOL5	apolipoprotein L, 5	NM_030642	SIRNA_ASO0E0GG	A	145.35	1.24	77.94	0.69	56.934	1.241	3.246	0.002	147.02	+3σ
APOL5	apolipoprotein L, 5	NM_030642	SIRNA_ASO0E0HS	B	54.99	-0.58	20.41	-0.87	1.113	0.17	2.689	0.142	96.74	+0.5σ
APOL5	apolipoprotein L, 5	NM_030642	SIRNA_ASO0E2YI	C	34.34	-1.07	47.79	0.06	0.569	0.055	29.464	0.943	62.5	-2σ
APOL6	apolipoprotein L, 6	NM_030641	SIRNA_ASO0E0GF	A	83.4	-0.14	90.36	0.99	49.88	1.146	9.854	0.161	83.96	-0.5σ
APOL6	apolipoprotein L, 6	NM_030641	SIRNA_ASO0E0HR	B	69.93	-0.01	41.2	-0.04	12.005	0.373	10.98	0.487	91.37	-0.5σ
APOL6	apolipoprotein L, 6	NM_030641	SIRNA_ASO0E2YH	C	26.29	-1.27	30.41	-0.57	0.456	0.071	2.438	0.037	74.39	-1σ
APP	amyloid beta (A4) precursor protein	NM_201413	SIRNA_ASO0DOM7	B	31.18	-0.56	35.47	-0.38	2.534	0.148	1.969	0.087	71.66	-1σ
APP	amyloid beta (A4) precursor protein	NM_201413	SIRNA_ASO0DOJR	A	77.47	-0.19	142.12	2.47	25.093	0.714	11.592	0.004	88.18	-0.5σ
APP	amyloid beta (A4) precursor protein	NM_201413	SIRNA_ASO0DOO3	C	82.79	0.05	96.56	0.16	13.184	0.135	2.851	0.429	82.86	-1σ
APPBP2	amyloid beta precursor protein (cytoplasmic tail) binding protein 2	NM_006380	SIRNA_ASO0DQEF	B	71.55	-0.23	55.65	-0.45	4.944	0.113	7.856	0.013	84.18	-0.5σ
APPBP2	amyloid beta precursor protein (cytoplasmic tail) binding protein 2	NM_006380	SIRNA_ASO0DQD1	A	110.12	0	83.78	0.02	0.872	0.306	14.283	0.157	111.31	+1σ
APPBP2	amyloid beta precursor protein (cytoplasmic tail) binding protein 2	NM_006380	SIRNA_ASO0DQFU	C	96.15	-0.09	23.62	-0.75	16.575	0.135	2.005	0.016	122.79	+2σ
APPL1	adaptor protein, phosphotyrosine interaction, PH domain and leucine zipper containing 1	NM_012096	SIRNA_ASO0DWFH	C	44.01	-0.81	31.4	-0.26	2.818	0.073	0.608	0.133	81.5	-1σ
APPL1	adaptor protein, phosphotyrosine interaction, PH domain and leucine zipper containing 1	NM_012096	SIRNA_ASO0DUEA	B	105.61	1.11	112.97	0.81	5.497	0.215	2.674	0.145	106.4	+0.5σ
APPL1	adaptor protein, phosphotyrosine interaction, PH domain and leucine zipper containing 1	NM_012096	SIRNA_ASO0DWDK	A	33.34	-0.68	75.44	0.72	11.438	0.365	12.599	0.094	41.41	-3σ
APPL2	adaptor protein, phosphotyrosine interaction, PH domain and leucine zipper containing 2	NM_018171	SIRNA_ASO0DYDD	B	190.74	2.88	57.1	-0.29	6.818	0.81	0.027	0.189	195.51	+6σ
APPL2	adaptor protein, phosphotyrosine interaction, PH domain and leucine zipper containing 2	NM_018171	SIRNA_ASO0DYGD	C	127.32	1.75	96.27	1.61	7.727	0.374	5.804	0.012	127.37	+2σ
APRT	adenine phosphoribosyltransferase	NM_000485	SIRNA_ASO0F7PK	B	81.13	0.76	86.71	2.04	41.696	0.702	0.635	1.315	82.21	-1σ
APRT	adenine phosphoribosyltransferase	NM_000485	SIRNA_ASO0DOJS	A	71.79	-0.39	116.31	1.67	9.561	0.021	18.642	0.835	73.62	-1σ
APRT	adenine phosphoribosyltransferase	NM_000485	SIRNA_ASO0DOO4	C	89.51	0.29	96.89	0.19	0.207	0.294	18.803	0.337	89.56	-0.5σ
APTX	aprataxin	NM_017692	SIRNA_ASO0DY51	B	127.76	1.08	97.17	1.23	62.135	0.728	4.499	0.004	127.79	+2σ
APTX	aprataxin	NM_017692	SIRNA_ASO0DY7H	C	79.31	0.35	83.31	1.36	28.36	0.908	5.089	0.135	81.05	-1σ
AQP1	aquaporin 1 (Colton blood group)	NM_198098	SIRNA_ASO0DOMA	B	64.6	0.42	64.11	1.04	8.784	0.149	4.73	1.053	73.9	-1σ
AQP1	aquaporin 1 (Colton blood group)	NM_198098	SIRNA_ASO0DOJU	A	69.7	-0.44	51.1	-0.86	0.728	0.453	15.846	0.09	85.14	-0.5σ
AQP1	aquaporin 1 (Colton blood group)	NM_198098	SIRNA_ASO0DOO6	C	79.25	0.01	97.7	0.2	3.585	0.311	3.398	0.205	79.28	-1σ
AQP10	aquaporin 10	NM_080429	SIRNA_ASO0E3PY	A	84.4	0.32	86.38	0.34	11.35	0.139	0.716	0.024	85.49	-0.5σ
AQP10	aquaporin 10	NM_080429	SIRNA_ASO0JTK2	C	100.57	-0.4	45.43	-1.24	38.731	0.558	6.579	0.066	114.43	+1σ
AQP10	aquaporin 10	NM_080429	SIRNA_ASO0E3TB	B	48.67	-0.96	71.74	0.67	6.166	0.049	19.008	0.28	56.28	-2σ
AQP11	aquaporin 11	NM_173039	SIRNA_ASO0DKKA	C	106.96	0.76	119.59	1.22	23.565	0.307	8.973	0.085	108.74	+1σ
AQP11	aquaporin 11	NM_173039	SIRNA_ASO0DKFE	A	37.13	-1.39	25.02	-0.89	4.652	0.007	10.875	0.322	83.67	-1σ
AQP11	aquaporin 11	NM_173039	SIRNA_ASO0DKHU	B	62.42	-0.13	44.2	0.45	3.745	0.091	22.192	0.818	83.72	-0.5σ
AQP2	aquaporin 2 (collecting duct)	NM_000486	SIRNA_ASO0DOMB	B	54.97	0.17	52.68	0.46	1.118	0.355	0.85	0.611	72.53	-1σ
AQP2	aquaporin 2 (collecting duct)	NM_000486	SIRNA_ASO0DOJV	A	84.82	0.32	94.29	0.63	4.46	0.456	11.519	0.601	85.02	-0.5σ
AQP2	aquaporin 2 (collecting duct)	NM_000486	SIRNA_ASO0DOO7	C	94.48	0.39	94.26	0.09	10.284	0.036	11.106	0.06	94.65	-0.5σ
AQP3	aquaporin 3 (Gill blood group)	NM_004925	SIRNA_ASO0DOMC	B	42.57	-0.23	43.92	-0.11	2.143	0.122	13.308	0.253	70.41	-2σ
AQP3	aquaporin 3 (Gill blood group)	NM_004925	SIRNA_ASO0DOJW	A	59.94	-0.99	52.98	-0.78	7.927	0.048	17.11	0.018	76.18	-1σ
AQP3	aquaporin 3 (Gill blood group)	NM_004925	SIRNA_ASO0DOO8	C	25.28	-1.52	47.07	-1.6	0.257	0.21	9.177	0.755	58.66	-2σ
AQP4	aquaporin 4	NM_001650	SIRNA_ASO0DOMD	B	18.69	-0.96	27.36	-0.7	0.326	0.074	3.434	0.156	75	-1σ
AQP4	aquaporin 4	NM_001650	SIRNA_ASO0DOJX	A	71.02	-0.39	53.61	-0.78	3.52	0.325	12.925	0.171	84.83	-0.5σ
AQP4	aquaporin 4	NM_001650	SIRNA_ASO0DOO9	C	91.33	0.35	95.18	0.11	1.063	0.332	2.609	0.423	91.45	-0.5σ
AQP5	aquaporin 5	NM_001651	SIRNA_ASO0DOME	B	115.14	2.01	124.51	3.4	5.655	0.78	37.11	0.464	117.72	+1σ
AQP5	aquaporin 5	NM_001651	SIRNA_ASO0DOJY	A	77.26	-0.14	60.47	-0.48	14.643	0.173	17.8	0.103	86.78	-0.5σ
AQP5	aquaporin 5	NM_001651	SIRNA_ASO0DOOA	C	37.51	-1.2	51.36	-1.43	7.525	0.322	5.841	0.215	61.42	-2σ
AQP6	aquaporin 6, kidney specific	NM_001652	SIRNA_ASO0DOMF	B	43.98	-0.19	61.02	0.7	2.44	0.128	12.88	0.156	58.77	-2σ
AQP6	aquaporin 6, kidney specific	NM_001652	SIRNA_ASO0DOJZ	A	69.45	-0.52	66.41	-0.3	10.531	0.06	11.129	0.08	77.15	-1σ
AQP6	aquaporin 6, kidney specific	NM_001652	SIRNA_ASO0DOOB	C	109.05	0.76	93.56	0.06	21.051	0.156	5.558	0.138	109.24	+1σ
AQP7	aquaporin 7	NM_001170	SIRNA_ASO0DOMG	B	78.61	0.72	69.85	0.97	34.001	0.489	25.199	0.221	84.19	-0.5σ
AQP7	aquaporin 7	NM_001170	SIRNA_ASO0DOK0	A	79.01	-0.04	58.38	-0.56	14.236	0.129	17.945	0.082	89.3	-0.5σ
AQP7	aquaporin 7	NM_001170	SIRNA_ASO0DOOC	C	106.97	0.73	103.42	0.41	13.242	0.048	4.778	0.145	107.02	+0.5σ
AQP8	aquaporin 8	NM_001169	SIRNA_ASO0DOM1	B	30.97	-0.56	45.83	0.04	3.317	0.17	7.828	0.048	62.39	-2σ
AQP8	aquaporin 8	NM_001169	SIRNA_ASO0DOJL	A	68.33	-0.62	55.1	-0.78	16.784	0.4	4.389	0.481	81.76	-1σ
AQP8	aquaporin 8	NM_001169	SIRNA_ASO0DONX	C	29.91	-1.39	17.27	-2.64	0.227	0.161	1.217	0.449	87.97	-0.5σ
AQP9	aquaporin 9	NM_020980	SIRNA_ASO0DOFD	B	61.64	0.27	111.49	3.22	20.622	0.251	1.113	1.961	62.71	-2σ
AQP9	aquaporin 9	NM_020980	SIRNA_ASO0DOK1	A	101.08	1.06	65.6	-0.32	21.34	0.211	12.436	0.04	106.78	+0.5σ
AQP9	aquaporin 9	NM_020980	SIRNA_ASO0F7PM	C	123.58	1.23	103.7	0.41	4.671	0.417	2.714	0.217	123.63	+2σ
AQR	aquarius homolog (mouse)	NM_014691	SIRNA_ASO0DQ0E	B	16.77	-3.47	18.22	-1.12	0.568	0.523	1.695	0.392	83.48	-1σ
AR	androgen receptor	NM_000044	SIRNA_ASO0DDTH	C	37.37	-0.56	22.13	-0.26	14.908	0.209	0.355	0.095	86.37	-0.5σ
AR	androgen receptor	NM_000044	SIRNA_ASO0DDTF	A	114.2	1.15	60.26	1.28	17.111	0.326	5.862	0.196	120.91	+2σ
AR	androgen receptor	NM_000044	SIRNA_ASO0DDTG	B	24.26	-1.26	28.89	0	7.685	0.008	2.731	0.114	75.13	-1σ
ARAF	v-raf murine sarcoma 3611 viral oncogene homolog	NM_001654	SIRNA_ASO0D9LL	A	104.77	0.99	85.21	0.12	14.081	0.235	3.608	0.014	105.81	+0.5σ
ARAF	v-raf murine sarcoma 3611 viral oncogene homolog	NM_001654	SIRNA_ASO0JKGP	C	83.6	0.75	90.85	0.84	10.303	0.229	12.551	0.242	84.1	-0.5σ
ARAF	v-raf murine sarcoma 3611 viral oncogene homolog	NM_001654	SIRNA_ASO0LHKN	B	64.01	0.1	23.06	-1	14.067	0.084	3.52	0.065	100.08	+0.5σ
ARAP1	ArfGAP with RhoGAP domain, ankyrin repeat and PH domain 1	NM_001040118	SIRNA_ASO0E49H	B	48.45	-0.68	88.5	0.4	0.649	0.279	5.878	0.034	49.8	-2σ
ARAP1	ArfGAP with RhoGAP domain, ankyrin repeat and PH domain 1	NM_001040118	SIRNA_ASO0E4CZ	C	67.72	0.25	56.13	0	2.415	0.097	5.109	0.006	80.69	-1σ
ARAP1	ArfGAP with RhoGAP domain, ankyrin repeat and PH domain 1	NM_001040118	SIRNA_ASO0E471	A	47.92	-0.45	47.34	0.2	27.992	0.316	3.827	0.077	71.2	-2σ
ARAP2	ArfGAP with RhoGAP domain, ankyrin repeat and PH domain 2	NM_015230	SIRNA_ASO0E49G	B	52.04	-0.58	56.72	-0.23	13.588	0.16	7.553	0.271	67.69	-2σ
ARAP2	ArfGAP with RhoGAP domain, ankyrin repeat and PH domain 2	NM_015230	SIRNA_ASO0E4CY	C	75.84	0.51	101.37	1.01	10.052	0.294	5.827	0.069	75.85	-1σ
ARAP2	ArfGAP with RhoGAP domain, ankyrin repeat and PH domain 2	NM_015230	SIRNA_ASO0E470	A	32.33	-0.89	28.23	-0.3	14.234	0.07	9.636	0.258	78.71	-1σ
ARAP3	ArfGAP with RhoGAP domain, ankyrin repeat and PH domain 3	NM_022481	SIRNA_ASO0DZZK	C	64.15	-0.12	80.07	0.69	38.678	0.357	11.66	0.146	67.18	-2σ
ARAP3	ArfGAP with RhoGAP domain, ankyrin repeat and PH domain 3	NM_022481	SIRNA_ASO0DZX4	B	94.83	0.33	87.52	0.16	24.398	0.004	5.451	0.218	95.65	-0.5σ
ARAP3	ArfGAP with RhoGAP domain, ankyrin repeat and PH domain 3	NM_022481	SIRNA_ASO0DZUO	A	116.51	0.68	64.92	0.13	1.422	0.269	32.489	0.466	121.67	+2σ
ARCN1	archain 1	NM_001655	SIRNA_ASO0DOFF	B	18.21	-0.98	25.99	-0.79	0.867	0.096	0.586	0.009	76.22	-1σ
ARCN1	archain 1	NM_001655	SIRNA_ASO0DOK3	A	63.03	-0.82	54.7	-0.71	6.286	0.077	17.337	0.012	77.61	-1σ
ARCN1	archain 1	NM_001655	SIRNA_ASO0DOOF	C	27.42	-1.44	24.49	-2.4	5.371	0.035	9.506	0.813	80.34	-1σ
AREG	amphiregulin	NM_001657	SIRNA_ASO0DOFH	B	32.66	-0.55	52.19	0.46	4.866	0.067	2.776	0.69	57.9	-2σ
AREG	amphiregulin	NM_001657	SIRNA_ASO0DOK5	A	63.13	-0.83	74.4	-0.03	7.82	0.001	5.636	0.191	68.13	-2σ
AREG	amphiregulin	NM_001657	SIRNA_ASO0DOOH	C	94.74	0.43	53.09	-1.36	1.15	0.296	12.83	0.035	105.72	+0.5σ
ARF1	ADP-ribosylation factor 1	NM_001024226	SIRNA_ASO0F7PN	B	38.26	-0.38	42.65	-0.15	5.095	0.015	11.568	0.2	68.94	-2σ
ARF1	ADP-ribosylation factor 1	NM_001024226	SIRNA_ASO0DOK6	A	86.18	0.33	57.75	-0.59	14.576	0.053	18.365	0.09	95.98	+0.5σ
ARF1	ADP-ribosylation factor 1	NM_001024226	SIRNA_ASO0DOOI	C	103.14	0.62	82.76	-0.32	13.693	0.006	4.868	0.184	104.57	+0.5σ
ARF3	ADP-ribosylation factor 3	NM_001659	SIRNA_ASO0DOFJ	B	66.9	0.42	81.03	1.77	23.274	0.278	0.838	1.177	69.54	-2σ
ARF3	ADP-ribosylation factor 3	NM_001659	SIRNA_ASO0DOK7	A	90.69	0.52	85.93	0.41	20.25	0.29	3.598	0.125	91.77	-0.5σ
ARF3	ADP-ribosylation factor 3	NM_001659	SIRNA_ASO0DOOJ	C	70.96	-0.18	81.01	-0.36	13.134	0.517	24.342	0.5	73.46	-1σ
ARF4	ADP-ribosylation factor 4	NM_001660	SIRNA_ASO0DOFK	B	66.54	0.42	40.69	-0.08	19.853	0.176	2.281	0.405	89.14	-0.5σ
ARF4	ADP-ribosylation factor 4	NM_001660	SIRNA_ASO0DOK8	A	65.25	-0.71	54.5	-0.73	5.857	0.128	15.742	0.052	79.55	-1σ
ARF4	ADP-ribosylation factor 4	NM_001660	SIRNA_ASO0DOOK	C	79.71	-0.01	99.78	0.27	6.323	0.035	2.518	0.41	79.71	-1σ
ARF5	ADP-ribosylation factor 5	NM_001662	SIRNA_ASO0DOT1	B	75.02	-0.24	69.37	0.23	11.288	0.122	20.48	0.383	81.03	-1σ
ARF5	ADP-ribosylation factor 5	NM_001662	SIRNA_ASO0DOVH	C	109.69	4.6	66.89	1.03	30.24	3.212	3.046	0.128	114.58	+1σ
ARF5	ADP-ribosylation factor 5	NM_001662	SIRNA_ASO0DOOM	A	74.93	-0.03	120.69	1.66	9.697	0.126	17.49	0.765	77.74	-1σ
ARF6	ADP-ribosylation factor 6	NM_001663	SIRNA_ASO0DOT2	B	70.37	-0.39	43.01	-0.46	39.773	1.119	12.917	0.306	90.56	-0.5σ
ARF6	ADP-ribosylation factor 6	NM_001663	SIRNA_ASO0DOVI	C	69.52	1.34	118.65	3.22	10.392	0.532	23.931	1.59	71.97	-1σ
ARF6	ADP-ribosylation factor 6	NM_001663	SIRNA_ASO0F7PO	A	99.39	1	76.26	0.5	25.737	0.641	40.026	0.752	102.18	+0.5σ
ARFGAP1	ADP-ribosylation factor GTPase activating protein 1	NM_018209	SIRNA_ASO0DYNI	C	54.67	-0.05	62.49	0.33	10.872	0.349	12.993	0.336	66.3	-2σ
ARFGAP2	ADP-ribosylation factor GTPase activating protein 2	NM_032389	SIRNA_ASO0E3M6	C	53.74	-0.57	25.53	-0.7	1.131	0.203	5.025	0.15	91.84	-0.5σ
ARFGAP2	ADP-ribosylation factor GTPase activating protein 2	NM_032389	SIRNA_ASO0E1XI	B	64.66	0.05	30.26	-0.74	9.725	0.295	0.597	0.135	95.1	-0.5σ
ARFGAP2	ADP-ribosylation factor GTPase activating protein 2	NM_032389	SIRNA_ASO0E1V2	A	145.32	1.89	88.13	1.11	52.834	1.341	8.074	0.141	145.81	+3σ
ARFGAP3	ADP-ribosylation factor GTPase activating protein 3	NM_014570	SIRNA_ASO0DWG9	C	34.57	-1.06	21.05	-0.61	1.089	0.156	3.177	0.003	86.18	-0.5σ
ARFGAP3	ADP-ribosylation factor GTPase activating protein 3	NM_014570	SIRNA_ASO0DUEX	B	30.79	-0.51	38.48	-0.42	7.765	0.129	1.578	0.127	68.8	-2σ
ARFGAP3	ADP-ribosylation factor GTPase activating protein 3	NM_014570	SIRNA_ASO0DUDG	A	36.45	-0.53	46.28	-0.07	0.141	0.148	8.281	0.097	64.92	-2σ
ARFIP2	ADP-ribosylation factor interacting protein 2	NM_012402	SIRNA_ASO0DTNW	C	120.97	1.19	105.65	1.22	16.819	0.333	7.911	0.024	121.1	+2σ
ARFIP2	ADP-ribosylation factor interacting protein 2	NM_012402	SIRNA_ASO0DW3T	A	45.42	-0.08	41.92	-0.11	14.763	0.181	5.468	0.321	73.73	-1σ
ARFIP2	ADP-ribosylation factor interacting protein 2	NM_012402	SIRNA_ASO0DTMR	B	27.35	-0.33	16.25	-0.67	0.248	0.015	9.442	0.098	88.1	-0.5σ
ARFRP1	ADP-ribosylation factor related protein 1	NM_003224	SIRNA_ASO0DVC2	B	57.05	-0.21	41.59	-0.48	12.099	0.401	4.544	0.058	81.64	-1σ
ARG1	arginase, liver	NM_000045	SIRNA_ASO0DOT3	B	24.08	-2.04	26.75	-0.86	1.729	0.262	1.125	0.006	77.11	-1σ
ARG1	arginase, liver	NM_000045	SIRNA_ASO0DOVJ	C	58.72	0.61	76.48	1.46	7.752	0.591	8.899	0.681	63.25	-2σ
ARG1	arginase, liver	NM_000045	SIRNA_ASO0DOOO	A	102.51	1.18	138.68	2.08	17.75	0.253	4.249	0.263	109.56	+1σ
ARG2	arginase, type II	NM_001172	SIRNA_ASO0DOT4	B	67.32	-0.52	27.58	-0.84	11.832	0.699	1.715	0.014	98.88	+0.5σ
ARG2	arginase, type II	NM_001172	SIRNA_ASO0DOVK	C	80.79	2.19	241.47	8.1	4.891	0.107	6.524	1.222	162.91	+3σ
ARG2	arginase, type II	NM_001172	SIRNA_ASO0DOOP	A	101.04	1.07	96.81	1	26.403	0.657	48.057	0.909	101.09	+0.5σ
ARGFX	arginine-fifty homeobox	NM_001012659	SIRNA_ASO0DO1O	B	119.95	-1.05	113.74	-0.22	39.436	0.738	9.705	0.058	120.73	+2σ
ARGFX	arginine-fifty homeobox	NM_001012659	SIRNA_ASO0DO04	A	92.3	-0.71	29.27	-1.12	4.659	0.213	4.324	0.002	116.28	+1σ
ARGFX	arginine-fifty homeobox	NM_001012659	SIRNA_ASO0DO38	C	102.86	-0.84	65.91	-0.99	3.907	0.466	2.05	0.382	108.36	+1σ
ARHGAP1	Rho GTPase activating protein 1	NM_004308	SIRNA_ASO0DOTA	B	42.32	-1.4	76.06	0.42	16.75	0.895	19.278	0.319	48.62	-2σ
ARHGAP1	Rho GTPase activating protein 1	NM_004308	SIRNA_ASO0DOVQ	C	105.77	4.01	124.86	3.36	1.718	1.132	7.475	0.359	108.65	+1σ
ARHGAP1	Rho GTPase activating protein 1	NM_004308	SIRNA_ASO0DOOV	A	81.86	0.3	45.18	-0.22	4.282	0.178	5.762	0.318	98.52	+0.5σ
ARHGAP10	Rho GTPase activating protein 10	NM_024605	SIRNA_ASO0E0D6	C	109.74	1.18	138.92	2.9	16.644	0.575	8.127	0.579	116.44	+1σ
ARHGAP10	Rho GTPase activating protein 10	NM_024605	SIRNA_ASO0E0AQ	B	104.93	0.63	112.21	1.1	3.61	0.438	10.61	0.302	105.64	+0.5σ
ARHGAP10	Rho GTPase activating protein 10	NM_024605	SIRNA_ASO0E08A	A	42.68	-0.97	39.3	-0.77	4.614	0.143	7.48	0.228	74.2	-1σ
ARHGAP12	Rho GTPase activating protein 12	NM_018287	SIRNA_ASO0E40H	B	119.12	0.6	120.94	0.72	4.573	0.318	7.184	0.057	120.95	+2σ
ARHGAP12	Rho GTPase activating protein 12	NM_018287	SIRNA_ASO0E43I	C	63.3	-0.85	78.3	0.37	1.483	0.171	9.807	0.338	66.92	-2σ
ARHGAP12	Rho GTPase activating protein 12	NM_018287	SIRNA_ASO0E3Y1	A	118.03	0.32	112.24	1.27	27.902	0.327	17.34	0.091	118.66	+1σ
ARHGAP17	Rho GTPase activating protein 17	NM_001006634	SIRNA_ASO0DYCR	B	135.32	1.41	52.34	-0.4	9.466	0.631	8.514	0.01	143.47	+2σ
ARHGAP17	Rho GTPase activating protein 17	NM_001006634	SIRNA_ASO0DYFR	C	138.14	2.09	75.66	0.87	16.319	0.149	14.792	0.348	140.27	+2σ
ARHGAP18	Rho GTPase activating protein 18	NM_033515	SIRNA_ASO0E40B	B	106.71	-0.48	122.84	0.8	1.383	0.013	10.205	0.18	109.13	+1σ
ARHGAP18	Rho GTPase activating protein 18	NM_033515	SIRNA_ASO0E43C	C	68.38	-0.68	36.94	-0.57	3.935	0.343	1.333	0.091	93.02	-0.5σ
ARHGAP18	Rho GTPase activating protein 18	NM_033515	SIRNA_ASO0E3XV	A	94.3	-0.3	27	-0.45	69.453	0.685	11.491	0.436	119.26	+1σ
ARHGAP21	Rho GTPase activating protein 21	NM_020824	SIRNA_ASO0DZBG	A	113.8	0.5	98.41	1.01	10.54	0.07	11.956	0.288	113.81	+1σ
ARHGAP21	Rho GTPase activating protein 21	NM_020824	SIRNA_ASO0DZDC	B	111.01	0.27	126.21	0.14	3.305	0.631	15.212	0.164	114.06	+1σ
ARHGAP26	Rho GTPase activating protein 26	NM_015071	SIRNA_ASO0DR5W	B	104.46	0.68	113.56	1.75	1.569	0.015	5.574	0.443	105.34	+0.5σ
ARHGAP26	Rho GTPase activating protein 26	NM_015071	SIRNA_ASO0DVZH	C	88.52	0.45	113.67	1.37	2.672	0.117	7.702	0.035	89.57	-0.5σ
ARHGAP26	Rho GTPase activating protein 26	NM_015071	SIRNA_ASO0DR4D	A	114.06	1.04	108.53	0.83	7.893	0.018	2.595	0.321	114.38	+1σ
ARHGAP27	Rho GTPase activating protein 27	NM_199282	SIRNA_ASO0E6EU	C	73.9	-0.29	41.02	-1.35	2.754	0.134	1.22	0.187	94.55	-0.5σ
ARHGAP27	Rho GTPase activating protein 27	NM_199282	SIRNA_ASO0E69Y	A	6.57	-1.55	6	-0.93	0.981	0.341	0.572	0.057	94.23	-0.5σ
ARHGAP27	Rho GTPase activating protein 27	NM_199282	SIRNA_ASO0E6CE	B	21.86	-0.29	19.39	-0.13	7.279	0.291	3.104	0.068	83.53	-1σ
ARHGAP29	Rho GTPase activating protein 29	NM_004815	SIRNA_ASO0DPW9	B	96.87	0.55	27	-0.41	18.985	0.161	1.095	0.056	121.3	+2σ
ARHGAP30	Rho GTPase activating protein 30	NM_001025598	SIRNA_ASO0DKJX	C	130.34	1.3	92.57	0.73	23.014	0.188	18.053	0.544	130.55	+2σ
ARHGAP30	Rho GTPase activating protein 30	NM_001025598	SIRNA_ASO0DKF1	A	89.84	0.39	52.25	-0.23	19.038	0.208	6.085	0.144	101.74	+0.5σ
ARHGAP30	Rho GTPase activating protein 30	NM_001025598	SIRNA_ASO0DKHH	B	61.42	-0.15	9.65	-0.84	12.716	0.302	2.275	0.229	109.25	+1σ
ARHGAP4	Rho GTPase activating protein 4	NM_001666	SIRNA_ASO0DOTB	B	106.3	0.87	50.35	-0.23	29.486	0.791	1.036	0.104	117.32	+1σ
ARHGAP4	Rho GTPase activating protein 4	NM_001666	SIRNA_ASO0DOVR	C	43.32	-0.24	28.8	-0.5	12.035	0.444	3.921	0.142	83.34	-1σ
ARHGAP4	Rho GTPase activating protein 4	NM_001666	SIRNA_ASO0DOOW	A	89.88	0.72	88.17	0.84	8.553	0.827	8.166	0.467	90.65	-0.5σ
ARHGAP5	Rho GTPase activating protein 5	NM_001030055	SIRNA_ASO0DOTC	B	137.37	1.96	105.69	1.25	26.523	0.715	1.838	0.291	137.49	+2σ
ARHGAP5	Rho GTPase activating protein 5	NM_001030055	SIRNA_ASO0DOVS	C	82.38	1.96	135.89	3.86	34.7	1.939	7.254	1.035	89.86	-0.5σ
ARHGAP5	Rho GTPase activating protein 5	NM_001030055	SIRNA_ASO0DOOX	A	109.11	1.52	149.52	2.39	6.565	0.31	33.657	1.225	119.82	+1σ
ARHGAP9	Rho GTPase activating protein 9	NM_001080156	SIRNA_ASO0DZZ6	C	59.7	-0.17	56.6	0.12	14.358	0.201	18.185	0.38	73.81	-1σ
ARHGAP9	Rho GTPase activating protein 9	NM_001080156	SIRNA_ASO0DZWQ	B	136.94	1.6	81.7	0.01	54.949	0.632	8.779	0.318	138.16	+2σ
ARHGAP9	Rho GTPase activating protein 9	NM_001080156	SIRNA_ASO0DZUA	A	105.68	0.38	23.29	-1	0.026	0.196	5.69	0.345	130.58	+2σ
ARHGDIA	Rho GDP dissociation inhibitor (GDI) alpha	NM_004309	SIRNA_ASO0DOTD	B	90.28	0.3	128.1	1.86	15.252	0.275	0.334	0.439	94.55	-0.5σ
ARHGDIA	Rho GDP dissociation inhibitor (GDI) alpha	NM_004309	SIRNA_ASO0DOVT	C	39.26	-0.57	31.12	-0.4	7.539	0.038	3.661	0.148	79.28	-1σ
ARHGDIA	Rho GDP dissociation inhibitor (GDI) alpha	NM_004309	SIRNA_ASO0F7PQ	A	84.7	0.47	87.69	0.84	3.998	0.577	19.337	0.742	85.59	-0.5σ
ARHGDIB	Rho GDP dissociation inhibitor (GDI) beta	NM_001175	SIRNA_ASO0DOTE	B	75.76	-0.21	31.04	-0.75	11.341	0.124	0.323	0.025	102.45	+0.5σ
ARHGDIB	Rho GDP dissociation inhibitor (GDI) beta	NM_001175	SIRNA_ASO0DOVU	C	45.97	-0.13	30.82	-0.42	4.872	0.003	2.372	0.093	83.06	-1σ
ARHGDIB	Rho GDP dissociation inhibitor (GDI) beta	NM_001175	SIRNA_ASO0F7PR	A	68.98	-0.31	59.65	0.14	10.967	0.235	6.561	0.368	79.91	-1σ
ARHGDIG	Rho GDP dissociation inhibitor (GDI) gamma	NM_001176	SIRNA_ASO0DOTF	B	95.74	0.47	90.78	0.84	21.552	1.015	5.654	0.117	96.18	+0.5σ
ARHGDIG	Rho GDP dissociation inhibitor (GDI) gamma	NM_001176	SIRNA_ASO0DOVV	C	46.83	-0.06	32.65	-0.34	6.602	0.144	2.8	0.123	82.03	-1σ
ARHGDIG	Rho GDP dissociation inhibitor (GDI) gamma	NM_001176	SIRNA_ASO0DOP0	A	70.13	-0.23	75.79	0.5	5.412	0.026	28.348	0.464	74.19	-1σ
ARHGEF1	Rho guanine nucleotide exchange factor (GEF) 1	NM_004706	SIRNA_ASO0DJ2J	B	114.93	1.13	57.88	0.08	19.694	0.371	6.446	0.318	122.41	+2σ
ARHGEF1	Rho guanine nucleotide exchange factor (GEF) 1	NM_004706	SIRNA_ASO0DJ2I	A	85.63	1.95	54.96	1.62	14.887	1.179	18.151	0.623	96.75	+0.5σ
ARHGEF1	Rho guanine nucleotide exchange factor (GEF) 1	NM_004706	SIRNA_ASO0DJ2K	C	92.54	0.57	40.9	-0.29	9.482	0.504	9.844	0.309	109.8	+1σ
ARHGEF10	Rho guanine nucleotide exchange factor (GEF) 10	NM_014629	SIRNA_ASO0DHCM	A	70.07	-0.24	35.95	-0.16	1.99	0.09	0.798	0.064	94.93	-0.5σ
ARHGEF10	Rho guanine nucleotide exchange factor (GEF) 10	NM_014629	SIRNA_ASO0DHCN	B	48.44	-0.43	8.4	-0.74	21.137	0.372	3.648	0.02	103.61	+0.5σ
ARHGEF10	Rho guanine nucleotide exchange factor (GEF) 10	NM_014629	SIRNA_ASO0F7LD	C	62.75	-0.03	62.46	0.96	0.812	0.187	12.197	0.515	73.12	-1σ
ARHGEF11	Rho guanine nucleotide exchange factor (GEF) 11	NM_014784	SIRNA_ASO0DV8E	B	37.12	-2.42	28.05	-0.88	6.439	0.753	2.29	0.278	80.96	-1σ
ARHGEF12	Rho guanine nucleotide exchange factor (GEF) 12	NM_015313	SIRNA_ASO0DRT8	B	41.27	-1.04	18.44	-0.99	0.829	0.243	4.87	0.353	91.41	-0.5σ
ARHGEF12	Rho guanine nucleotide exchange factor (GEF) 12	NM_015313	SIRNA_ASO0DW2G	C	122.17	2.59	107.79	1.76	0.913	0.404	1.541	0.25	122.41	+2σ
ARHGEF12	Rho guanine nucleotide exchange factor (GEF) 12	NM_015313	SIRNA_ASO0DW0J	A	45.62	-0.29	103.24	1.71	3.678	0.011	33.221	0.091	45.74	-3σ
ARHGEF18	rho/rac guanine nucleotide exchange factor (GEF) 18	NM_015318	SIRNA_ASO0DRTB	B	115.79	0.98	95.95	0.56	10.972	0.21	2.875	0.372	115.87	+1σ
ARHGEF18	rho/rac guanine nucleotide exchange factor (GEF) 18	NM_015318	SIRNA_ASO0DW2I	C	79.53	-0.23	36.21	-0.11	6.245	0.311	8.085	0.37	101.95	+0.5σ
ARHGEF18	rho/rac guanine nucleotide exchange factor (GEF) 18	NM_015318	SIRNA_ASO0DRRU	A	78.13	0.73	96.42	1.5	18.225	0.721	34.776	0.021	78.21	-1σ
ARHGEF2	rho/rac guanine nucleotide exchange factor (GEF) 2	NM_004723	SIRNA_ASO0DJ3A	B	81.44	0.35	23.48	-0.73	3.008	0.173	8.265	0.079	111.75	+1σ
ARHGEF2	rho/rac guanine nucleotide exchange factor (GEF) 2	NM_004723	SIRNA_ASO0DJ39	A	39.17	-0.61	19.17	-0.59	8.026	0.068	5.222	0.021	89.82	-0.5σ
ARHGEF2	rho/rac guanine nucleotide exchange factor (GEF) 2	NM_004723	SIRNA_ASO0DJ3B	C	118.95	1.77	81.12	0.9	25.607	0.939	0.636	0.164	120.44	+2σ
ARHGEF4	Rho guanine nucleotide exchange factor (GEF) 4	NM_015320	SIRNA_ASO0F837	B	139.3	1.85	113.36	0.73	5.116	0.174	6.782	0.204	139.94	+2σ
ARHGEF4	Rho guanine nucleotide exchange factor (GEF) 4	NM_015320	SIRNA_ASO0DXHH	C	112.53	1.04	87.56	0.83	25.015	0.202	0.903	0.184	113.22	+1σ
ARHGEF4	Rho guanine nucleotide exchange factor (GEF) 4	NM_015320	SIRNA_ASO0DXAH	A	159.89	1.8	94.51	0.43	38.061	0.743	13.636	0.342	159.99	+3σ
ARHGEF6	Rac/Cdc42 guanine nucleotide exchange factor (GEF) 6	NM_004840	SIRNA_ASO0DPWN	B	127.91	1.19	77.75	1.29	28.153	0.272	2.302	0.477	129.83	+2σ
ARHGEF7	Rho guanine nucleotide exchange factor (GEF) 7	NM_003899	SIRNA_ASO0DIVZ	C	51.31	-0.42	38.2	-1.62	2.991	0.203	15.832	0.385	80.32	-1σ
ARHGEF7	Rho guanine nucleotide exchange factor (GEF) 7	NM_003899	SIRNA_ASO0DIVY	B	123.94	2.42	51.64	0.53	2.707	0.523	6.007	0.263	133.04	+2σ
ARHGEF7	Rho guanine nucleotide exchange factor (GEF) 7	NM_003899	SIRNA_ASO0DIVX	A	138.07	0.99	129.94	0.82	10.175	0.521	7.841	0.061	141.28	+2σ
ARID1A	AT rich interactive domain 1A (SWI-like)	NM_006015	SIRNA_ASO0DIFV	B	114.05	1.48	29.97	-0.22	9.414	0.124	17.847	0.32	133.83	+2σ
ARID1A	AT rich interactive domain 1A (SWI-like)	NM_006015	SIRNA_ASO0DIFU	A	21.37	-1.11	13.92	-0.8	2.021	0.478	1.725	0.004	88.69	-0.5σ
ARID1A	AT rich interactive domain 1A (SWI-like)	NM_006015	SIRNA_ASO0DIFW	C	51.2	-0.58	29.65	-0.7	12.372	0.35	8.539	0.333	87.01	-0.5σ
ARID1B	AT rich interactive domain 1B (SWI1-like)	NM_017519	SIRNA_ASO0DZAT	A	27.73	-1.77	42.5	-0.17	1.663	0.003	10.292	0.092	63.84	-2σ
ARID1B	AT rich interactive domain 1B (SWI1-like)	NM_017519	SIRNA_ASO0DZ05	B	102.04	-0.21	159.01	1.23	13.382	0.267	18.559	0.18	117.88	+1σ
ARID3A	AT rich interactive domain 3A (BRIGHT-like)	NM_005224	SIRNA_ASO0F7S4	C	45.97	-0.15	43.51	0.83	3.988	0.303	11.744	0.761	72.83	-1σ
ARID3A	AT rich interactive domain 3A (BRIGHT-like)	NM_005224	SIRNA_ASO0DSAS	B	28.32	-0.79	33.32	0.36	4.302	0.071	3.641	0.33	72.44	-1σ
ARID3A	AT rich interactive domain 3A (BRIGHT-like)	NM_005224	SIRNA_ASO0DS8F	A	38.46	1.4	68.79	1.64	20.538	1.698	22.68	0.263	49.53	-2σ
ARID3B	AT rich interactive domain 3B (BRIGHT-like)	NM_006465	SIRNA_ASO0DVKC	B	83.85	1.01	79.62	1.63	23.393	0.491	4.77	0.148	86.29	-0.5σ
ARID3B	AT rich interactive domain 3B (BRIGHT-like)	NM_006465	SIRNA_ASO0DQGL	A	117.5	0.55	70.16	0.1	3.314	0.028	7.809	0.062	121.22	+2σ
ARID3B	AT rich interactive domain 3B (BRIGHT-like)	NM_006465	SIRNA_ASO0DQO6	C	29.16	-0.57	24.13	-0.6	1.679	0.201	1.035	0.086	81.29	-1σ
ARID3C	AT rich interactive domain 3C (BRIGHT-like)	NM_001017363	SIRNA_ASO0E5XA	B	54.87	0.63	39.52	-0.14	28.291	0.858	2.647	0.015	81.67	-1σ
ARID3C	AT rich interactive domain 3C (BRIGHT-like)	NM_001017363	SIRNA_ASO0E5ZQ	C	42.37	-1.15	22.05	-2.63	2.957	0.333	8.89	0.368	88.73	-0.5σ
ARID3C	AT rich interactive domain 3C (BRIGHT-like)	NM_001017363	SIRNA_ASO0E5UU	A	16.78	-1.15	36.7	-0.3	0.279	0.043	2.225	0.083	65.49	-2σ
ARIH1	ariadne homolog, ubiquitin-conjugating enzyme E2 binding protein, 1 (Drosophila)	NM_005744	SIRNA_ASO0F81W	C	83.04	0.22	77.77	0.51	4.544	0.186	3.845	0.199	85.96	-0.5σ
ARIH1	ariadne homolog, ubiquitin-conjugating enzyme E2 binding protein, 1 (Drosophila)	NM_005744	SIRNA_ASO0DWA3	A	12.03	-1.22	13.88	-0.95	0.097	0.084	3.957	0.109	86.95	-0.5σ
ARIH1	ariadne homolog, ubiquitin-conjugating enzyme E2 binding protein, 1 (Drosophila)	NM_005744	SIRNA_ASO0DWBJ	B	18.52	-0.6	12.31	-0.78	2.152	0.059	3.569	0.061	89.62	-0.5σ
ARIH2	ariadne homolog 2 (Drosophila)	NM_006321	SIRNA_ASO0DQDO	B	72.16	-0.22	94.02	0.59	1.624	0.009	0.158	0.126	72.4	-1σ
ARIH2	ariadne homolog 2 (Drosophila)	NM_006321	SIRNA_ASO0DQCC	A	157.85	1.22	98.6	0.45	37.198	0.25	11.905	0.113	157.86	+3σ
ARIH2	ariadne homolog 2 (Drosophila)	NM_006321	SIRNA_ASO0DQF2	C	87.31	-0.45	22.42	-0.77	20.277	0.343	9.926	0.2	116.79	+1σ
ARL1	ADP-ribosylation factor-like 1	NM_001177	SIRNA_ASO0DOTH	B	109.3	0.96	91.59	0.83	1.778	0.181	20.526	0.279	109.62	+1σ
ARL1	ADP-ribosylation factor-like 1	NM_001177	SIRNA_ASO0DOVX	C	59.85	0.77	40.23	-0.07	1.09	0.1	5.251	0.15	84.59	-0.5σ
ARL1	ADP-ribosylation factor-like 1	NM_001177	SIRNA_ASO0DOP2	A	77.84	0.1	81.83	0.67	9.741	0.103	8.78	0.034	79.93	-1σ
ARL10	ADP-ribosylation factor-like 10	NM_173664	SIRNA_ASO0DKQC	C	95.67	0.91	44.52	-0.03	18.782	0.313	3.874	0.08	110.59	+1σ
ARL10	ADP-ribosylation factor-like 10	NM_173664	SIRNA_ASO0DKLG	A	49.04	-0.79	28.51	-0.29	14.022	0.556	14.236	0.375	86.69	-0.5σ
ARL10	ADP-ribosylation factor-like 10	NM_173664	SIRNA_ASO0DKNW	B	39.99	-0.27	25.77	-0.08	0.654	0.112	4.399	0.201	84.32	-0.5σ
ARL11	ADP-ribosylation factor-like 11	NM_138450	SIRNA_ASO0E48R	B	78.01	0.23	95.27	0.54	0.813	0.303	3.961	0.238	78.15	-1σ
ARL11	ADP-ribosylation factor-like 11	NM_138450	SIRNA_ASO0E4C9	C	51.34	-0.24	43.58	-0.28	3.882	0.182	6.717	0.067	76.28	-1σ
ARL11	ADP-ribosylation factor-like 11	NM_138450	SIRNA_ASO0E46B	A	72.39	0.22	80.5	1.08	17.214	0.024	11.027	0.226	74.97	-1σ
ARL14	ADP-ribosylation factor-like 14	NM_025047	SIRNA_ASO0E0F4	C	90.63	0.7	85.42	1.33	13.084	0.164	1.214	0.506	91.79	-0.5σ
ARL14	ADP-ribosylation factor-like 14	NM_025047	SIRNA_ASO0E0CO	B	69.15	-0.5	104.31	0.8	11.689	0.118	37.625	0.862	69.29	-2σ
ARL14	ADP-ribosylation factor-like 14	NM_025047	SIRNA_ASO0E0A8	A	57.37	-0.35	94.96	1.19	9.394	0.478	28.614	1.057	57.59	-2σ
ARL15	ADP-ribosylation factor-like 15	NM_019087	SIRNA_ASO0DY42	B	95.67	0.48	76.19	0.47	15.19	0.164	6.142	0.306	98.59	+0.5σ
ARL15	ADP-ribosylation factor-like 15	NM_019087	SIRNA_ASO0DY6I	C	92.53	0.58	50.54	0.35	44.792	0.858	12.931	0.4	104.92	+0.5σ
ARL2	ADP-ribosylation factor-like 2	NM_001667	SIRNA_ASO0DOTJ	B	112.15	1.07	81.13	0.53	27.587	0.729	27.017	0.503	113.73	+1σ
ARL2	ADP-ribosylation factor-like 2	NM_001667	SIRNA_ASO0DOVZ	C	36.79	-0.74	23.93	-0.7	7.856	0.005	3.012	0.07	84.5	-0.5σ
ARL2	ADP-ribosylation factor-like 2	NM_001667	SIRNA_ASO0F7PS	A	90.44	0.7	47.08	-0.19	2.763	0.321	3.409	0.095	104.78	+0.5σ
ARL3	ADP-ribosylation factor-like 3	NM_004311	SIRNA_ASO0DOTK	B	44.46	-1.32	29.16	-0.8	5.393	0.114	0.661	0.043	83.64	-1σ
ARL3	ADP-ribosylation factor-like 3	NM_004311	SIRNA_ASO0DOW0	C	41.51	-0.47	52.14	0.53	3.158	0.217	27.287	1.256	63.36	-2σ
ARL3	ADP-ribosylation factor-like 3	NM_004311	SIRNA_ASO0DOP5	A	58.32	-0.76	29.63	-0.62	3.087	0.029	3.389	0.059	91.39	-0.5σ
ARL4A	ADP-ribosylation factor-like 4A	NM_001037164	SIRNA_ASO0DQ4Y	B	56.13	-0.2	72.22	0.29	1.389	0.051	15.292	0.419	62.63	-2σ
ARL4C	ADP-ribosylation factor-like 4C	NM_005737	SIRNA_ASO0DVBV	B	50.85	-0.42	66.75	0.17	11.314	0.426	19.277	0.453	60.75	-2σ
ARL4D	ADP-ribosylation factor-like 4D	NM_001661	SIRNA_ASO0DOT0	B	174.12	3.25	147.72	2.4	15.324	0.355	4.16	0.653	180.54	+6σ
ARL4D	ADP-ribosylation factor-like 4D	NM_001661	SIRNA_ASO0DOVG	C	110.72	4.59	180.78	5.89	22.915	2.724	63.034	3.618	137.05	+2σ
ARL4D	ADP-ribosylation factor-like 4D	NM_001661	SIRNA_ASO0DOOL	A	85.47	0.43	62.16	0.17	12.205	0.149	24.808	0.404	93.47	-0.5σ
ARL5A	ADP-ribosylation factor-like 5A	NM_001037174	SIRNA_ASO0DWFT	C	33.67	-1.06	14.04	-0.84	11.607	0.113	2.795	0.003	92.32	-0.5σ
ARL5A	ADP-ribosylation factor-like 5A	NM_001037174	SIRNA_ASO0DWEN	B	59.68	0.16	84.13	0.33	13.886	0.453	0.103	0.123	61.76	-2σ
ARL5A	ADP-ribosylation factor-like 5A	NM_001037174	SIRNA_ASO0DTPP	A	86.24	1.64	62.8	0.37	11.511	0.275	16.843	0.262	93.92	-0.5σ
ARL5B	ADP-ribosylation factor-like 5B	NM_178815	SIRNA_ASO0DKIB	C	141.11	1.5	123.71	1.3	44.759	0.645	14.689	0.015	143.09	+2σ
ARL5B	ADP-ribosylation factor-like 5B	NM_178815	SIRNA_ASO0DKDF	A	63.71	-0.46	59.52	-0.09	1.18	0.263	15.636	0.342	75.48	-1σ
ARL5B	ADP-ribosylation factor-like 5B	NM_178815	SIRNA_ASO0DKFV	B	73.62	0.14	34.14	0.05	14.068	0.338	5.781	0.184	98.78	+0.5σ
ARL6	ADP-ribosylation factor-like 6	NM_032146	SIRNA_ASO0E1U6	C	25.41	-0.82	13.36	-0.79	11.251	0.2	0.542	0.021	90.29	-0.5σ
ARL6	ADP-ribosylation factor-like 6	NM_032146	SIRNA_ASO0E1RQ	B	57.58	0.14	44.57	0.28	20.574	0.41	0.592	0.145	79.92	-1σ
ARL6	ADP-ribosylation factor-like 6	NM_032146	SIRNA_ASO0E3II	A	28.45	-0.58	58.89	0.03	3.649	0.182	18.853	0.051	49.99	-2σ
ARL6IP5	ADP-ribosylation-like factor 6 interacting protein 5	NM_006407	SIRNA_ASO0F7ZH	B	27.61	-0.61	58.21	0.87	0.37	0.065	8.108	0.057	50.08	-2σ
ARL6IP5	ADP-ribosylation-like factor 6 interacting protein 5	NM_006407	SIRNA_ASO0DQG4	A	87.8	-0.22	99.49	0.86	37.277	0.807	7.788	0.068	87.8	-0.5σ
ARL6IP5	ADP-ribosylation-like factor 6 interacting protein 5	NM_006407	SIRNA_ASO0DVL5	C	93.25	1.33	155.64	2.43	6.195	0.377	11.465	0.046	108.59	+1σ
ARL8A	ADP-ribosylation factor-like 8A	NM_138795	SIRNA_ASO0E4HT	B	52.48	-0.25	40.36	-0.85	1.351	0.061	21.809	0.234	79.44	-1σ
ARL8A	ADP-ribosylation factor-like 8A	NM_138795	SIRNA_ASO0F8AD	C	94.36	0.02	56.61	0.06	44.301	0.888	0.541	0.038	103.86	+0.5σ
ARL8A	ADP-ribosylation factor-like 8A	NM_138795	SIRNA_ASO0E4FD	A	28.65	-0.46	25.49	-0.45	11.488	0.614	8.921	0.146	79.83	-1σ
ARL8B	ADP-ribosylation factor-like 8B	NM_018184	SIRNA_ASO0DYDG	B	90.57	0.24	53.15	-0.4	21.11	0.74	8.808	0.415	101.97	+0.5σ
ARL8B	ADP-ribosylation factor-like 8B	NM_018184	SIRNA_ASO0DYGG	C	39.19	-1.19	19.89	-1.12	2.168	0.038	5.654	0.124	89.18	-0.5σ
ARL9	ADP-ribosylation factor-like 9	NM_206919	SIRNA_ASO0E5WF	B	55.84	0.71	75.51	0.68	11.457	0.501	13.637	0.111	60.97	-2σ
ARL9	ADP-ribosylation factor-like 9	NM_206919	SIRNA_ASO0E5YV	C	61.02	-0.54	138.56	1.38	1.671	0.213	42.614	1.545	72.18	-1σ
ARL9	ADP-ribosylation factor-like 9	NM_206919	SIRNA_ASO0E5TZ	A	26.64	-0.88	20.83	-0.71	8.419	0.183	2.933	0.012	83.53	-1σ
ARPC1A	actin related protein 2/3 complex, subunit 1A, 41kDa	NM_006409	SIRNA_ASO0DQHO	B	115.77	1.95	101.37	2.39	19.353	0.307	8.573	0.102	115.77	+1σ
ARPC1A	actin related protein 2/3 complex, subunit 1A, 41kDa	NM_006409	SIRNA_ASO0DVFA	A	137.66	1.15	75.89	0.25	18.729	0.494	4.64	0.261	139.75	+2σ
ARPC1A	actin related protein 2/3 complex, subunit 1A, 41kDa	NM_006409	SIRNA_ASO0DQNO	C	62.51	0.41	156.88	2.45	9.485	0.108	21.331	0.273	84.52	-0.5σ
ARPC1B	actin related protein 2/3 complex, subunit 1B, 41kDa	NM_005720	SIRNA_ASO0DVBQ	B	39.1	-0.77	69.19	0.23	0.271	0.154	18.042	0.424	49.78	-2σ
ARPC3	actin related protein 2/3 complex, subunit 3, 21kDa	NM_005719	SIRNA_ASO0DVBP	B	31.99	-0.98	47.74	-0.33	5.943	0.005	16.359	0.467	61.27	-2σ
ARPC4	actin related protein 2/3 complex, subunit 4, 20kDa	NM_001024959	SIRNA_ASO0DVBO	B	54.48	-0.19	78.1	0.45	13.804	0.443	1.625	0.015	58.72	-2σ
ARPC5	actin related protein 2/3 complex, subunit 5, 16kDa	NM_005717	SIRNA_ASO0DQ4R	B	64.25	0.07	56.87	-0.1	1.178	0.023	11.781	0.343	77.38	-1σ
ARPC5L	actin related protein 2/3 complex, subunit 5-like	NM_030978	SIRNA_ASO0E0H3	A	82.23	-0.13	12.7	-0.9	8.903	0.168	1.704	0.054	119.92	+1σ
ARPC5L	actin related protein 2/3 complex, subunit 5-like	NM_030978	SIRNA_ASO0E2X9	B	60.27	-0.39	25.97	-0.65	3.47	0.231	2.21	0.046	95.46	-0.5σ
ARPC5L	actin related protein 2/3 complex, subunit 5-like	NM_030978	SIRNA_ASO0E2ZP	C	55	-0.58	69.32	0.76	6.831	0.158	13.436	0.5	62.98	-2σ
ARPM1	actin related protein M1	NM_032487	SIRNA_ASO0E3ML	C	86.52	0.42	115.49	2.5	17.292	0.259	29.574	0.839	87.89	-0.5σ
ARPM1	actin related protein M1	NM_032487	SIRNA_ASO0E3K5	B	93.96	1.05	68	0.48	45.567	1.513	5.658	0.069	99.26	+0.5σ
ARPM1	actin related protein M1	NM_032487	SIRNA_ASO0E1VH	A	138.58	1.68	68.4	0.51	35.978	0.818	7.796	0.225	142.14	+2σ
ARR3	arrestin 3, retinal (X-arrestin)	NM_004312	SIRNA_ASO0DOTL	B	49.95	-1.13	28.64	-0.83	1.862	0.364	5.502	0.175	87.1	-0.5σ
ARR3	arrestin 3, retinal (X-arrestin)	NM_004312	SIRNA_ASO0DOW1	C	46.66	-0.09	34.22	-0.28	5.01	0.029	3.202	0.151	80.65	-1σ
ARR3	arrestin 3, retinal (X-arrestin)	NM_004312	SIRNA_ASO0F7PT	A	177.05	4.68	63.53	0.22	13.523	1.803	4.835	0.094	180.77	+6σ
ARRB1	arrestin, beta 1	NM_004041	SIRNA_ASO0DOTM	B	29.65	-1.84	35.8	-0.58	1.827	0.382	16.464	0.449	70.71	-2σ
ARRB1	arrestin, beta 1	NM_004041	SIRNA_ASO0DOW2	C	47.91	-0.01	27.91	-0.54	4.365	0.012	3.016	0.099	86.55	-0.5σ
ARRB1	arrestin, beta 1	NM_004041	SIRNA_ASO0DOP7	A	61.99	-0.6	18.91	-0.88	5.977	0.07	2.051	0.172	102.07	+0.5σ
ARRB2	arrestin, beta 2	NM_004313	SIRNA_ASO0DOTN	B	21.65	-2.12	25.36	-0.9	1.244	0.281	0.052	0.045	77.72	-1σ
ARRB2	arrestin, beta 2	NM_004313	SIRNA_ASO0DOW3	C	40.8	-0.49	54.13	0.52	5.438	0.074	1.355	0.217	61.39	-2σ
ARRB2	arrestin, beta 2	NM_004313	SIRNA_ASO0DOP8	A	92	0.66	46.12	-0.22	27.069	0.764	16.908	0.241	106.62	+0.5σ
ARSA	arylsulfatase A	NM_000487	SIRNA_ASO0DOTO	B	86.49	0.16	62.07	0.03	4.474	0.108	23.538	0.5	94.44	-0.5σ
ARSA	arylsulfatase A	NM_000487	SIRNA_ASO0DOW4	C	53.19	0.2	107.04	2.84	10.501	0.907	47.91	2.482	53.66	-2σ
ARSA	arylsulfatase A	NM_000487	SIRNA_ASO0F7PU	A	64.78	-0.47	32.3	-0.55	3.878	0.049	0.556	0.163	93.7	-0.5σ
ARSB	arylsulfatase B	NM_198709	SIRNA_ASO0DOTP	B	78.03	-0.14	33.65	-0.68	0.298	0.262	0.462	0.009	102.43	+0.5σ
ARSB	arylsulfatase B	NM_198709	SIRNA_ASO0DOW5	C	41.48	-0.39	39.35	-0.1	9.638	0.235	6.09	0.19	73.48	-1σ
ARSB	arylsulfatase B	NM_198709	SIRNA_ASO0DOPA	A	147.97	3.25	43.96	-0.28	14.113	0.303	18.249	0.279	158.23	+3σ
ARSD	arylsulfatase D	NM_001669	SIRNA_ASO0DOTR	B	63.17	-0.65	55.57	-0.11	17.622	0.333	10.77	0.188	77.23	-1σ
ARSD	arylsulfatase D	NM_001669	SIRNA_ASO0DOW7	C	47.09	0.01	27.75	-0.55	10.837	0.445	1.846	0.05	86.24	-0.5σ
ARSD	arylsulfatase D	NM_001669	SIRNA_ASO0DOPC	A	90.07	0.61	41.17	-0.36	19.431	0.436	28.059	0.528	107.58	+0.5σ
ARSE	arylsulfatase E (chondrodysplasia punctata 1)	NM_000047	SIRNA_ASO0DOTS	B	96.47	0.51	48.64	-0.31	0.396	0.242	13.836	0.304	109.29	+1σ
ARSE	arylsulfatase E (chondrodysplasia punctata 1)	NM_000047	SIRNA_ASO0DOW8	C	39.36	-0.54	25.89	-0.63	10.09	0.219	0.24	0.028	83.91	-0.5σ
ARSE	arylsulfatase E (chondrodysplasia punctata 1)	NM_000047	SIRNA_ASO0DOPD	A	59.58	-0.72	39.39	-0.38	7.885	0.177	9.548	0.073	84.99	-0.5σ
ARSF	arylsulfatase F	NM_004042	SIRNA_ASO0DOTT	B	93.1	0.4	87.11	0.75	13.506	0.216	2.903	0.174	93.99	-0.5σ
ARSF	arylsulfatase F	NM_004042	SIRNA_ASO0DOW9	C	63.07	0.92	114.64	3.07	7.078	0.446	25.268	1.616	64.75	-2σ
ARSF	arylsulfatase F	NM_004042	SIRNA_ASO0DOPE	A	100.64	1.02	78.4	0.53	35.844	1.087	58.809	1.213	102.93	+0.5σ
ARSG	arylsulfatase G	NM_014960	SIRNA_ASO0DVXT	C	80.59	0.37	32.3	-0.87	18.111	0.316	4.995	0.11	105.25	+0.5σ
ARSG	arylsulfatase G	NM_014960	SIRNA_ASO0DR03	B	11.32	-0.85	9.66	-0.77	1.121	0.046	1.559	0.001	91.05	-0.5σ
ARSG	arylsulfatase G	NM_014960	SIRNA_ASO0F80U	A	19.88	-0.98	45.69	-0.03	0.761	0.087	2.538	0.043	57.83	-2σ
ARSH	arylsulfatase family, member H	NM_001011719	SIRNA_ASO0DNR4	B	112.38	0.59	75.79	0.06	5.563	0.193	4.607	0.101	114.95	+1σ
ARSH	arylsulfatase family, member H	NM_001011719	SIRNA_ASO0DNX3	C	109.47	-0.28	101.66	0.35	2.761	0.149	2.968	0.139	109.48	+1σ
ARSH	arylsulfatase family, member H	NM_001011719	SIRNA_ASO0DNOO	A	115.23	-0.54	33.17	-1.44	2.602	0.337	18.012	0.482	133.2	+2σ
ARSI	arylsulfatase family, member I	NM_001012301	SIRNA_ASO0DNNP	C	73.82	0.43	71.93	0.69	15.931	0.452	4.661	0.052	78.98	-1σ
ARSI	arylsulfatase family, member I	NM_001012301	SIRNA_ASO0DKML	A	101.08	0.74	107.82	1.7	3.625	0.023	1.852	0.12	101.38	+0.5σ
ARSI	arylsulfatase family, member I	NM_001012301	SIRNA_ASO0DKP1	B	39.94	-0.27	26.42	-0.05	11.006	0.141	7.046	0.358	83.72	-0.5σ
ARSJ	arylsulfatase family, member J	NM_024590	SIRNA_ASO0E0D1	C	125.7	1.59	51.53	0.27	9.818	0.099	24.881	0.372	134.72	+2σ
ARSJ	arylsulfatase family, member J	NM_024590	SIRNA_ASO0E0AL	B	83.72	-0.06	44.92	-0.5	26.323	0.537	0.998	0.291	100.21	+0.5σ
ARSJ	arylsulfatase family, member J	NM_024590	SIRNA_ASO0F87K	A	46.47	-0.81	40.61	-0.72	1.825	0.017	0.087	0.031	75.41	-1σ
ARSK	arylsulfatase family, member K	NM_198150	SIRNA_ASO0E66U	C	113.03	0.08	142.12	1.12	4.122	0.077	43.925	0.93	120.62	+2σ
ARSK	arylsulfatase family, member K	NM_198150	SIRNA_ASO0E61Y	A	37.65	-0.34	50.15	-0.11	17.54	0.258	17.601	0.372	62.47	-2σ
ARSK	arylsulfatase family, member K	NM_198150	SIRNA_ASO0E64E	B	17.52	-0.86	9.44	-0.73	4.198	0.284	1.617	0.019	92.24	-0.5σ
ART1	ADP-ribosyltransferase 1	NM_004314	SIRNA_ASO0DOTU	B	126.59	1.57	98.16	1.06	4.325	0.076	0.185	0.31	126.6	+2σ
ART1	ADP-ribosyltransferase 1	NM_004314	SIRNA_ASO0DOWA	C	39.05	-0.57	26.75	-0.58	9.022	0.137	2.989	0.089	83.01	-1σ
ART1	ADP-ribosyltransferase 1	NM_004314	SIRNA_ASO0DOPF	A	69.18	-0.24	76.13	0.53	2.702	0.385	6.733	0.073	73.19	-1σ
ART3	ADP-ribosyltransferase 3	NM_001179	SIRNA_ASO0DOTV	B	51.15	-1.08	25.45	-0.89	4.147	0.152	2.53	0.025	90.41	-0.5σ
ART3	ADP-ribosyltransferase 3	NM_001179	SIRNA_ASO0DOWB	C	36.27	-0.8	28.93	-0.5	5.656	0.161	0.321	0.004	79.79	-1σ
ART3	ADP-ribosyltransferase 3	NM_001179	SIRNA_ASO0DOPG	A	56.47	-0.85	95.46	0.98	4.433	0.047	36.195	0.618	56.66	-2σ
ART4	ADP-ribosyltransferase 4 (Dombrock blood group)	NM_021071	SIRNA_ASO0DOTW	B	33.54	-1.71	24.97	-0.91	5.558	0.509	0.555	0.06	82.18	-1σ
ART4	ADP-ribosyltransferase 4 (Dombrock blood group)	NM_021071	SIRNA_ASO0DOWC	C	36.12	-0.78	20.92	-0.82	9.046	0.073	1.82	0.001	86.94	-0.5σ
ART4	ADP-ribosyltransferase 4 (Dombrock blood group)	NM_021071	SIRNA_ASO0DOPH	A	59.46	-0.7	79.85	0.62	1.363	0.117	12.499	0.063	62.78	-2σ
ART5	ADP-ribosyltransferase 5	NM_001079536	SIRNA_ASO0E49E	B	83.73	0.4	53.85	-0.29	18.967	0.306	2.382	0.164	95.6	-0.5σ
ART5	ADP-ribosyltransferase 5	NM_001079536	SIRNA_ASO0E4CW	C	91.78	0.98	52.49	-0.1	4.681	0.174	21.127	0.371	103.35	+0.5σ
ART5	ADP-ribosyltransferase 5	NM_001079536	SIRNA_ASO0E46Y	A	43.04	-0.59	21.23	-0.49	4.031	0.573	0.012	0.008	89.76	-0.5σ
ARVCF	armadillo repeat gene deletes in velocardiofacial syndrome	NM_001670	SIRNA_ASO0DOTX	B	89.19	0.25	85.74	0.68	0.228	0.27	16.101	0.188	90.32	-0.5σ
ARVCF	armadillo repeat gene deletes in velocardiofacial syndrome	NM_001670	SIRNA_ASO0DOWD	C	72.82	1.59	93.82	2.16	8.388	0.317	9.346	0.822	73.08	-1σ
ARVCF	armadillo repeat gene deletes in velocardiofacial syndrome	NM_001670	SIRNA_ASO0DOPI	A	80.47	0.25	37.15	-0.44	1.062	0.312	6.661	0.006	102.11	+0.5σ
ARX	aristaless related homeobox	NM_139058	SIRNA_ASO0F8BB	C	103.65	0.59	95.03	0.03	38.513	1.147	8.225	0.273	103.76	+0.5σ
ARX	aristaless related homeobox	NM_139058	SIRNA_ASO0E68S	A	85.9	0.32	93.58	1.13	10.156	0.197	6.614	0.076	86.14	-0.5σ
ARX	aristaless related homeobox	NM_139058	SIRNA_ASO0E6B8	B	25.05	-0.11	33.92	0.53	0.594	0.133	3.025	0.252	70.67	-2σ
AS3MT	arsenic (+3 oxidation state) methyltransferase	NM_020682	SIRNA_ASO0DZAE	A	109.78	0.33	68.26	0.39	46.955	0.912	16.743	0.274	114.28	+1σ
AS3MT	arsenic (+3 oxidation state) methyltransferase	NM_020682	SIRNA_ASO0DYZQ	B	100.2	-0.31	133.94	0.38	17.913	0.512	27.532	0.553	105.79	+0.5σ
ASAH1	N-acylsphingosine amidohydrolase (acid ceramidase) 1	NM_004315	SIRNA_ASO0DAGE	B	112.24	0.93	73.38	0.15	3.752	0.101	12.954	0.19	115.36	+1σ
ASAH1	N-acylsphingosine amidohydrolase (acid ceramidase) 1	NM_004315	SIRNA_ASO0DAGF	C	113.29	1.46	67.29	0.22	24.568	0.226	4.567	0.005	117.92	+1σ
ASAH1	N-acylsphingosine amidohydrolase (acid ceramidase) 1	NM_004315	SIRNA_ASO0LH9M	A	66.76	-0.02	57.32	0.44	0.729	0.437	5.974	0.538	79.24	-1σ
ASAH2	N-acylsphingosine amidohydrolase (non-lysosomal ceramidase) 2	NM_019893	SIRNA_ASO0DZ5W	B	113.81	0.75	134.23	1.19	6.023	0.109	10.689	0.093	118.85	+1σ
ASAH2	N-acylsphingosine amidohydrolase (non-lysosomal ceramidase) 2	NM_019893	SIRNA_ASO0DZ2W	A	99.91	0.96	39.04	0.51	4.131	0.078	14.958	0.3	117.04	+1σ
ASAP1	ArfGAP with SH3 domain, ankyrin repeat and PH domain 1	NM_018482	SIRNA_ASO0DXF5	B	97.89	0.37	47.87	-0.86	15.815	0.55	16.24	0.138	110.91	+1σ
ASAP1	ArfGAP with SH3 domain, ankyrin repeat and PH domain 1	NM_018482	SIRNA_ASO0DXHL	C	32.04	-1.15	28.34	-1.01	6.456	0.031	9.082	0.002	78.5	-1σ
ASAP1	ArfGAP with SH3 domain, ankyrin repeat and PH domain 1	NM_018482	SIRNA_ASO0DXAL	A	77.34	-0.11	70.45	-0.05	0.325	0.033	32.19	0.622	82.8	-1σ
ASAP2	ArfGAP with SH3 domain, ankyrin repeat and PH domain 2	NM_003887	SIRNA_ASO0DIVN	C	84.66	0.39	104.15	0.62	8.446	0.047	2.186	0.273	84.76	-0.5σ
ASAP2	ArfGAP with SH3 domain, ankyrin repeat and PH domain 2	NM_003887	SIRNA_ASO0DIVM	B	61.6	-0.63	32.14	-0.23	1.766	0.033	1.809	0.197	91.65	-0.5σ
ASAP2	ArfGAP with SH3 domain, ankyrin repeat and PH domain 2	NM_003887	SIRNA_ASO0DIVL	A	134.02	0.84	49.1	-1.12	4.21	0.297	11.235	0.27	143.36	+2σ
ASAP3	ArfGAP with SH3 domain, ankyrin repeat and PH domain 3	NM_017707	SIRNA_ASO0DYMS	C	96.6	2.81	70.52	0.65	14.927	1.037	4.229	0.027	101	+0.5σ
ASB10	ankyrin repeat and SOCS box-containing 10	NM_080871	SIRNA_ASO0DABD	B	72.48	-0.08	105.27	1.07	14.321	0.234	0.726	0.052	72.67	-1σ
ASB10	ankyrin repeat and SOCS box-containing 10	NM_080871	SIRNA_ASO0DABE	C	45.16	-1.29	32.3	-0.87	8.261	0.092	0.529	0.245	81.37	-1σ
ASB10	ankyrin repeat and SOCS box-containing 10	NM_080871	SIRNA_ASO0LH5Z	A	138.65	1.81	104.55	1.99	48.407	0.52	26.477	0.33	138.72	+2σ
ASB2	ankyrin repeat and SOCS box-containing 2	NM_016150	SIRNA_ASO0DXRB	A	98.03	0.43	79.89	-0.61	20.607	0.477	1.125	0.089	100.07	+0.5σ
ASB2	ankyrin repeat and SOCS box-containing 2	NM_016150	SIRNA_ASO0DXW7	B	73.32	-0.64	42.86	-0.61	12.904	0.396	1.775	0.011	92.95	-0.5σ
ASB2	ankyrin repeat and SOCS box-containing 2	NM_016150	SIRNA_ASO0DXYN	C	92.56	0.73	86.65	0.64	2.648	0.115	0.957	0.012	93.52	-0.5σ
ASCC1	activating signal cointegrator 1 complex subunit 1	NM_015947	SIRNA_ASO0DXFJ	B	105.3	0.64	108.91	0.61	13.375	0.494	6.349	0.228	105.68	+0.5σ
ASCC1	activating signal cointegrator 1 complex subunit 1	NM_015947	SIRNA_ASO0DXHZ	C	78.07	0.09	40.78	-0.63	24.964	0.321	4.588	0.414	97.99	+0.5σ
ASCC1	activating signal cointegrator 1 complex subunit 1	NM_015947	SIRNA_ASO0DXAZ	A	39.79	-0.99	29.36	-1.01	8.59	0.211	12.315	0.044	81.08	-1σ
ASCC3	activating signal cointegrator 1 complex subunit 3	NM_006828	SIRNA_ASO0F802	C	102.59	0.09	66.01	-0.32	10.25	0.103	1.743	0.031	108.08	+1σ
ASCC3	activating signal cointegrator 1 complex subunit 3	NM_006828	SIRNA_ASO0DQRE	B	94.24	0.69	112.06	2.48	12.288	0.286	8.429	0.154	95.01	-0.5σ
ASCC3	activating signal cointegrator 1 complex subunit 3	NM_006828	SIRNA_ASO0DQPW	A	83.74	-0.11	22.46	-1.04	8.443	0.377	4.148	0.18	114.13	+1σ
ASCL1	achaete-scute complex homolog 1 (Drosophila)	NM_004316	SIRNA_ASO0DOTY	B	79.32	-0.11	31.94	-0.74	29.696	1.316	7.356	0.209	104.52	+0.5σ
ASCL1	achaete-scute complex homolog 1 (Drosophila)	NM_004316	SIRNA_ASO0DOWE	C	40.72	-0.5	28.54	-0.5	5.004	0.106	4.882	0.179	82.25	-1σ
ASCL1	achaete-scute complex homolog 1 (Drosophila)	NM_004316	SIRNA_ASO0DOPJ	A	132.99	2.4	85.53	0.77	55.132	1.68	4.582	0.372	133.78	+2σ
ASCL2	achaete-scute complex homolog 2 (Drosophila)	NM_005170	SIRNA_ASO0DOTZ	B	23.76	-2.05	24.27	-0.93	0.225	0.315	2.016	0.006	79.37	-1σ
ASCL2	achaete-scute complex homolog 2 (Drosophila)	NM_005170	SIRNA_ASO0DOWF	C	43.88	-0.27	24.84	-0.67	5.613	0.008	0.958	0.007	87.03	-0.5σ
ASCL2	achaete-scute complex homolog 2 (Drosophila)	NM_005170	SIRNA_ASO0F7PV	A	77.52	0.1	80.58	0.64	5.12	0.103	11.618	0.039	79.91	-1σ
ASCL3	achaete-scute complex homolog 3 (Drosophila)	NM_020646	SIRNA_ASO0DZ60	B	120.23	0.98	113.43	0.7	17.078	0.526	1.584	0.04	120.98	+2σ
ASCL3	achaete-scute complex homolog 3 (Drosophila)	NM_020646	SIRNA_ASO0DZ30	A	42.44	-0.4	37.33	0.46	1.904	0.024	11.453	0.179	75.69	-1σ
ASGR1	asialoglycoprotein receptor 1	NM_001671	SIRNA_ASO0DOU0	B	93.63	0.41	112.55	1.42	4.677	0.423	8.449	0.146	94.47	-0.5σ
ASGR1	asialoglycoprotein receptor 1	NM_001671	SIRNA_ASO0F7PW	C	45.96	-0.11	30.37	-0.42	7.04	0.154	6.57	0.26	83.43	-1σ
ASGR1	asialoglycoprotein receptor 1	NM_001671	SIRNA_ASO0DOPL	A	63.89	-0.51	65.34	0.25	5.019	0.01	20.774	0.298	72.68	-1σ
ASGR2	asialoglycoprotein receptor 2	NM_080914	SIRNA_ASO0DOU1	B	138.74	2.01	80.56	0.6	26.713	0.723	6.644	0.399	140.09	+2σ
ASGR2	asialoglycoprotein receptor 2	NM_080914	SIRNA_ASO0DOWH	C	80.05	2.01	52.51	0.41	16.071	0.691	12.533	0.359	93.07	-0.5σ
ASGR2	asialoglycoprotein receptor 2	NM_080914	SIRNA_ASO0DOPM	A	55.99	-0.87	22.27	-0.8	5	0.077	0.355	0.119	95.8	-0.5σ
ASH1L	ash1 (absent, small, or homeotic)-like (Drosophila)	NM_018489	SIRNA_ASO0DZ0J	C	56.57	0.32	60.39	0.39	19.006	0.494	2.672	0.156	69.06	-2σ
ASH1L	ash1 (absent, small, or homeotic)-like (Drosophila)	NM_018489	SIRNA_ASO0DYXJ	B	83.77	0.15	70.87	0.5	5.585	0.429	7.007	0.252	88.69	-0.5σ
ASIP	agouti signaling protein	NM_001672	SIRNA_ASO0DOU2	B	82.88	0.04	68.36	0.25	7.595	0.001	0.859	0.139	88.71	-0.5σ
ASIP	agouti signaling protein	NM_001672	SIRNA_ASO0DOWI	C	68.76	1.22	32.42	-0.34	16.314	0.962	7.271	0.303	96.41	+0.5σ
ASIP	agouti signaling protein	NM_001672	SIRNA_ASO0DOPN	A	60.65	-0.68	66.5	0.27	9.603	0.245	23.959	0.374	69.28	-2σ
ASL	argininosuccinate lyase	NM_000048	SIRNA_ASO0DOU3	B	52.98	-1.02	49	-0.21	10.911	0.088	22.133	0.665	73.53	-1σ
ASL	argininosuccinate lyase	NM_000048	SIRNA_ASO0DOWJ	C	62.98	1	56.38	0.67	0.112	0.039	16.061	0.83	76.61	-1σ
ASL	argininosuccinate lyase	NM_000048	SIRNA_ASO0DOPO	A	149.91	3.44	57.62	0.08	9.393	1.382	2.931	0.129	155.79	+3σ
ASMT	acetylserotonin O-methyltransferase	NM_004043	SIRNA_ASO0DOU4	B	75.06	-0.24	65.24	0.2	1.692	0.335	11.927	0.468	82.72	-1σ
ASMT	acetylserotonin O-methyltransferase	NM_004043	SIRNA_ASO0DOWK	C	39.6	-0.57	57.97	0.66	5.623	0.088	4.617	0.001	57.75	-2σ
ASMT	acetylserotonin O-methyltransferase	NM_004043	SIRNA_ASO0F7PX	A	60.63	-0.67	73.86	0.45	7.085	0.131	34.951	0.631	66.03	-2σ
ASMTL	acetylserotonin O-methyltransferase-like	NM_004192	SIRNA_ASO0DIN8	C	81.42	0.22	39.95	0.06	14.217	0.112	6.079	0.225	101.17	+0.5σ
ASMTL	acetylserotonin O-methyltransferase-like	NM_004192	SIRNA_ASO0DIN7	B	64.78	0.07	58.08	-0.16	4.08	0.175	22.004	0.426	77.16	-1σ
ASMTL	acetylserotonin O-methyltransferase-like	NM_004192	SIRNA_ASO0F7O1	A	87.07	0.83	46.52	0.06	3.508	0.108	5.376	0.014	102.19	+0.5σ
ASNA1	arsA arsenite transporter, ATP-binding, homolog 1 (bacterial)	NM_004317	SIRNA_ASO0DAMA	B	68.93	-0.18	50	0.12	11.82	0.03	15.029	0.38	85.15	-0.5σ
ASNA1	arsA arsenite transporter, ATP-binding, homolog 1 (bacterial)	NM_004317	SIRNA_ASO0DAMB	C	56.07	-0.83	79.86	0.43	1.284	0.008	1.873	0.245	59.58	-2σ
ASNA1	arsA arsenite transporter, ATP-binding, homolog 1 (bacterial)	NM_004317	SIRNA_ASO0DAM9	A	49.46	-0.6	88.77	0.64	11.98	0.17	27.324	0.689	50.71	-2σ
ASNS	asparagine synthetase	NM_133436	SIRNA_ASO0DOU5	B	74.56	-0.25	50.08	-0.27	21.631	0.485	13.208	0.28	89.73	-0.5σ
ASNS	asparagine synthetase	NM_133436	SIRNA_ASO0DOWL	C	40.11	-0.58	46.76	0.22	2.053	0.326	0.528	0.088	66.65	-2σ
ASNS	asparagine synthetase	NM_133436	SIRNA_ASO0DOPQ	A	52.28	-1.04	26.38	-0.69	5.172	0.117	8.745	0.353	90.3	-0.5σ
ASNSD1	asparagine synthetase domain containing 1	NM_019048	SIRNA_ASO0DY3N	B	69.79	-0.25	109.95	1.43	37.092	0.593	47.355	1.375	70.49	-2σ
ASNSD1	asparagine synthetase domain containing 1	NM_019048	SIRNA_ASO0DY63	C	111.25	1.1	47.57	0.26	0.231	0.299	2.912	0.088	122.99	+2σ
ASPA	aspartoacylase	NM_000049	SIRNA_ASO0DG7Y	A	73.49	-0.16	75.32	1.01	18.068	0.258	7.359	0.115	77.53	-1σ
ASPA	aspartoacylase	NM_000049	SIRNA_ASO0DG80	C	18.57	-1.1	10.14	-0.72	2.498	0.046	2.516	0.014	91.76	-0.5σ
ASPA	aspartoacylase	NM_000049	SIRNA_ASO0DG7Z	B	94.82	0.4	67.33	0.31	15.12	0.961	4.556	0.292	100.29	+0.5σ
ASPH	aspartate beta-hydroxylase	NM_004318	SIRNA_ASO0DOU6	B	104.21	0.79	101.69	1.15	18.699	0.409	1.56	0.28	104.22	+0.5σ
ASPH	aspartate beta-hydroxylase	NM_004318	SIRNA_ASO0DOWM	C	48.97	0.2	21.9	-0.79	15.732	0.829	0.486	0.047	92.18	-0.5σ
ASPH	aspartate beta-hydroxylase	NM_004318	SIRNA_ASO0F7PY	A	51.4	-1.07	21.32	-0.83	4.452	0.092	5.619	0.013	93.98	-0.5σ
ASPHD2	aspartate beta-hydroxylase domain containing 2	NM_020437	SIRNA_ASO0DZ4A	A	121.31	0.68	140.47	1.91	22.307	0.216	13.967	0.258	127.88	+2σ
ASPHD2	aspartate beta-hydroxylase domain containing 2	NM_020437	SIRNA_ASO0DZC6	B	91.52	-0.78	96.92	-0.87	24.993	0.888	36.999	0.977	91.57	-0.5σ
ASPN	asporin	NM_017680	SIRNA_ASO0DY4Y	B	88.76	0.17	69.85	0.28	48.491	0.716	0.87	0.131	93.75	-0.5σ
ASPN	asporin	NM_017680	SIRNA_ASO0DY7E	C	44.94	-0.55	18.97	-0.62	14.449	0.236	0.768	0.01	92.66	-0.5σ
ASRGL1	asparaginase like 1	NM_001083926	SIRNA_ASO0DGGI	B	13.81	-4.6	9.65	-4.61	3.996	0.181	1.814	0.574	91.39	-0.5σ
ASRGL1	asparaginase like 1	NM_001083926	SIRNA_ASO0DGGH	A	53.64	-0.41	140.8	1.57	10.252	0.269	19.31	0.029	67.4	-2σ
ASRGL1	asparaginase like 1	NM_001083926	SIRNA_ASO0DGGJ	C	100.69	0.2	123.92	1.03	34.708	0.789	15.941	0.367	103.49	+0.5σ
ASS1	argininosuccinate synthase 1	NM_000050	SIRNA_ASO0DOU7	B	63.87	-0.63	69.46	0.35	16.278	0.287	27.018	0.894	70.8	-2σ
ASS1	argininosuccinate synthase 1	NM_000050	SIRNA_ASO0DOX7	C	68.65	1.29	76.42	1.36	9.481	0.488	19.267	0.463	72.58	-1σ
ASS1	argininosuccinate synthase 1	NM_000050	SIRNA_ASO0DOPS	A	56.86	-0.82	18.27	-0.9	3.421	0.002	0.289	0.127	99.57	+0.5σ
ASTL	astacin-like metallo-endopeptidase (M12 family)	NM_001002036	SIRNA_ASO0DGNO	A	45.45	-0.95	27.03	-0.14	0.752	0.356	4.457	0.217	85.97	-0.5σ
ASTL	astacin-like metallo-endopeptidase (M12 family)	NM_001002036	SIRNA_ASO0DGNP	B	61.63	0.27	28.87	0.39	8.884	0.382	6.625	0.339	94.12	-0.5σ
ASTL	astacin-like metallo-endopeptidase (M12 family)	NM_001002036	SIRNA_ASO0DGNQ	C	5.79	-0.71	7.24	-0.82	0.224	0.018	1.178	0.017	92.94	-0.5σ
ATAD1	ATPase family, AAA domain containing 1	NM_032810	SIRNA_ASO0E3OH	A	112.36	1.01	85.2	0.28	54.397	1.197	8.995	0.18	113.33	+1σ
ATAD1	ATPase family, AAA domain containing 1	NM_032810	SIRNA_ASO0JTIV	C	95.58	-0.55	41.67	-1.41	47.356	0.787	9.654	0.44	111.98	+1σ
ATAD1	ATPase family, AAA domain containing 1	NM_032810	SIRNA_ASO0E3QX	B	64.67	-0.56	27.25	-0.66	1.039	0.262	4.533	0.166	97.34	+0.5σ
ATAD2	ATPase family, AAA domain containing 2	NM_014109	SIRNA_ASO0DX7U	C	120.78	1.82	107.37	2.03	13.391	0.518	0.57	0.046	121.01	+2σ
ATAD2	ATPase family, AAA domain containing 2	NM_014109	SIRNA_ASO0DX2Y	A	88.14	0.55	96.7	1.25	0.505	0.195	6.104	0.275	88.2	-0.5σ
ATAD2B	ATPase family, AAA domain containing 2B	XM_938907	SIRNA_ASO0DY35	B	54.83	-0.44	67.27	0.19	5.346	0.33	0.842	0.163	63.85	-2σ
ATAD2B	ATPase family, AAA domain containing 2B	XM_938907	SIRNA_ASO0DY5L	C	127.49	1.46	51.78	0.39	30.506	0.415	12.41	0.385	136.3	+2σ
ATAD3A	ATPase family, AAA domain containing 3A	NM_018188	SIRNA_ASO0DYDH	B	104.87	0.57	110.7	1.01	0.816	0.262	17.334	0.487	105.41	+0.5σ
ATAD3A	ATPase family, AAA domain containing 3A	NM_018188	SIRNA_ASO0DYGH	C	53.24	-0.74	36.33	-0.53	10.542	0.16	0.194	0.102	83	-1σ
ATAD3B	ATPase family, AAA domain containing 3B	NM_031921	SIRNA_ASO0F88D	C	97.63	0.76	71.59	0.5	15.464	0.65	3.628	0.013	101.69	+0.5σ
ATAD3B	ATPase family, AAA domain containing 3B	NM_031921	SIRNA_ASO0E1R2	B	147.71	2.28	60.54	0.76	48.058	0.963	11.287	0.506	152.89	+3σ
ATAD3B	ATPase family, AAA domain containing 3B	NM_031921	SIRNA_ASO0E316	A	89.57	1	122.65	1.86	48.398	0.652	59.705	1.129	92.39	-0.5σ
ATAD3C	ATPase family, AAA domain containing 3C	NM_001039211	SIRNA_ASO0E6FE	C	118.3	1.12	95.29	0.02	16.698	0.368	2.441	0.005	118.39	+1σ
ATAD3C	ATPase family, AAA domain containing 3C	NM_001039211	SIRNA_ASO0E6AI	A	72.79	0	40.98	-0.1	4.023	0.008	4.468	0.241	93.72	-0.5σ
ATAD3C	ATPase family, AAA domain containing 3C	NM_001039211	SIRNA_ASO0E6CY	B	25.35	-0.1	13.34	-0.39	0.865	0.056	0.821	0.085	90.29	-0.5σ
ATE1	arginyltransferase 1	NM_001001976	SIRNA_ASO0DQV6	B	125.2	0.73	148.87	1.35	19.369	0.212	11.513	0.013	134.4	+2σ
ATE1	arginyltransferase 1	NM_001001976	SIRNA_ASO0DVSW	A	96.15	0.7	36.78	0.26	8.916	0.189	0.552	0.103	115.07	+1σ
ATE1	arginyltransferase 1	NM_001001976	SIRNA_ASO0DVV0	C	94.15	0.72	110.98	0.99	7.646	0.029	10.188	0.15	94.79	-0.5σ
ATF1	activating transcription factor 1	NM_005171	SIRNA_ASO0DOUA	B	50.2	-1.12	32.22	-0.71	4.886	0.127	4.538	0.112	84.35	-0.5σ
ATF1	activating transcription factor 1	NM_005171	SIRNA_ASO0DOXA	C	60.26	0.55	52.08	0.47	22.484	1.585	9.075	0.516	76.99	-1σ
ATF1	activating transcription factor 1	NM_005171	SIRNA_ASO0DOPV	A	81.34	0.24	47.14	-0.2	12.51	0.198	20.649	0.332	97.01	+0.5σ
ATF2	activating transcription factor 2	NM_001880	SIRNA_ASO0DPHK	B	69.3	2.06	60.79	2.66	14.465	0.708	3.412	0.638	79.62	-1σ
ATF2	activating transcription factor 2	NM_001880	SIRNA_ASO0DPAN	C	63.44	-0.27	34.5	-0.03	10.036	0.013	1.746	0.228	91.19	-0.5σ
ATF2	activating transcription factor 2	NM_001880	SIRNA_ASO0DPF4	A	66.91	0.32	13.93	-0.4	14.103	0.148	2.633	0.061	109.01	+1σ
ATF3	activating transcription factor 3	NM_001030287	SIRNA_ASO0DOUB	B	66.75	-0.53	100.04	1.07	9.661	0.057	15.893	0.114	66.75	-2σ
ATF3	activating transcription factor 3	NM_001030287	SIRNA_ASO0DOXB	C	33.6	-0.96	23.48	-0.71	8.627	0.013	3.515	0.088	83.57	-1σ
ATF3	activating transcription factor 3	NM_001030287	SIRNA_ASO0F7PZ	A	67.44	-0.38	44.04	-0.26	12.225	0.305	6.464	0.013	87.63	-0.5σ
ATF4	activating transcription factor 4 (tax-responsive enhancer element B67)	NM_001675	SIRNA_ASO0DOUC	B	90.66	0.32	33.58	-0.68	31.859	0.86	1.564	0.038	112.39	+1σ
ATF4	activating transcription factor 4 (tax-responsive enhancer element B67)	NM_001675	SIRNA_ASO0DOXC	C	40.05	-0.52	24.63	-0.67	7.297	0.039	3.919	0.112	85.35	-0.5σ
ATF4	activating transcription factor 4 (tax-responsive enhancer element B67)	NM_001675	SIRNA_ASO0DORC	A	65.25	-0.46	19.15	-0.87	7.361	0.104	0.478	0.134	103.89	+0.5σ
ATF6	activating transcription factor 6	NM_007348	SIRNA_ASO0DR3B	C	42.73	-0.45	22.24	-1.08	20.5	0.3	10.199	0.014	88.72	-0.5σ
ATF6	activating transcription factor 6	NM_007348	SIRNA_ASO0DR07	B	69.58	0.5	45.58	0.2	5.141	0.15	5.45	0.138	88.33	-0.5σ
ATF6	activating transcription factor 6	NM_007348	SIRNA_ASO0F80V	A	83.62	0.59	85.74	1.03	9.68	0.148	16.124	0.427	84.83	-0.5σ
ATF6B	activating transcription factor 6 beta	NM_004381	SIRNA_ASO0DPHM	B	20.39	-0.33	26.92	-0.35	3.549	0.316	3.429	0.31	75.87	-1σ
ATF6B	activating transcription factor 6 beta	NM_004381	SIRNA_ASO0F7RE	C	56.56	-0.61	31.94	-0.17	9.19	0.066	8.052	0.199	88.49	-0.5σ
ATF6B	activating transcription factor 6 beta	NM_004381	SIRNA_ASO0DPF6	A	118.22	1.4	25.26	0.07	59.64	1.039	15.436	0.544	139.86	+2σ
ATF7	activating transcription factor 7	NM_006856	SIRNA_ASO0DQT2	C	65.87	-1.35	23.77	-1.36	8.689	0.112	0.212	0.042	100.75	+0.5σ
ATF7	activating transcription factor 7	NM_006856	SIRNA_ASO0DQRP	B	27.3	-0.9	21.87	-0.63	6.463	0.178	5.229	0.202	82.76	-1σ
ATF7	activating transcription factor 7	NM_006856	SIRNA_ASO0DQQ7	A	9.16	-2.67	9.17	-1.29	0.297	0.438	1.379	0.248	91.29	-0.5σ
ATG16L1	ATG16 autophagy related 16-like 1 (S. cerevisiae)	NM_017974	SIRNA_ASO0DYCI	B	73.92	-0.26	62.61	-0.15	4.802	0.027	9.215	0.052	82.84	-1σ
ATG16L1	ATG16 autophagy related 16-like 1 (S. cerevisiae)	NM_017974	SIRNA_ASO0DYFI	C	37.36	-1.26	23.29	-1	4.239	0.043	5.514	0.113	85.33	-0.5σ
ATG4A	ATG4 autophagy related 4 homolog A (S. cerevisiae)	NM_052936	SIRNA_ASO0E48E	B	98.78	0.87	130.75	1.26	4.765	0.144	14.427	0.483	103.46	+0.5σ
ATG4A	ATG4 autophagy related 4 homolog A (S. cerevisiae)	NM_052936	SIRNA_ASO0E4AU	C	69.08	0.3	91.95	0.8	6.682	0.177	1.639	0.144	69.55	-2σ
ATG4A	ATG4 autophagy related 4 homolog A (S. cerevisiae)	NM_052936	SIRNA_ASO0E45E	A	70.7	0.18	108.89	1.83	47.588	0.866	20.883	0.453	71.26	-2σ
ATG4B	ATG4 autophagy related 4 homolog B (S. cerevisiae)	NM_013325	SIRNA_ASO0DR6G	B	9.18	-2.01	8.24	-0.96	0.115	0.786	0.828	0.317	92.22	-0.5σ
ATG4B	ATG4 autophagy related 4 homolog B (S. cerevisiae)	NM_013325	SIRNA_ASO0DR7X	C	15.48	-4.28	10.38	-1.01	6.96	0.144	0.515	0.074	90.95	-0.5σ
ATG4B	ATG4 autophagy related 4 homolog B (S. cerevisiae)	NM_013325	SIRNA_ASO0DR4V	A	14.53	-3.46	41.49	-1.72	3.426	0.021	14.13	0.04	60.29	-2σ
ATG4C	ATG4 autophagy related 4 homolog C (S. cerevisiae)	NM_032852	SIRNA_ASO0E3OQ	A	93.39	0.56	87.13	0.27	7.049	0.329	25.386	0.555	94.28	-0.5σ
ATG4C	ATG4 autophagy related 4 homolog C (S. cerevisiae)	NM_032852	SIRNA_ASO0JTJ2	C	118.28	-0.03	76.64	-0.32	42.993	0.515	5.524	0.269	120.57	+2σ
ATG4C	ATG4 autophagy related 4 homolog C (S. cerevisiae)	NM_032852	SIRNA_ASO0E3R6	B	153.52	1.65	24.91	-0.77	2.405	0.483	5.06	0.153	170.9	+6σ
ATG4D	ATG4 autophagy related 4 homolog D (S. cerevisiae)	NM_032885	SIRNA_ASO0E3OV	A	25.05	-1.16	56.93	-0.26	4.341	0.208	29.134	0.535	49.82	-2σ
ATG4D	ATG4 autophagy related 4 homolog D (S. cerevisiae)	NM_032885	SIRNA_ASO0JTJ4	C	45.17	-1.58	31.11	-1.65	25.473	0.692	7.795	0.006	82.38	-1σ
ATG4D	ATG4 autophagy related 4 homolog D (S. cerevisiae)	NM_032885	SIRNA_ASO0E3RB	B	77.91	-0.23	28.24	-0.65	3.161	0.185	1.629	0.022	105.93	+0.5σ
ATG7	ATG7 autophagy related 7 homolog (S. cerevisiae)	NM_006395	SIRNA_ASO0DVIR	B	130	0.86	19.39	-1.48	25.75	0.421	5.963	0.359	152.96	+3σ
ATG7	ATG7 autophagy related 7 homolog (S. cerevisiae)	NM_006395	SIRNA_ASO0DQD6	A	131.07	0.57	108.07	0.73	10.46	0.251	10.911	0.1	131.32	+2σ
ATG7	ATG7 autophagy related 7 homolog (S. cerevisiae)	NM_006395	SIRNA_ASO0DVF4	C	52.95	-1.73	12.72	-1	14.49	0.386	0.67	0.028	102.09	+0.5σ
ATHL1	ATH1, acid trehalase-like 1 (yeast)	NM_025092	SIRNA_ASO0E0FA	C	25.23	-0.95	29.9	-0.32	0.676	0.181	4.623	0.116	74.5	-1σ
ATHL1	ATH1, acid trehalase-like 1 (yeast)	NM_025092	SIRNA_ASO0E0CU	B	42.42	-1.32	26.18	-0.92	9.313	0.107	5.337	0.232	85.14	-0.5σ
ATHL1	ATH1, acid trehalase-like 1 (yeast)	NM_025092	SIRNA_ASO0E0AE	A	65.91	-0.01	55.37	-0.2	2.464	0.01	3.187	0.072	79.6	-1σ
ATIC	5-aminoimidazole-4-carboxamide ribonucleotide formyltransferase/IMP cyclohydrolase	NM_004044	SIRNA_ASO0DOUD	B	84.13	0.08	59.8	0	0.898	0.236	8.608	0.11	93.24	-0.5σ
ATIC	5-aminoimidazole-4-carboxamide ribonucleotide formyltransferase/IMP cyclohydrolase	NM_004044	SIRNA_ASO0DOXD	C	43.87	-0.27	26.23	-0.61	6.021	0.036	2.414	0.062	85.83	-0.5σ
ATIC	5-aminoimidazole-4-carboxamide ribonucleotide formyltransferase/IMP cyclohydrolase	NM_004044	SIRNA_ASO0DORD	A	61.01	-0.64	52.25	-0.04	4.594	0.016	18.717	0.654	77.47	-1σ
ATL1	atlastin GTPase 1	NM_181598	SIRNA_ASO0DXFU	B	91.63	0.15	75.46	-0.23	5.976	0.231	3.214	0.415	94.86	-0.5σ
ATL1	atlastin GTPase 1	NM_181598	SIRNA_ASO0DXIA	C	86.48	0.31	76.13	0.48	31.093	0.461	5.113	0.066	89.71	-0.5σ
ATL1	atlastin GTPase 1	NM_181598	SIRNA_ASO0DXBA	A	63.67	-0.43	31.26	-0.97	0.16	0.026	7.733	0.054	93.69	-0.5σ
ATL2	atlastin GTPase 2	NM_022374	SIRNA_ASO0DZYS	C	87.32	0.37	58.16	0.18	70.974	1.029	5.603	0.078	96.83	+0.5σ
[truncated: 23,140 more rows]
