# Supplementary material for: Identification of thyroid tumor cell vulnerabilities through a siRNA-based functional screening
Source: Oncotarget. 2015 Sep 25;6(33):34629–48. doi: 10.18632/oncotarget.5282 (PMC4741478; doi:10.18632/oncotarget.5282)
Supplement: Supplementary file 3 [file oncotarget-06-34629-s003.xlsx]

## Sheet: differential hits
Gene symbol	Full gene name	Refseq accession number	siRNA batch	Block	BCPAP (%NT) - Average	BCPAP (z* score) - Average	N-Thy-ori (%NT) - Average	N-Thy-ori (z* score) - Average	BCPAP (%NT) - StDev	BCPAP (z* score) - StDev	N-Thy-ori (%NT) - StDev	N-Thy-ori (z* score) - StDev	d	Binned d
FOLR2	folate receptor 2 (fetal)	NM_000803	SIRNA_ASO0DSY7	C	13.33	-0.77	99.78	3.26	1.534	0.143	120.904	5.251	13.33	-6σ
REM2	RAS (RAD and GEM)-like GTP binding 2	NM_173527	SIRNA_ASO0E62V	A	13.19	-1.18	102.91	1.15	2.956	0.123	11.119	0.119	13.5	-6σ
BAHD1	bromo adjacent homology domain containing 1	NM_014952	SIRNA_ASO0DR33	C	18.33	-0.99	103.33	0.62	5.254	0.073	1.689	0.156	18.63	-6σ
CAPN13	calpain 13	NM_144575	SIRNA_ASO0DGIY	A	17.73	-1.35	89.61	0.59	2.684	0.061	31.441	0.391	20.55	-6σ
RASD1	RAS, dexamethasone-induced 1	NM_016084	SIRNA_ASO0DXYJ	C	20.13	-1.2	95.68	0.87	3.984	0.127	5.715	0.082	20.59	-6σ
SEMA5A	sema domain, seven thrombospondin repeats (type 1 and type 1-like), transmembrane domain (TM) and short cytoplasmic domain, (semaphorin) 5A	NM_003966	SIRNA_ASO0DIZQ	C	21.5	-1.16	100.83	0.46	4.38	0.005	13.222	0.14	21.52	-6σ
RIPK3	receptor-interacting serine-threonine kinase 3	NM_006871	SIRNA_ASO0D8ZL	C	14.69	-0.76	83.8	0.84	2.735	0.07	17.145	0.176	21.87	-6σ
RPS6KC1	ribosomal protein S6 kinase, 52kDa, polypeptide 1	NM_012424	SIRNA_ASO0D9HW	C	21.03	-0.61	107.56	1.44	4.427	0.101	6.207	0.464	22.35	-6σ
CCRK	cell cycle related kinase	NM_012119	SIRNA_ASO0D9GK	C	15.02	-0.74	82.72	0.81	3.896	0.084	18.048	0.201	22.9	-3σ
PRICKLE1	prickle homolog 1 (Drosophila)	NM_153026	SIRNA_ASO0E5Y2	B	19.95	-0.53	87.85	1.04	3.145	0.078	14.378	0.607	23.36	-3σ
PLA2G15	phospholipase A2, group XV	NM_012320	SIRNA_ASO0F81Q	B	15.37	-0.69	82.26	1.07	0.236	0.006	2.014	0.025	23.47	-3σ
MBOAT2	membrane bound O-acyltransferase domain containing 2	NM_138799	SIRNA_ASO0E4I2	B	20.72	-1.28	87.15	0.24	0.83	0.098	9.382	0.244	24.38	-3σ
BBOX1	butyrobetaine (gamma), 2-oxoglutarate dioxygenase (gamma-butyrobetaine hydroxylase) 1	NM_003986	SIRNA_ASO0DIH4	B	21.2	-0.75	87.79	1.37	3.592	0.134	15.442	0.056	24.46	-3σ
GPR17	G protein-coupled receptor 17	NM_005291	SIRNA_ASO0DCC7	B	12.41	-1.23	78.25	1	6.092	0.021	0.868	0.25	25.04	-3σ
MASTL	microtubule associated serine/threonine kinase-like	NM_032844	SIRNA_ASO0DA9H	B	22.45	-2.89	87.48	0.64	2.266	0.264	8.225	0.049	25.7	-3σ
ACVR1C	activin A receptor, type IC	NM_145259	SIRNA_ASO0DAB4	B	18.71	-1.51	82.22	0.39	3.804	0.225	3.737	0.049	25.81	-3σ
COPE	coatomer protein complex, subunit epsilon	NM_007263	SIRNA_ASO0DVWK	B	25.61	-0.52	96.7	1.57	3.568	0.021	18.212	0.412	25.82	-3σ
TNFRSF6B	tumor necrosis factor receptor superfamily, member 6b, decoy	NM_003823	SIRNA_ASO0DISC	A	25.69	-0.43	96.77	1.15	15.884	0.423	18.722	0.616	25.89	-3σ
HIPK1	homeodomain interacting protein kinase 1	NM_152696	SIRNA_ASO0DAD6	B	24.33	-1.36	90.78	0.62	2.863	0.231	11.387	0.463	26.02	-3σ
LRRC3B	leucine rich repeat containing 3B	NM_052953	SIRNA_ASO0E4CI	C	19.74	-1.18	82.92	0.61	6.246	0.33	10.774	0.403	26.11	-3σ
COPZ1	coatomer protein complex, subunit zeta 1	NM_016057	SIRNA_ASO0DQXX	A	7.91	-1.27	75.09	0.75	0.066	0.096	11.241	0.304	26.14	-3σ
TAOK2	TAO kinase 2	NM_004783	SIRNA_ASO0D99B	B	18.96	-2.13	81.97	0.23	6.026	0.37	23.973	0.816	26.17	-3σ
HPX	hemopexin	NM_000613	SIRNA_ASO0DTG0	B	23.56	-0.71	88.47	0.91	0.703	0.021	16.059	0.009	26.23	-3σ
PLA2G15	phospholipase A2, group XV	NM_012320	SIRNA_ASO0DTLS	A	26.13	-0.74	97.46	1.47	4.768	0.026	4.86	0.331	26.25	-3σ
FCAMR	Fc receptor, IgA, IgM, high affinity	NM_032029	SIRNA_ASO0E31I	A	26.42	-0.64	96.69	1.11	6.584	0.084	39.594	0.549	26.62	-3σ
GPX7	glutathione peroxidase 7	NM_015696	SIRNA_ASO0DT3D	B	26.04	-0.92	105.99	1.02	2.701	0.245	13.031	0.269	26.72	-3σ
AASDH	aminoadipate-semialdehyde dehydrogenase	NM_181806	SIRNA_ASO0E5WG	B	11.64	-0.81	75.67	0.7	1.616	0.044	8.463	0.012	26.97	-3σ
CAPSL	calcyphosine-like	NM_001042625	SIRNA_ASO0F8AI	B	23.8	-0.41	113.32	1.58	6.316	0.177	10.852	0.127	27.27	-3σ
NUDT9	nudix (nucleoside diphosphate linked moiety X)-type motif 9	NM_024047	SIRNA_ASO0DXX2	B	26.49	-2.37	106.52	0.83	13.79	0.983	16.741	0.268	27.28	-3σ
DSC3	desmocollin 3	NM_001941	SIRNA_ASO0DS8K	A	25.69	0.31	90.58	2.37	4.697	0.358	62.448	1.732	27.36	-3σ
HOXC11	homeobox C11	NM_014212	SIRNA_ASO0DTHW	C	24.94	-0.73	88.62	5.68	4.936	0.086	11.359	2.809	27.41	-3σ
CCND1	cyclin D1	NM_053056	SIRNA_ASO0DP3D	C	26.96	-0.82	106.31	0.93	3.081	0.013	13.418	0.43	27.69	-3σ
PTPRR	protein tyrosine phosphatase, receptor type, R	NM_002849	SIRNA_ASO0DAUH	C	23.79	-0.93	85.72	3.19	0.686	0.002	23.3	0.098	27.75	-3σ
DDX3Y	DEAD (Asp-Glu-Ala-Asp) box polypeptide 3, Y-linked	NM_004660	SIRNA_ASO0DIOC	A	18.18	-0.59	121.42	1.67	5.005	0.185	15.998	0.617	28.09	-3σ
NXF2	nuclear RNA export factor 2	NM_017809	SIRNA_ASO0DZ10	C	18.79	-1.03	79.07	0.9	0.104	0.039	14.306	0.073	28.12	-3σ
CHST9	carbohydrate (N-acetylgalactosamine 4-0) sulfotransferase 9	NM_031422	SIRNA_ASO0E30B	A	18.31	-0.87	78.54	0.6	6.188	0.038	50.349	0.852	28.21	-3σ
CDK2	cyclin-dependent kinase 2	NM_001798	SIRNA_ASO0JKG3	C	13.47	-1.15	75.2	0.4	2.732	0.071	7.101	0.322	28.22	-3σ
PUS3	pseudouridylate synthase 3	NM_031307	SIRNA_ASO0E308	A	28.61	-0.6	99.49	1.19	12.809	0.077	38.228	0.511	28.62	-3σ
RGS3	regulator of G-protein signaling 3	NM_017790	SIRNA_ASO0DD21	A	12.92	-1.13	74.4	1.58	5.692	0.281	9.412	0.342	28.67	-3σ
EPHB4	EPH receptor B4	NM_004444	SIRNA_ASO0D9JY	A	27.49	-2.92	90.73	0.29	5.035	0.589	4.184	0.051	29.01	-3σ
ALDH4A1	aldehyde dehydrogenase 4 family, member A1	NM_003748	SIRNA_ASO0DIOO	A	7.92	-0.81	71.94	0.59	0.001	0.066	10.823	0.069	29.16	-3σ
RASEF	RAS and EF-hand domain containing	NM_152573	SIRNA_ASO0E64S	B	29.45	-0.27	98.95	2.65	17.322	0.979	23.272	0.654	29.47	-3σ
NPEPPS	aminopeptidase puromycin sensitive	NM_006310	SIRNA_ASO0DG6T	B	11.44	-2.67	72.77	0.47	2.079	0.422	17.205	0.455	29.54	-3σ
EREG	epiregulin	NM_001432	SIRNA_ASO0DSI3	B	28.34	-0.72	108.55	1.56	4.689	0.135	1.864	0.608	29.6	-3σ
NKX2-6	NK2 transcription factor related, locus 6 (Drosophila)	XM_939389	SIRNA_ASO0E5X3	B	27.68	-0.27	88.74	0.96	3.53	0.073	26.768	0.361	29.88	-3σ
PATE1	prostate and testis expressed 1	NM_138294	SIRNA_ASO0E654	B	28.37	-0.44	89.95	2.31	5.465	0.017	26.783	0.807	30.09	-3σ
DHFR	dihydrofolate reductase	NM_000791	SIRNA_ASO0DS6V	A	28.24	0.54	111.11	3.27	0.847	0.13	56.624	1.282	30.35	-3σ
ITCH	itchy E3 ubiquitin protein ligase homolog (mouse)	NM_031483	SIRNA_ASO0E1TB	C	30.53	-0.7	95.15	1	4.989	0.047	42.077	0.811	30.91	-3σ
SLC16A11	solute carrier family 16, member 11 (monocarboxylic acid transporter 11)	NM_153357	SIRNA_ASO0E632	A	20.83	-0.89	76.96	0.52	0.998	0.309	18.239	0.337	31.06	-3σ
RSU1	Ras suppressor protein 1	NM_012425	SIRNA_ASO0DD5L	B	30.15	-0.78	91.42	1.3	5.154	0.073	6.054	0.16	31.35	-3σ
HECTD2	HECT domain containing 2	NM_173497	SIRNA_ASO0E5Y0	B	31.32	-0.14	97	1.21	3.07	0.16	3.904	0.217	31.46	-3σ
MAP2K1	mitogen-activated protein kinase kinase 1	NM_002755	SIRNA_ASO0D8YZ	A	11.88	-0.62	70.69	2.32	2.202	0.022	0	0	31.62	-3σ
GPS2	G protein pathway suppressor 2	NM_004489	SIRNA_ASO0DT36	B	17.56	-1.16	73.5	0.38	0.379	0.195	26.951	0.524	31.79	-3σ
DGAT2L3	diacylglycerol O-acyltransferase 2-like 3	NM_001013579	SIRNA_ASO0E62I	A	29.29	-0.61	87.53	0.79	7.517	0.053	4.391	0.012	31.83	-3σ
SULT2A1	sulfotransferase family, cytosolic, 2A, dehydroepiandrosterone (DHEA)-preferring, member 1	NM_003167	SIRNA_ASO0DELK	A	31.47	-1.25	92.58	0.8	7.705	0.058	10.45	0.051	32.34	-3σ
FUS	fusion (involved in t(12;16) in malignant liposarcoma)	NM_004960	SIRNA_ASO0DSYF	C	27.63	0.68	83.15	3.58	16.25	1.343	8.292	1.644	32.36	-3σ
FABP5	fatty acid binding protein 5 (psoriasis-associated)	NM_001444	SIRNA_ASO0DSMK	B	30.78	-0.37	89.97	2.35	14.373	0.135	28.649	1.08	32.37	-3σ
TPMT	thiopurine S-methyltransferase	NM_000367	SIRNA_ASO0DHFZ	C	31.78	-1.17	107.23	0.96	1.577	0.175	3.038	0.096	32.59	-3σ
TIGD4	tigger transposable element derived 4	NM_145720	SIRNA_ASO0E6F3	C	25.55	-1.81	120.32	0.63	14.757	0.196	10.798	0.103	32.64	-3σ
RBP5	retinol binding protein 5, cellular	NM_031491	SIRNA_ASO0E1TC	C	17.49	-0.97	72.41	0.52	1.279	0.02	14.511	0.415	32.66	-3σ
DPYS	dihydropyrimidinase	NM_001385	SIRNA_ASO0DS8A	A	29.14	0.6	114.97	3.63	13.788	1.137	15.947	0.478	32.76	-3σ
ACSS2	acyl-CoA synthetase short-chain family member 2	NM_001076552	SIRNA_ASO0DZ0K	C	21.94	-0.91	75.62	0.88	2.063	0.057	12.904	0.696	32.8	-3σ
DDX42	DEAD (Asp-Glu-Ala-Asp) box polypeptide 42	NM_007372	SIRNA_ASO0DQXR	A	31.36	-0.69	90.14	1.15	1.381	0.073	17.896	0.479	32.87	-3σ
ATRIP	ATR interacting protein	NM_032166	SIRNA_ASO0DQW0	B	31.89	-1.3	108.65	0.67	11.114	0.243	5.507	0.256	33.04	-3σ
UBE2F	ubiquitin-conjugating enzyme E2F (putative)	NM_080678	SIRNA_ASO0F8AS	C	20.12	-1.9	73.77	-0.85	13.4	0.248	21.169	0.657	33.05	-3σ
LDLRAD3	low density lipoprotein receptor class A domain containing 3	NM_174902	SIRNA_ASO0E60H	C	32.85	-1.47	104.33	0.2	2.869	0.313	18.934	0.576	33.13	-3σ
DFFA	DNA fragmentation factor, 45kDa, alpha polypeptide	NM_004401	SIRNA_ASO0DS6P	A	33.14	0.95	98.7	2.78	10.112	0.807	48.707	1.07	33.17	-3σ
MYL6B	myosin, light chain 6B, alkali, smooth muscle and non-muscle	NM_002475	SIRNA_ASO0F8AR	C	32.63	-1.47	93.63	-0.17	2.919	0.314	25.699	0.81	33.24	-3σ
MALT1	mucosa associated lymphoid tissue lymphoma translocation gene 1	NM_006785	SIRNA_ASO0DQQP	B	20.52	-1.06	73.83	1.19	0.896	0.005	19.48	0.743	33.25	-3σ
LDLRAD3	low density lipoprotein receptor class A domain containing 3	NM_174902	SIRNA_ASO0E5Y1	B	31.8	-0.13	90.17	1.08	0.541	0.038	9.756	0.509	33.29	-3σ
RORB	RAR-related orphan receptor B	NM_006914	SIRNA_ASO0DDV8	A	31.41	-1.31	88.95	2.39	9.978	0.292	7.653	0.345	33.3	-3σ
ZNF193	zinc finger protein 193	NM_006299	SIRNA_ASO0DHRX	A	32.42	-0.54	108.01	1.57	13.112	0.742	2.75	0.275	33.4	-3σ
PRKD3	protein kinase D3	NM_005813	SIRNA_ASO0JKG5	C	20.08	-0.97	73.04	0.33	6.838	0.178	16.495	0.581	33.62	-3σ
GMEB1	glucocorticoid modulatory element binding protein 1	NM_006582	SIRNA_ASO0DVLU	C	28.98	-0.58	82.91	0.75	7.969	0.086	6.654	0.005	33.65	-3σ
TNXB	tenascin XB	NM_019105	SIRNA_ASO0DGVG	C	33.67	-1.12	99.22	0.54	1.363	0.099	4.276	0.386	33.68	-3σ
DDX1	DEAD (Asp-Glu-Ala-Asp) box polypeptide 1	NM_004939	SIRNA_ASO0DS6E	A	30.4	0.72	85.32	2.24	3.215	0.217	43.07	0.963	33.75	-3σ
PCSK4	proprotein convertase subtilisin/kexin type 4	NM_017573	SIRNA_ASO0F7LW	A	29.94	-0.83	84.4	0.69	5.014	0.154	1.016	0.145	33.76	-3σ
MAP4K5	mitogen-activated protein kinase kinase kinase kinase 5	NM_006575	SIRNA_ASO0D97C	C	16.86	-0.54	70.71	2.62	9.235	0.043	5.973	0.444	33.8	-3σ
RBP1	retinol binding protein 1, cellular	NM_002899	SIRNA_ASO0DCZR	C	12.02	-0.94	68.36	1.16	0.276	0.251	8.657	0.623	33.85	-3σ
CLTC	clathrin, heavy chain (Hc)	NM_004859	SIRNA_ASO0LH9L	A	33.83	-0.92	101.93	1.89	6.643	0.125	29.443	0.447	33.88	-3σ
OFD1	oral-facial-digital syndrome 1	NM_003611	SIRNA_ASO0DIIV	B	24.78	-0.68	76.09	1.07	3.752	0.032	6.764	0.231	34.43	-3σ
SLC23A1	solute carrier family 23 (nucleobase transporters), member 1	NM_005847	SIRNA_ASO0DVB5	B	28.37	-1.11	80.39	0.51	4.008	0.099	2.328	0.035	34.48	-3σ
AIFM1	apoptosis-inducing factor, mitochondrion-associated, 1	NM_145813	SIRNA_ASO0DJ2A	B	19.98	-1.07	71.87	0.39	3.188	0.065	14.021	0.136	34.51	-3σ
TAOK2	TAO kinase 2	NM_004783	SIRNA_ASO0F7BG	C	33.46	-0.13	91.03	3.62	14.53	0.062	19.923	0.831	34.64	-3σ
SLC25A14	solute carrier family 25 (mitochondrial carrier, brain), member 14	NM_003951	SIRNA_ASO0DIZB	C	33.92	-0.85	92.92	0.11	0.294	0.106	32.315	0.871	34.65	-3σ
DECR1	2,4-dienoyl CoA reductase 1, mitochondrial	NM_001359	SIRNA_ASO0DS6N	A	27.4	0.47	78.69	2.1	0.885	0.131	15.069	0.157	34.71	-3σ
PLOD3	procollagen-lysine, 2-oxoglutarate 5-dioxygenase 3	NM_001084	SIRNA_ASO0DIZ2	C	20.46	-1.18	71.91	-0.56	2.212	0.047	16.08	0.468	34.75	-3σ
REM2	RAS (RAD and GEM)-like GTP binding 2	NM_173527	SIRNA_ASO0E65B	B	26.11	-0.46	76.81	1.84	9.171	0.591	8.334	0.503	34.92	-3σ
ZRSR2	zinc finger (CCCH type), RNA-binding motif and serine/arginine rich 2	NM_005089	SIRNA_ASO0DIF9	A	33.22	-0.83	89	0.84	3.613	0.479	9.644	0.203	35	-3σ
IDH3G	isocitrate dehydrogenase 3 (NAD+) gamma	NM_004135	SIRNA_ASO0DTGS	B	34.9	-0.31	96.5	1.05	14.075	0.506	42.27	0.569	35.08	-3σ
SLC12A6	solute carrier family 12 (potassium/chloride transporters), member 6	NM_001042494	SIRNA_ASO0DQ47	B	34.94	-0.9	94.97	0.88	1.67	0.123	5.761	0.134	35.3	-3σ
MAPK14	mitogen-activated protein kinase 14	NM_001315	SIRNA_ASO0LHFK	B	17.01	-0.99	68.97	0.44	6.594	0.071	1.361	0.011	35.39	-3σ
TRIM5	tripartite motif-containing 5	NM_033093	SIRNA_ASO0E3P4	A	33.83	-0.94	89.61	0.42	0.419	0.095	0.111	0.065	35.39	-3σ
SVOPL	SVOP-like	NM_174959	SIRNA_ASO0F8AN	C	29.62	-1.58	80.59	-0.62	7.024	0.02	16.391	0.635	35.42	-3σ
BAT1	HLA-B associated transcript 1	NM_004640	SIRNA_ASO0DGQE	B	35.36	-2.96	96.25	-0.97	9.442	0.557	12.856	0.346	35.56	-3σ
ANGPTL6	angiopoietin-like 6	NM_031917	SIRNA_ASO0E313	A	16.46	-0.92	68.46	0.3	5.271	0.051	1.157	0.62	35.58	-3σ
GRPR	gastrin-releasing peptide receptor	NM_005314	SIRNA_ASO0DCEF	B	19.19	-1.05	69.94	0.74	6.596	0.306	11.873	0.09	35.67	-3σ
SIRPD	signal-regulatory protein delta	NM_178460	SIRNA_ASO0E4FI	A	27.65	-0.53	77.25	1.45	3.516	0.076	9.183	0.182	35.8	-3σ
SIPA1L1	signal-induced proliferation-associated 1 like 1	NM_015556	SIRNA_ASO0DUE3	B	35.61	-0.41	103.79	0.66	10.214	0.163	15.457	0.147	35.81	-3σ
AGAP2	ArfGAP with GTPase domain, ankyrin repeat and PH domain 2	NM_014770	SIRNA_ASO0E4D0	C	26.77	-0.97	76.04	0.42	3.175	0.221	29.231	0.505	35.93	-3σ
CTNNA1	catenin (cadherin-associated protein), alpha 1, 102kDa	NM_001903	SIRNA_ASO0DRYO	A	34.62	-0.44	109.63	1.13	9.792	0.16	3.405	0.014	35.94	-3σ
KRT81	keratin 81	NM_002281	SIRNA_ASO0DTZ0	A	24.72	-3.83	73.84	0.51	13.182	0.743	0.273	0.018	36	-3σ
GNAQ	guanine nucleotide binding protein (G protein), q polypeptide	NM_002072	SIRNA_ASO0DPNA	C	35.09	-0.45	91.86	1.82	11.838	0.043	20.257	1.623	36.02	-3σ
PARP15	poly (ADP-ribose) polymerase family, member 15	NM_152615	SIRNA_ASO0E6D6	C	32.79	-1.62	85.02	-0.24	4.494	0.392	1.11	0.004	36.05	-3σ
SLC16A14	solute carrier family 16, member 14 (monocarboxylic acid transporter 14)	NM_152527	SIRNA_ASO0E61M	A	29.77	-0.64	79.66	0.59	22.3	0.474	20.132	0.377	36.05	-3σ
PTPLB	protein tyrosine phosphatase-like (proline instead of catalytic arginine), member b	NM_198402	SIRNA_ASO0E6F0	C	34.3	-1.56	111.27	0.38	3.127	0.138	21.205	0.403	36.1	-3σ
CASP2	caspase 2, apoptosis-related cysteine peptidase	NM_032982	SIRNA_ASO0DGVQ	A	30.49	-1.43	80.52	1.15	6.915	0.396	11.986	0.241	36.18	-3σ
TUFM	Tu translation elongation factor, mitochondrial	NM_003321	SIRNA_ASO0F7N1	B	30.23	-0.57	79.81	2.77	10.717	0.03	17.797	0.856	36.35	-3σ
FSD1L	fibronectin type III and SPRY domain containing 1-like	NM_207647	SIRNA_ASO0E314	A	34.95	-0.37	89.93	0.91	2.316	0.397	4.661	0.715	36.37	-3σ
GHRHR	growth hormone releasing hormone receptor	NM_000823	SIRNA_ASO0DCAZ	B	25.62	-1.06	74.05	1.28	6.26	0.144	2.189	0.307	36.47	-3σ
CACNA1D	calcium channel, voltage-dependent, L type, alpha 1D subunit	NM_000720	SIRNA_ASO0DFA6	B	18.97	-0.48	68.76	1.87	0.76	0.07	13.17	0.111	36.55	-3σ
CHD5	chromodomain helicase DNA binding protein 5	NM_015557	SIRNA_ASO0DWEC	B	35.98	-0.39	107.75	0.72	3.627	0.019	5.235	0.019	36.81	-3σ
NRK	Nik related kinase	NM_198465	SIRNA_ASO0DAD3	B	27.53	-1.25	75.53	0.2	15.297	0.105	8.246	0.059	36.83	-3σ
MBOAT1	membrane bound O-acyltransferase domain containing 1	NM_001080480	SIRNA_ASO0E621	A	23.02	-0.84	71.18	0.4	7.161	0.03	1.77	0.043	36.89	-3σ
HS3ST2	heparan sulfate (glucosamine) 3-O-sulfotransferase 2	NM_006043	SIRNA_ASO0DVB4	B	23.34	-1.3	71.36	0.27	1.273	0.317	26.515	0.704	36.95	-3σ
BRAF	v-raf murine sarcoma viral oncogene homolog B1	NM_004333	SIRNA_ASO0JKHN	C	14.49	-1.13	65.99	0.75	1.634	0.127	2.144	0.2	36.96	-3σ
GNAS	GNAS complex locus	NM_000516	SIRNA_ASO0DT2F	B	15.7	-1.21	66.36	0.23	1.595	0.232	16.201	0.347	37.12	-3σ
CHAD	chondroadherin	NM_001267	SIRNA_ASO0DPDV	A	33.45	-0.39	116.44	4.51	1.619	0.129	17.945	1.958	37.27	-3σ
BRSK2	BR serine/threonine kinase 2	NM_003957	SIRNA_ASO0D97Y	A	35.18	-0.68	112.74	2.15	8.227	0.132	52.571	1.246	37.41	-3σ
EIF2C1	eukaryotic translation initiation factor 2C, 1	NM_012199	SIRNA_ASO0DWF3	B	19.69	-0.73	68.07	0.07	3.49	0.071	11.662	0.06	37.51	-3σ
FLT3LG	fms-related tyrosine kinase 3 ligand	NM_001459	SIRNA_ASO0DSXX	C	28.78	0.8	124.11	5.13	2.378	0.552	96.762	3.079	37.54	-3σ
DDX17	DEAD (Asp-Glu-Ala-Asp) box polypeptide 17	NM_030881	SIRNA_ASO0DQEG	B	17.13	-1.25	66.53	-0.18	6.753	0.144	0.583	0.128	37.6	-3σ
WDR31	WD repeat domain 31	NM_001012361	SIRNA_ASO0E489	B	35.05	-1.1	86.12	0.35	1.713	0.303	13.349	0.118	37.7	-3σ
MGAT4B	mannosyl (alpha-1,3-)-glycoprotein beta-1,4-N-acetylglucosaminyltransferase, isozyme B	NM_014275	SIRNA_ASO0DQXK	C	28.64	-0.89	75.47	0.16	3.769	0.033	2.168	0.065	37.71	-3σ
TPPP	tubulin polymerization promoting protein	NM_007030	SIRNA_ASO0DQWF	C	34.91	-0.75	85.68	0.43	5.56	0.177	13.881	0.349	37.73	-3σ
GLO1	glyoxalase I	NM_006708	SIRNA_ASO0DPMQ	B	31.31	-0.78	121.12	1.33	13.785	0.55	8.429	0.17	37.77	-3σ
OSR2	odd-skipped related 2 (Drosophila)	NM_053001	SIRNA_ASO0E48W	B	31.42	-1.22	78.88	0.21	22.695	0.455	7.789	0.014	37.86	-3σ
RFPL1	ret finger protein-like 1	NM_021026	SIRNA_ASO0DD1R	C	34.97	-0.53	85.37	2.19	0.562	0.027	5.424	0.175	37.9	-3σ
F2	coagulation factor II (thrombin)	NM_000506	SIRNA_ASO0DGYX	B	30.55	-1.97	77.44	0.64	6.12	0.134	17.042	0.435	37.98	-3σ
MARCKS	myristoylated alanine-rich protein kinase C substrate	NM_002356	SIRNA_ASO0DU7E	B	34.62	-0.92	84.37	1.24	5.544	0.215	7.11	0.792	37.98	-3σ
SLC35A2	solute carrier family 35 (UDP-galactose transporter), member A2	NM_001032289	SIRNA_ASO0F7N9	B	31.89	-0.51	79.37	2.7	8.556	0.113	23.505	1.254	37.98	-3σ
TAOK1	TAO kinase 1	NM_020791	SIRNA_ASO0F7C7	B	31.91	-2.42	79.41	0.4	1.597	0.207	8.644	0.07	37.98	-3σ
PDGFRL	platelet-derived growth factor receptor-like	NM_006207	SIRNA_ASO0JKHL	C	29.06	-0.73	75.44	0.41	5.073	0.124	2.113	0.186	38.05	-3σ
OSBPL8	oxysterol binding protein-like 8	NM_001003712	SIRNA_ASO0E4AK	C	27.84	-0.94	74.04	0.43	5.389	0.285	22.738	0.653	38.06	-3σ
TDRKH	tudor and KH domain containing	NM_001083963	SIRNA_ASO0F806	B	35.75	-0.7	86.81	1.63	5.381	0.109	13.007	0.542	38.1	-3σ
MMAA	methylmalonic aciduria (cobalamin deficiency) cblA type	NM_172250	SIRNA_ASO0E6AW	B	33.39	0.33	118.37	4.23	8.521	0.339	8.186	0.048	38.11	-3σ
GNG7	guanine nucleotide binding protein (G protein), gamma 7	NM_052847	SIRNA_ASO0DT16	A	37.81	-0.54	105.21	3.11	10.063	0.487	31.125	2.543	38.16	-3σ
TRERF1	transcriptional regulating factor 1	NM_033502	SIRNA_ASO0DYZL	C	36.12	-0.33	87.61	1.16	15.209	0.654	9.113	0.127	38.18	-3σ
FOXK2	forkhead box K2	NM_004514	SIRNA_ASO0DTRB	A	36.01	-0.74	87.16	1.16	9.392	0.168	17.389	0.557	38.23	-3σ
DMRT1	doublesex and mab-3 related transcription factor 1	NM_021951	SIRNA_ASO0DS7M	A	12.48	-0.83	63.81	1.37	1.211	0.091	34.539	0.814	38.28	-3σ
FCRL3	Fc receptor-like 3	NM_052939	SIRNA_ASO0E4AZ	C	38.26	-0.62	98.53	0.96	5.565	0.068	8.673	0.388	38.28	-3σ
LPAL2	lipoprotein, Lp(a)-like 2	NM_145727	SIRNA_ASO0DGGO	B	38.28	-3.35	99.95	-0.28	14.476	1.107	13.204	1.18	38.28	-3σ
RAG2	recombination activating gene 2	NM_000536	SIRNA_ASO0DCX2	B	37.83	-0.8	93.56	1.4	9.958	0.192	25.531	0.698	38.37	-3σ
SPAG9	sperm associated antigen 9	NM_003971	SIRNA_ASO0DIZZ	C	36.96	-0.78	89.09	0.18	5.377	0.015	20.739	0.958	38.54	-3σ
GABRB2	gamma-aminobutyric acid (GABA) A receptor, beta 2	NM_000813	SIRNA_ASO0DFDU	B	18.01	-0.51	65.92	1.75	1.789	0.098	10.534	0.208	38.55	-3σ
CDKN1A	cyclin-dependent kinase inhibitor 1A (p21, Cip1)	NM_078467	SIRNA_ASO0DPD5	C	37.08	-1.31	88.41	0.46	6.405	0.301	31.401	0.474	38.85	-3σ
IFIT1	interferon-induced protein with tetratricopeptide repeats 1	NM_001548	SIRNA_ASO0DTJ2	A	31.41	-0.83	76.88	0.86	6.629	0.134	32.663	0.747	39	-3σ
RCBTB2	regulator of chromosome condensation (RCC1) and BTB (POZ) domain containing protein 2	NM_001268	SIRNA_ASO0DPDW	A	38.66	-0.28	93.82	3.31	5.687	0.228	8.518	0.486	39.15	-3σ
SMARCA5	SWI/SNF related, matrix associated, actin dependent regulator of chromatin, subfamily a, member 5	NM_003601	SIRNA_ASO0DIIH	C	37.11	-1.03	112.81	1.39	14.399	0.426	14.084	0.115	39.26	-3σ
DGKZ	diacylglycerol kinase, zeta 104kDa	NM_201532	SIRNA_ASO0D95L	A	38.94	-0.58	105.83	1.99	1.7	0.12	22.878	0.33	39.37	-3σ
IGF1	insulin-like growth factor 1 (somatomedin C)	NM_000618	SIRNA_ASO0DTSG	B	38.9	-0.63	93.83	0.24	7.419	0.047	1.053	0.344	39.39	-3σ
NAA16	N(alpha)-acetyltransferase 16, NatA auxiliary subunit	NM_018527	SIRNA_ASO0E02K	A	14.87	-1.17	63.53	-0.06	3.106	0.053	17.864	0.592	39.39	-3σ
CROT	carnitine O-octanoyltransferase	NM_021151	SIRNA_ASO0DY4B	B	39.38	-0.8	101.3	1.2	10.487	0.328	33.146	0.971	39.4	-3σ
MTNR1B	melatonin receptor 1B	NM_005959	SIRNA_ASO0DCGK	B	39.53	-0.55	96.62	1.54	7.849	0.389	14.262	0.131	39.67	-3σ
MUTYH	mutY homolog (E. coli)	NM_001048171	SIRNA_ASO0DUM6	B	39.69	-1.4	101.23	0.9	19.797	0.327	11.369	0.156	39.71	-3σ
GAD1	glutamate decarboxylase 1 (brain, 67kDa)	NM_000817	SIRNA_ASO0F7TE	C	35.43	1.47	81.94	3.48	14.616	1.171	9.465	1.538	39.76	-3σ
SLC15A4	solute carrier family 15, member 4	NM_145648	SIRNA_ASO0E4DS	A	31.52	-0.38	75.71	1.38	1.106	0.176	12.825	0.039	39.8	-3σ
TRAF2	TNF receptor-associated factor 2	NM_021138	SIRNA_ASO0DHGB	C	30.29	-1.22	74.17	-0.37	6.528	0.053	16.413	0.033	39.8	-3σ
NUDT14	nudix (nucleoside diphosphate linked moiety X)-type motif 14	NM_177533	SIRNA_ASO0F7DS	C	35.92	-0.46	82.77	4.45	8.497	0.184	2.888	1.687	39.84	-3σ
ECHS1	enoyl Coenzyme A hydratase, short chain, 1, mitochondrial	NM_004092	SIRNA_ASO0DSG2	B	34.64	-0.5	80.27	0.92	1.738	0.261	6.932	0.63	39.86	-3σ
XPNPEP3	X-prolyl aminopeptidase (aminopeptidase P) 3, putative	NM_022098	SIRNA_ASO0DGF8	A	34.44	-0.91	79.93	0.42	8.014	0.204	23.027	0.257	39.86	-3σ
TPBG	trophoblast glycoprotein	NM_006670	SIRNA_ASO0DHFE	C	25.69	-1.35	69.39	-0.52	2.388	0.048	21.917	0.182	39.96	-3σ
CNGB1	cyclic nucleotide gated channel beta 1	NM_001297	SIRNA_ASO0DFCX	B	13.1	-0.66	62.23	1.5	1.497	0.073	23.77	0.47	39.98	-3σ
PKN3	protein kinase N3	NM_013355	SIRNA_ASO0F7BW	C	32.18	-0.34	76.17	0.76	9.312	0.229	33.895	0.983	40.04	-3σ
L3MBTL	l(3)mbt-like (Drosophila)	NM_015478	SIRNA_ASO0DUDU	B	21.34	-0.7	66.09	0.05	0.124	0.004	41.298	0.547	40.06	-3σ
SLC17A3	solute carrier family 17 (sodium phosphate), member 3	NM_006632	SIRNA_ASO0DQOV	C	33.08	-0.46	77.4	0.63	6.535	0.04	3.621	0.071	40.06	-3σ
HKDC1	hexokinase domain containing 1	NM_025130	SIRNA_ASO0LH9E	A	21.5	-1.12	66.09	0.34	1.787	0.118	0.949	0.109	40.15	-3σ
NKX2-3	NK2 transcription factor related, locus 3 (Drosophila)	NM_145285	SIRNA_ASO0E62M	A	32.92	-0.48	76.94	0.53	6.11	0.125	9.575	0.131	40.19	-3σ
SLC4A11	solute carrier family 4, sodium borate transporter, member 11	NM_032034	SIRNA_ASO0E31J	A	20.76	-0.8	65.46	0.22	5.099	0.086	10.004	0.302	40.3	-3σ
HMGCS2	3-hydroxy-3-methylglutaryl-Coenzyme A synthase 2 (mitochondrial)	NM_005518	SIRNA_ASO0DTA9	B	37.2	-0.9	84.26	-0.23	4.589	0.136	24.815	0.594	40.39	-3σ
EGR3	early growth response 3	NM_004430	SIRNA_ASO0DSGO	B	27.73	-0.74	70.61	0.56	6.503	0.072	32.241	0.359	40.4	-3σ
FOXR2	forkhead box R2	NM_198451	SIRNA_ASO0E5ZT	C	26.15	-1.7	69.1	-1.01	6.567	0.011	4.498	0.085	40.48	-3σ
DAZAP1	DAZ associated protein 1	NM_018959	SIRNA_ASO0DUF6	B	40.28	-0.27	95.44	0.52	12.972	0.356	6.774	0.225	40.53	-3σ
VPS13B	vacuolar protein sorting 13 homolog B (yeast)	NM_015243	SIRNA_ASO0E627	A	27.53	-0.69	70.23	0.38	13.067	0.156	3.659	0.004	40.55	-3σ
RBM24	RNA binding motif protein 24	NM_153020	SIRNA_ASO0F8BS	C	29.68	-1.01	72.35	0.34	11.472	0.376	15.582	0.45	40.56	-3σ
DHX9	DEAH (Asp-Glu-Ala-His) box polypeptide 9	NM_001357	SIRNA_ASO0DS6J	A	36.88	1.3	83.07	2.28	9.818	0.931	16.213	0.152	40.57	-3σ
RNASET2	ribonuclease T2	NM_003730	SIRNA_ASO0DINL	A	11.07	-0.75	60.89	0.36	1.299	0.098	8.11	0.038	40.64	-3σ
FKBP6	FK506 binding protein 6, 36kDa	NM_003602	SIRNA_ASO0DIII	A	34.76	-0.77	78.85	0.61	11.828	0.111	1.515	0.045	40.69	-3σ
GUCY2F	guanylate cyclase 2F, retinal	NM_001522	SIRNA_ASO0DT6G	A	31.94	-0.32	74.76	2.39	1.675	0.06	33.439	1.243	40.71	-3σ
SRPK1	SFRS protein kinase 1	NM_003137	SIRNA_ASO0JKLS	C	40.63	-0.15	97.41	2.31	3.252	0.178	50.416	1.566	40.71	-3σ
ACTN1	actinin, alpha 1	NM_001102	SIRNA_ASO0DOGD	C	40.42	-2.06	95.06	0.54	2.976	0.709	15.36	0.199	40.72	-3σ
GMPS	guanine monphosphate synthetase	NM_003875	SIRNA_ASO0DIUZ	C	33.68	-0.86	77.08	-0.44	2.056	0.063	29.828	0.909	40.74	-3σ
B3GALTL	beta 1,3-galactosyltransferase-like	NM_194318	SIRNA_ASO0E60N	C	39.16	-1.25	111.29	0.44	15.372	0.738	15.089	0.442	40.76	-3σ
GALK2	galactokinase 2	NM_001001556	SIRNA_ASO0LHGZ	B	31.44	-1.13	74.06	1.37	4.182	0.11	10.61	1.516	40.76	-3σ
CCND1	cyclin D1	NM_053056	SIRNA_ASO0DP0D	B	30.39	-0.52	72.55	0.76	2.845	0.094	16.978	0.578	40.95	-3σ
SNCG	synuclein, gamma (breast cancer-specific protein 1)	NM_003087	SIRNA_ASO0DED4	C	35.72	-0.15	79.96	2.43	11.698	0.226	21.549	0.921	40.95	-3σ
ST3GAL5	ST3 beta-galactoside alpha-2,3-sialyltransferase 5	NM_001042437	SIRNA_ASO0DIVU	A	39.25	-2.41	88.16	-0.06	13.416	0.189	55.887	1.007	40.99	-3σ
TIE1	tyrosine kinase with immunoglobulin-like and EGF-like domains 1	NM_005424	SIRNA_ASO0JKM8	C	40.48	-0.15	107.03	2.75	2.946	0.169	14.695	0.176	41.09	-3σ
UQCRQ	ubiquinol-cytochrome c reductase, complex III subunit VII, 9.5kDa	NM_014402	SIRNA_ASO0F82I	A	16.23	-1.5	62.25	0.07	2.409	0.398	0.353	0.055	41.09	-3σ
RAET1E	retinoic acid early transcript 1E	NM_139165	SIRNA_ASO0E5WV	B	36.36	0.02	80.72	0.77	12.644	0.365	27.914	0.424	41.15	-3σ
B3GNT2	UDP-GlcNAc:betaGal beta-1,3-N-acetylglucosaminyltransferase 2	NM_006577	SIRNA_ASO0DVLQ	C	40.56	-0.23	107.23	1.31	3.289	0.061	8.84	0.025	41.2	-3σ
DERL1	Der1-like domain family, member 1	NM_024295	SIRNA_ASO0E01T	A	36.49	-0.58	80.85	0.43	9.407	0.384	2.125	0.113	41.21	-3σ
GPR39	G protein-coupled receptor 39	NM_001508	SIRNA_ASO0DCDI	B	21.44	-1.02	64.8	0.59	11.953	0.14	5.014	0.11	41.22	-3σ
HSDL2	hydroxysteroid dehydrogenase like 2	NM_032303	SIRNA_ASO0E1PS	A	25.05	-0.65	67.26	0.27	2.846	0.342	19.481	0.031	41.22	-3σ
THRAP3	thyroid hormone receptor associated protein 3	NM_005119	SIRNA_ASO0DQ42	B	37.06	-0.75	81.87	0.56	20.012	0.507	38.414	0.951	41.26	-3σ
MASTL	microtubule associated serine/threonine kinase-like	NM_032844	SIRNA_ASO0LH74	A	27.26	-0.96	69.01	0.41	6.415	0.018	13.622	0.233	41.27	-3σ
TSEN34	tRNA splicing endonuclease 34 homolog (S. cerevisiae)	NM_001077446	SIRNA_ASO0E01F	A	28.84	-0.79	70.46	0.14	3.322	0.038	7.002	0.277	41.28	-3σ
APPL1	adaptor protein, phosphotyrosine interaction, PH domain and leucine zipper containing 1	NM_012096	SIRNA_ASO0DWDK	A	33.34	-0.68	75.44	0.72	11.438	0.365	12.599	0.094	41.41	-3σ
CRHBP	corticotropin releasing hormone binding protein	NM_001882	SIRNA_ASO0DPF9	A	17.77	-0.75	62.55	1.87	9.573	0.146	4.631	0.346	41.45	-3σ
APC	adenomatous polyposis coli	NM_000038	SIRNA_ASO0DONL	C	39.42	-1.14	86.95	-0.15	5.801	0.258	28.255	0.651	41.52	-3σ
PLD5	phospholipase D family, member 5	NM_152666	SIRNA_ASO0E6C3	B	32.67	0.28	74.39	2.29	20.364	0.971	4.592	0.055	41.52	-3σ
EPHB1	EPH receptor B1	NM_004441	SIRNA_ASO0D9T9	A	29.8	-0.83	71.03	1.81	8.984	0.227	7.201	0.192	41.56	-3σ
LILRB5	leukocyte immunoglobulin-like receptor, subfamily B (with TM and ITIM domains), member 5	NM_001081442	SIRNA_ASO0DVMW	A	41.48	-1.55	96.09	0.32	6.352	0.012	6.057	0.28	41.66	-3σ
UGT2B15	UDP glucuronosyltransferase 2 family, polypeptide B15	NM_001076	SIRNA_ASO0DHLT	C	20.55	-1.49	63.76	-0.75	1.587	0.056	24.55	0.187	41.66	-3σ
CIT	citron (rho-interacting, serine/threonine kinase 21)	NM_007174	SIRNA_ASO0F7BM	C	20.69	-0.4	63.83	2.26	2.243	0.282	0.637	0.156	41.67	-3σ
SRD5A3	steroid 5 alpha-reductase 3	NM_024592	SIRNA_ASO0E0D3	C	24.49	-0.96	66.23	0.63	2.276	0.141	52.347	1.111	41.71	-3σ
ALG2	asparagine-linked glycosylation 2, alpha-1,3-mannosyltransferase homolog (S. cerevisiae)	NM_033087	SIRNA_ASO0JTJD	C	40.35	-1.6	89.41	-0.07	5	0.277	27.087	0.594	41.72	-3σ
SLC2A14	solute carrier family 2 (facilitated glucose transporter), member 14	NM_153449	SIRNA_ASO0E60J	C	40.77	-1.19	108.87	0.35	19.227	0.868	17.375	0.521	41.72	-3σ
GFPT1	glutamine-fructose-6-phosphate transaminase 1	NM_002056	SIRNA_ASO0DPMY	C	41.54	-0.19	104.72	2	15.076	0.034	16.165	0.654	41.8	-3σ
DNASE2	deoxyribonuclease II, lysosomal	NM_001375	SIRNA_ASO0DS7V	A	41.19	1.64	92.85	2.44	14.658	1.18	67.114	1.907	41.81	-3σ
SNX14	sorting nexin 14	NM_020468	SIRNA_ASO0DZ4L	A	37.02	-1.5	80.57	0.65	11.585	0.382	14.654	0.251	41.81	-3σ
PDE10A	phosphodiesterase 10A	NM_006661	SIRNA_ASO0DVL3	B	33.74	-0.42	75.14	1.45	6.776	0.286	14.703	0.221	41.91	-3σ
KRT36	keratin 36	NM_003771	SIRNA_ASO0DIQ1	B	30.31	-0.65	71.03	0.08	1.323	0.049	8.85	0.18	41.93	-3σ
ACSL3	acyl-CoA synthetase long-chain family member 3	NM_004457	SIRNA_ASO0DSP1	C	38.65	0.02	83.5	8.44	15.506	0.087	0.864	1.444	42.03	-3σ
SIM1	single-minded homolog 1 (Drosophila)	NM_005068	SIRNA_ASO0DE49	A	16.14	-0.68	61.19	1.85	3.434	0.01	25.962	0.397	42.03	-3σ
GLMN	glomulin, FKBP associated protein	NM_053274	SIRNA_ASO0DQWR	C	31.58	-0.81	127.76	1.39	4.695	0.066	11.354	0.127	42.05	-3σ
CYBB	cytochrome b-245, beta polypeptide	NM_000397	SIRNA_ASO0DRZH	A	41.19	-0.27	108.56	1.12	7.998	0.098	26.847	0.61	42.07	-3σ
FMR1	fragile X mental retardation 1	NM_002024	SIRNA_ASO0DSY2	C	32.34	1.16	126.96	5.4	6.693	0.993	90.043	2.572	42.11	-3σ
MSTN	myostatin	NM_005259	SIRNA_ASO0DSUL	A	39.36	-0.25	115.17	2.62	1.665	0.459	12.772	0.629	42.18	-3σ
SLC17A5	solute carrier family 17 (anion/sugar transporter), member 5	NM_012434	SIRNA_ASO0DWDZ	A	41.51	-0.3	92.48	1.18	5.608	0.396	14.063	0.064	42.19	-3σ
IMPG1	interphotoreceptor matrix proteoglycan 1	NM_001563	SIRNA_ASO0DTTW	B	40.79	-0.58	89.17	0.16	8.689	0.079	5.674	0.229	42.21	-3σ
RAB13	RAB13, member RAS oncogene family	NM_002870	SIRNA_ASO0DCVH	B	40.22	-0.74	86.88	1.24	0.299	0.152	17.905	0.535	42.31	-3σ
CACNB4	calcium channel, voltage-dependent, beta 4 subunit	NM_001005746	SIRNA_ASO0DFAQ	A	26.55	-0.73	67.03	1.08	5.019	0.082	1.751	0.188	42.33	-3σ
STAU1	staufen, RNA binding protein, homolog 1 (Drosophila)	NM_001037328	SIRNA_ASO0DEKQ	A	42.25	-0.99	102.59	1.02	0.526	0.247	15.555	0.132	42.33	-3σ
HERC2	hect domain and RLD 2	NM_004667	SIRNA_ASO0DIXQ	C	39.65	-0.71	114.88	0.91	3.822	0.025	25.593	0.463	42.35	-3σ
GALNT8	UDP-N-acetyl-alpha-D-galactosamine:polypeptide N-acetylgalactosaminyltransferase 8 (GalNAc-T8)	NM_017417	SIRNA_ASO0DUDH	A	27.02	-0.94	67.37	0.5	2.96	0.255	11.814	0.106	42.37	-3σ
GAK	cyclin G associated kinase	XM_001127411	SIRNA_ASO0LHF4	B	16.95	-1.6	61.15	0.63	2.496	0.317	20.511	0.009	42.39	-3σ
EGLN1	egl nine homolog 1 (C. elegans)	NM_022051	SIRNA_ASO0DY3Z	B	37.7	-0.87	80.5	0.63	3.873	0.151	4.222	0.186	42.45	-3σ
SIGLEC11	sialic acid binding Ig-like lectin 11	NM_052884	SIRNA_ASO0E49V	C	30.91	-0.86	70.61	0.31	10.914	0.442	15.141	0.201	42.66	-3σ
POLR3H	polymerase (RNA) III (DNA directed) polypeptide H (22.9kD)	NM_138338	SIRNA_ASO0E6BH	B	42.62	0.8	102.21	3.54	27.198	1.319	7.647	0.69	42.68	-3σ
SOX14	SRY (sex determining region Y)-box 14	NM_004189	SIRNA_ASO0DIGU	A	31.6	-0.84	71.2	0.44	17.665	0.016	13.702	0.315	42.76	-3σ
FLG	filaggrin	NM_002016	SIRNA_ASO0DSXS	C	32.3	1.16	71.83	2.25	5.242	0.846	55.955	1.731	42.86	-3σ
RAB5A	RAB5A, member RAS oncogene family	NM_004162	SIRNA_ASO0DCV7	A	42.92	-1.36	99.58	1.46	6.655	0.581	12.039	0.53	42.92	-3σ
CAMK2D	calcium/calmodulin-dependent protein kinase II delta	NM_172115	SIRNA_ASO0JKHW	C	29.02	-0.8	68.34	0.85	6.034	0.047	2.512	0.192	42.94	-3σ
PDGFRA	platelet-derived growth factor receptor, alpha polypeptide	NM_006206	SIRNA_ASO0LHOE	B	36.93	-0.87	78.07	1.38	8.467	0.123	0.109	0.176	42.95	-3σ
RNF215	ring finger protein 215	NM_001017981	SIRNA_ASO0E6EK	C	38.41	-1.43	80.77	-0.36	0.372	0.231	8.934	0.219	42.95	-3σ
VEGFC	vascular endothelial growth factor C	NM_005429	SIRNA_ASO0DHNF	A	38.41	-0.51	80.65	0.75	11.894	0.064	1.014	0.125	43.02	-3σ
GALNS	galactosamine (N-acetyl)-6-sulfate sulfatase	NM_000512	SIRNA_ASO0DSYZ	C	24.47	0.36	64.6	2.16	17.158	1.437	25.413	0.071	43.04	-3σ
FMO2	flavin containing monooxygenase 2 (non-functional)	NM_001460	SIRNA_ASO0DSXY	C	41.03	2.06	86.9	3.56	31.06	3.477	29.407	0.367	43.07	-3σ
MUT	methylmalonyl Coenzyme A mutase	NM_000255	SIRNA_ASO0DUM5	B	42.17	-1.39	91.24	0.67	15.848	1.083	0.537	0.105	43.07	-3σ
ZBTB7A	zinc finger and BTB domain containing 7A	NM_015898	SIRNA_ASO0DXPE	C	34.93	-1.32	74.78	-0.1	5.916	0.371	15.488	0.006	43.08	-3σ
CBS	cystathionine-beta-synthase	NM_000071	SIRNA_ASO0DP5L	C	43.07	-0.4	102.52	0.85	2.94	0.121	8.749	0.015	43.14	-3σ
GIPC3	GIPC PDZ domain containing family, member 3	NM_133261	SIRNA_ASO0E4HJ	B	28.62	-1.01	67.72	-0.17	1.697	0.028	14.978	0.248	43.14	-3σ
SIGLEC10	sialic acid binding Ig-like lectin 10	NM_033130	SIRNA_ASO0E3PR	A	12.34	-1.48	58.67	-0.28	2.047	0.14	10.804	0.112	43.14	-3σ
DLGAP1	discs, large (Drosophila) homolog-associated protein 1	NM_001003809	SIRNA_ASO0DJ4M	B	25.37	-0.94	65.09	0.25	5.129	0.017	1.067	0.204	43.15	-3σ
PFKFB3	6-phosphofructo-2-kinase/fructose-2,6-biphosphatase 3	NM_004566	SIRNA_ASO0DAPL	A	31.51	-1.14	70.5	-0.01	17.499	0.262	3.673	0.39	43.16	-3σ
CFLAR	CASP8 and FADD-like apoptosis regulator	NM_003879	SIRNA_ASO0DHAS	C	42.26	-0.57	108.82	2.52	7.456	0.059	12.646	0.158	43.17	-3σ
FOLR3	folate receptor 3 (gamma)	NM_000804	SIRNA_ASO0DST6	A	43.11	-0.11	102.91	2.21	4.626	0.371	7.301	0.412	43.21	-3σ
FOLR3	folate receptor 3 (gamma)	NM_000804	SIRNA_ASO0DSVZ	B	33.07	-0.42	72.11	4.09	23.541	0.091	7.978	0.723	43.26	-3σ
ANXA4	annexin A4	NM_001153	SIRNA_ASO0DONB	C	43.06	-1.05	95.63	0.12	6.943	0.263	5.579	0.527	43.28	-3σ
CAPZA1	capping protein (actin filament) muscle Z-line, alpha 1	NM_006135	SIRNA_ASO0DP56	C	43.22	-0.4	96.51	0.71	6.336	0.211	45.552	0.753	43.36	-3σ
TRIP12	thyroid hormone receptor interactor 12	NM_004238	SIRNA_ASO0DJ6M	B	34.53	-0.73	73.78	0.44	11.406	0.134	10.564	0.053	43.36	-3σ
CNTF	ciliary neurotrophic factor	NM_000614	SIRNA_ASO0DPGM	B	21.02	-0.4	62.04	2.84	13.249	0.167	16.464	1.8	43.39	-3σ
KCNK17	potassium channel, subfamily K, member 17	NM_031460	SIRNA_ASO0DFUU	C	30.44	-0.11	69.05	4.81	4.434	0.138	24.304	1.266	43.41	-3σ
GH2	growth hormone 2	NM_002059	SIRNA_ASO0DT41	C	43.08	-0.19	94.17	1.69	20.74	0.254	14.455	0.583	43.48	-3σ
DYNLL1	dynein, light chain, LC8-type 1	NM_001037494	SIRNA_ASO0DIOJ	B	43.18	-0.38	105.86	0.73	1.674	0.11	33.213	0.602	43.57	-3σ
MYO3B	myosin IIIB	NM_138995	SIRNA_ASO0E5XI	B	10.56	-0.85	57.73	0.26	1.792	0.07	12.042	0.154	43.57	-3σ
ACOX3	acyl-Coenzyme A oxidase 3, pristanoyl	NM_003501	SIRNA_ASO0DIG3	A	36.16	-0.79	75.64	0.55	19.056	0.833	12.517	0.26	43.61	-3σ
AFMID	arylformamidase	NM_001010982	SIRNA_ASO0E4H9	B	43.51	-0.52	96.74	0.54	3.962	0.184	5.499	0.205	43.63	-3σ
HTR2A	5-hydroxytryptamine (serotonin) receptor 2A	NM_000621	SIRNA_ASO0DCF9	C	38.2	-0.23	78.9	1.51	3.303	0.149	27.889	0.348	43.63	-3σ
GPT	glutamic-pyruvate transaminase (alanine aminotransferase)	NM_005309	SIRNA_ASO0DT57	C	30.04	-0.64	68.31	0.59	8.56	0.016	67.283	1.343	43.66	-3σ
TTC9	tetratricopeptide repeat domain 9	XM_938197	SIRNA_ASO0DW1Z	B	38.79	-1.09	79.8	0.24	16.201	0.164	57.212	0.705	43.73	-3σ
NUBPL	nucleotide binding protein-like	NM_025152	SIRNA_ASO0E0FK	A	41.53	-1.05	86.27	0.89	1.874	0.114	4.642	0.033	43.74	-3σ
TRAF3	TNF receptor-associated factor 3	NM_003300	SIRNA_ASO0DHGE	C	30.86	-1.2	68.95	-0.5	0.838	0.106	26.299	0.367	43.77	-3σ
IDH3B	isocitrate dehydrogenase 3 (NAD+) beta	NM_006899	SIRNA_ASO0DPO8	C	37.47	-0.18	77.32	4.89	5.756	0.287	20.335	3.237	43.8	-3σ
TUBA8	tubulin, alpha 8	NM_018943	SIRNA_ASO0DXZC	C	38.78	-0.7	79.62	0.46	0.693	0.082	2.742	0.043	43.81	-3σ
LYPLAL1	lysophospholipase-like 1	NM_138794	SIRNA_ASO0E4HO	B	41.13	-0.65	115.1	1	14.115	0.416	2.461	0.253	43.82	-3σ
SIGLEC12	sialic acid binding Ig-like lectin 12	NM_033329	SIRNA_ASO0JTK0	C	29.47	-1.84	67.57	-0.72	3.016	0.317	28.632	0.803	43.82	-3σ
UPRT	uracil phosphoribosyltransferase (FUR1) homolog (S. cerevisiae)	NM_145052	SIRNA_ASO0E5XC	B	43.28	0.27	107.27	1.41	1.424	0.033	21.837	0.16	43.89	-3σ
SLC15A3	solute carrier family 15, member 3	NM_016582	SIRNA_ASO0DXK5	A	39.8	-1.13	81.47	-0.53	12.076	0.154	4.713	0.437	43.9	-3σ
PDE8B	phosphodiesterase 8B	NM_001029851	SIRNA_ASO0DIN4	B	31.76	-0.61	69.47	0.06	2.89	0.146	31.106	0.548	44.05	-3σ
HK3	hexokinase 3 (white cell)	NM_002115	SIRNA_ASO0JKN6	C	32.92	-0.37	70.65	1.57	3.714	0.01	5.233	0.16	44.1	-3σ
HOXA2	homeobox A2	NM_006735	SIRNA_ASO0F7UF	B	22.88	-0.74	62.23	0.32	0.902	0.029	7.851	0.111	44.16	-3σ
THNSL1	threonine synthase-like 1 (S. cerevisiae)	NM_024838	SIRNA_ASO0E0EJ	C	44.22	-0.46	99.32	1.71	16.269	0.221	14.764	0.176	44.23	-3σ
DOCK2	dedicator of cytokinesis 2	NM_004946	SIRNA_ASO0DS86	A	40.5	1.61	117.84	3.64	4.015	0.438	39.576	0.494	44.25	-3σ
GABRA1	gamma-aminobutyric acid (GABA) A receptor, alpha 1	NM_000806	SIRNA_ASO0DF7R	B	16.72	-0.56	58.93	1.35	3.635	0.07	23.328	0.485	44.35	-3σ
CERK	ceramide kinase	NM_022766	SIRNA_ASO0F7C9	C	39.23	-1.73	79.28	0.92	5.504	0.12	10.95	0.639	44.36	-3σ
SERPING1	serpin peptidase inhibitor, clade G (C1 inhibitor), member 1	NM_000062	SIRNA_ASO0DP4K	C	27.41	-0.8	134.88	1.49	5.901	0.089	10.945	0.036	44.36	-3σ
CRYAA	crystallin, alpha A	NM_000394	SIRNA_ASO0DPHV	B	44.05	0.91	105.89	6.58	0.261	0.969	6.857	0.195	44.44	-3σ
HINT3	histidine triad nucleotide binding protein 3	NM_138571	SIRNA_ASO0E5WT	B	44.41	0.32	102.19	1.29	9.068	0.394	21.628	0.178	44.47	-3σ
PROCA1	protein interacting with cyclin A1	NM_152465	SIRNA_ASO0E60Y	A	26.16	-0.69	64.01	0.25	4.427	0.463	14.172	0.408	44.49	-3σ
RBM10	RNA binding motif protein 10	NM_005676	SIRNA_ASO0DIFD	B	42.53	-0.26	86.93	1.4	11.071	0.152	3.545	0.572	44.49	-3σ
SLC2A13	solute carrier family 2 (facilitated glucose transporter), member 13	NM_052885	SIRNA_ASO0E47G	B	28.04	-1.32	134.58	1.32	1.755	0.3	21.902	0.241	44.52	-3σ
SCO2	SCO cytochrome oxidase deficient homolog 2 (yeast)	NM_005138	SIRNA_ASO0DVB9	B	39.9	-0.71	80.21	0.5	6.122	0.066	6.472	0.14	44.54	-3σ
CPT1C	carnitine palmitoyltransferase 1C	NM_152359	SIRNA_ASO0E4HG	B	30.11	-0.96	67.08	-0.17	4.285	0.12	20.37	0.382	44.61	-3σ
RCAN1	regulator of calcineurin 1	NM_004414	SIRNA_ASO0DS8M	A	44.62	1.96	99.59	2.92	1.763	0.254	28.302	0.197	44.62	-3σ
WWP1	WW domain containing E3 ubiquitin protein ligase 1	NM_007013	SIRNA_ASO0DVTP	B	44.14	-1	106.7	0.63	11.666	0.283	22.468	0.219	44.65	-3σ
SLC22A17	solute carrier family 22, member 17	NM_016609	SIRNA_ASO0DXP7	C	44.39	-0.96	95.09	0.39	3.165	0.004	11.684	0.084	44.66	-3σ
SRPK1	SFRS protein kinase 1	NM_003137	SIRNA_ASO0LHFU	B	41.14	0.14	82.63	4.11	3.902	0.105	27.579	1.73	44.66	-3σ
RPS6KA6	ribosomal protein S6 kinase, 90kDa, polypeptide 6	NM_014496	SIRNA_ASO0F7BV	B	40.94	-1.52	82.15	0.37	5.137	0.36	4.137	0.059	44.67	-3σ
UBE2U	ubiquitin-conjugating enzyme E2U (putative)	NM_152489	SIRNA_ASO0E617	A	41.06	-0.17	82.3	0.65	0.202	0.398	17.673	0.314	44.71	-3σ
SYNPO2	synaptopodin 2	NM_133477	SIRNA_ASO0E6BF	B	40.9	0.72	81.81	2.62	21.128	0.999	7.358	0.041	44.77	-3σ
UBE2E2	ubiquitin-conjugating enzyme E2E 2 (UBC4/5 homolog, yeast)	NM_152653	SIRNA_ASO0DHJZ	C	23.79	-1.39	62.05	-0.85	1.033	0.137	22.12	0.046	44.79	-3σ
SGK1	serum/glucocorticoid regulated kinase 1	NM_005627	SIRNA_ASO0JKGW	C	35.54	-0.55	72.73	0.33	8.723	0.255	13.517	0.501	44.8	-3σ
ACVR1B	activin A receptor, type IB	NM_004302	SIRNA_ASO0JKH3	C	42.21	-0.37	84.98	0.68	5.202	0.119	3.515	0.015	44.81	-3σ
CHUK	conserved helix-loop-helix ubiquitous kinase	NM_001278	SIRNA_ASO0D8T8	A	28.07	-2.83	65.07	-0.44	2.151	0.208	15.551	0.178	44.81	-3σ
ANXA1	annexin A1	NM_000700	SIRNA_ASO0DON8	C	42.67	-1.06	113.78	0.81	7.824	0.291	37.646	1.038	44.84	-3σ
GPR87	G protein-coupled receptor 87	NM_023915	SIRNA_ASO0DBLI	C	31.31	-0.28	67.83	2.68	0.974	0.011	36.943	1.166	44.89	-3σ
CAV3	caveolin 3	NM_001234	SIRNA_ASO0F7QN	C	41.31	-0.43	82.36	0.45	8.747	0.185	6.886	0.008	44.92	-3σ
CTPS	CTP synthase	NM_001905	SIRNA_ASO0DS48	C	30.59	-0.54	67.02	0.6	6.007	0.034	8.475	0.338	44.99	-3σ
PARK2	Parkinson disease (autosomal recessive, juvenile) 2, parkin	NM_004562	SIRNA_ASO0F7XQ	B	40.29	-0.59	79.99	0.84	5.94	0.579	3.628	0.201	44.99	-3σ
ALDH1A2	aldehyde dehydrogenase 1 family, member A2	NM_003888	SIRNA_ASO0DIVQ	C	44.92	-0.58	97.2	0.31	2.91	0.195	20.504	0.424	45.01	-3σ
NMNAT1	nicotinamide nucleotide adenylyltransferase 1	NM_022787	SIRNA_ASO0E009	A	35.81	-0.6	72.68	0.18	14.59	0.528	19.568	0.608	45.04	-3σ
TENC1	tensin like C1 domain containing phosphatase (tensin 2)	NM_015319	SIRNA_ASO0DRRV	A	25.3	-0.92	62.74	0.57	2.109	0.002	15.611	0.242	45.04	-3σ
DSG4	desmoglein 4	NM_177986	SIRNA_ASO0E63H	B	44.33	0.27	91.98	2.41	2.013	0.303	1.871	0.147	45.05	-3σ
CDK6	cyclin-dependent kinase 6	NM_001259	SIRNA_ASO0JKFT	C	24.09	-0.86	61.91	0.04	2.976	0.07	1.068	0.182	45.07	-3σ
SRrp35	serine-arginine repressor protein (35 kDa)	NM_080743	SIRNA_ASO0E5WW	B	34.89	-0.01	71.46	0.58	8.174	0.342	14.14	0.141	45.07	-3σ
RGS20	regulator of G-protein signaling 20	NM_170587	SIRNA_ASO0DIMG	B	44.66	-0.34	106.58	0.73	0.457	0.164	21.565	0.396	45.14	-3σ
SELO	selenoprotein O	NM_031454	SIRNA_ASO0E30M	A	21.08	-0.8	60.09	0.06	7.916	0.009	7.441	0.377	45.14	-3σ
ZNF292	zinc finger protein 292	XM_938563	SIRNA_ASO0DR3X	C	38.98	-0.55	77.16	0.07	2.134	0.195	8.309	0.02	45.18	-3σ
FANCA	Fanconi anemia, complementation group A	NM_000135	SIRNA_ASO0DSMN	B	26.73	-0.63	63.54	1.33	13.487	0.066	20.346	0.81	45.21	-3σ
CRIP2	cysteine-rich protein 2	NM_001312	SIRNA_ASO0DPHR	B	35.6	0.22	72.11	3.75	26.69	0.57	20.277	2.239	45.22	-3σ
CAV2	caveolin 2	NM_001233	SIRNA_ASO0DP2W	B	36.7	-0.32	73.51	0.77	4.834	0.115	1.834	0.058	45.26	-3σ
B3GAT2	beta-1,3-glucuronyltransferase 2 (glucuronosyltransferase S)	NM_080742	SIRNA_ASO0E5ZA	C	43.71	-1.08	88.23	-0.36	29.735	1.221	4.811	0.238	45.27	-3σ
TAGLN2	transgelin 2	NM_003564	SIRNA_ASO0DIGY	B	43.07	-0.25	114.06	2	14.444	0.232	48.373	0.706	45.3	-3σ
CCR2	chemokine (C-C motif) receptor 2	NM_000647	SIRNA_ASO0DC7Q	B	39.92	-0.55	78.52	1.44	8.264	0.189	11.469	0.621	45.33	-3σ
ZNF263	zinc finger protein 263	NM_005741	SIRNA_ASO0DQ4Z	B	40.91	-0.7	80.34	0.51	1.298	0.086	2.463	0.038	45.39	-3σ
ETFDH	electron-transferring-flavoprotein dehydrogenase	NM_004453	SIRNA_ASO0DSK3	A	45.3	-0.29	103.22	2.09	7.15	0.01	12.311	0.213	45.41	-3σ
ADAT2	adenosine deaminase, tRNA-specific 2, TAD2 homolog (S. cerevisiae)	NM_182503	SIRNA_ASO0E5WS	B	39.43	0.14	122.69	1.79	2.524	0.16	15.659	0.056	45.49	-3σ
HBEGF	heparin-binding EGF-like growth factor	NM_001945	SIRNA_ASO0DSFT	B	44.93	-0.19	107.37	1.57	14.97	0.135	9.483	0.869	45.53	-3σ
UGT2B17	UDP glucuronosyltransferase 2 family, polypeptide B17	NM_001077	SIRNA_ASO0DHLW	C	33.22	-1.13	68.79	-0.58	1.238	0.17	19.006	0.042	45.58	-3σ
CYFIP2	cytoplasmic FMR1 interacting protein 2	NM_001037332	SIRNA_ASO0DWJJ	B	45.28	-0.21	94.64	0.85	10.969	0.269	9.272	0.084	45.59	-3σ
SLC30A2	solute carrier family 30 (zinc transporter), member 2	NM_001004434	SIRNA_ASO0DHSO	A	45.61	-0.17	99.79	1.32	0.947	0.436	2.311	0.232	45.61	-3σ
ITGA1	integrin, alpha 1	NM_181501	SIRNA_ASO0DTUK	B	40.39	-0.59	78.75	0.02	9.989	0.111	29.672	0.221	45.63	-3σ
SIGLEC5	sialic acid binding Ig-like lectin 5	NM_003830	SIRNA_ASO0DISI	A	23.01	-0.5	60.59	0.38	3.775	0.01	20.613	0.57	45.63	-3σ
NPY5R	neuropeptide Y receptor Y5	NM_006174	SIRNA_ASO0DCGX	B	12.03	-1.24	55.98	0.32	5.859	0.016	12.406	0.122	45.64	-3σ
UGT2B15	UDP glucuronosyltransferase 2 family, polypeptide B15	NM_001076	SIRNA_ASO0DHLS	B	37.42	-0.32	73.85	2.34	6.832	0.208	20.986	1.155	45.65	-3σ
DNM3	dynamin 3	NM_015569	SIRNA_ASO0DWDJ	A	45.47	-0.13	104.22	1.49	0.88	0.196	20.518	0.191	45.67	-3σ
ARHGEF12	Rho guanine nucleotide exchange factor (GEF) 12	NM_015313	SIRNA_ASO0DW0J	A	45.62	-0.29	103.24	1.71	3.678	0.011	33.221	0.091	45.74	-3σ
TPSD1	tryptase delta 1	NM_012217	SIRNA_ASO0DG9T	A	43.59	-0.52	86.13	0.7	2.983	0.048	27.805	0.384	45.75	-3σ
PIAS1	protein inhibitor of activated STAT, 1	NM_016166	SIRNA_ASO0DILJ	B	39.86	-0.28	77.48	1.05	15.497	0.485	28.463	0.356	45.78	-3σ
ULK2	unc-51-like kinase 2 (C. elegans)	NM_014683	SIRNA_ASO0D9A7	A	40.04	-0.56	77.78	1.12	1.439	0.043	12.699	0.111	45.79	-3σ
SPHK1	sphingosine kinase 1	NM_182965	SIRNA_ASO0D97K	B	45.81	-1.1	100.09	0.74	7.663	0.333	16.985	0.377	45.81	-3σ
GPSM2	G-protein signaling modulator 2 (AGS3-like, C. elegans)	NM_013296	SIRNA_ASO0DX3X	A	30.64	-0.86	65.89	0.44	6.404	0.082	19.628	0.645	45.85	-3σ
FRAP1	FK506 binding protein 12-rapamycin associated protein 1	NM_004958	SIRNA_ASO0JKGR	C	21.18	-0.94	59.33	-0.01	1.691	0.037	11.799	0.163	45.86	-3σ
CLCN5	chloride channel 5	NM_000084	SIRNA_ASO0DFCG	C	24.51	-1.26	61.23	1.21	2.347	0.049	9.05	0.238	45.87	-3σ
MMS19	MMS19 nucleotide excision repair homolog (S. cerevisiae)	NM_022362	SIRNA_ASO0DZYM	C	42.3	-0.61	82.24	0.74	27.34	0.176	11.762	0.141	45.87	-3σ
FUBP1	far upstream element (FUSE) binding protein 1	NM_003902	SIRNA_ASO0DIWB	C	42.96	-0.63	116.22	1.08	6.707	0.042	6.298	0.665	45.92	-3σ
PCDHAC1	protocadherin alpha subfamily C, 1	NM_018898	SIRNA_ASO0DYZ0	B	29.42	-1.43	64.73	0.31	0.348	0.171	14.66	0.414	45.93	-3σ
RASA3	RAS p21 protein activator 3	NM_007368	SIRNA_ASO0DVWR	B	31.56	-0.38	66.62	0.76	1.811	0.015	12.848	0.309	45.94	-3σ
SEC24B	SEC24 family, member B (S. cerevisiae)	NM_001042734	SIRNA_ASO0DVI4	B	42.27	-0.78	82.01	0.25	15.308	0.286	2.161	0.037	45.94	-3σ
CYTH3	cytohesin 3	NM_004227	SIRNA_ASO0DJ5P	B	43.04	-0.54	83.89	0.68	3.47	0.045	6.704	0.053	45.96	-3σ
POLK	polymerase (DNA directed) kappa	NM_016218	SIRNA_ASO0DXKY	A	45.12	-0.85	108.84	0.07	1.421	0.334	47.378	0.769	45.97	-3σ
SDR9C7	short chain dehydrogenase/reductase family 9C, member 7	NM_148897	SIRNA_ASO0E4DQ	A	35.68	-0.25	71	1.26	7.998	0.054	3.507	0.607	45.98	-3σ
KCNA7	potassium voltage-gated channel, shaker-related subfamily, member 7	NM_031886	SIRNA_ASO0DFGZ	A	35.42	-1.46	70.67	0.51	6.537	0.535	1.776	0.071	45.99	-3σ
ITGA1	integrin, alpha 1	NM_181501	SIRNA_ASO0DTWY	C	42.83	-0.79	83.16	1.7	20.727	0.021	23.96	1.336	46.03	-3σ
THADA	thyroid adenoma associated	NM_001083953	SIRNA_ASO0DZRW	C	36.98	-0.52	72.58	0.88	11.137	0.216	4.783	0.379	46.03	-3σ
HTR3D	5-hydroxytryptamine (serotonin) receptor 3 family member D	NM_182537	SIRNA_ASO0DFWA	B	44.75	-1.22	89.11	1.06	2.647	0.032	18.608	0.057	46.06	-3σ
DHX29	DEAH (Asp-Glu-Ala-His) box polypeptide 29	NM_019030	SIRNA_ASO0DY3H	B	45.92	-0.68	95.76	1.04	0.967	0.147	26.638	0.804	46.11	-3σ
MARCH5	membrane-associated ring finger (C3HC4) 5	NM_017824	SIRNA_ASO0DY4E	B	27.69	-1.17	63.11	0.13	8.704	0.243	15.275	0.303	46.13	-3σ
IGSF10	immunoglobulin superfamily, member 10	NM_178822	SIRNA_ASO0DKQ8	C	41.94	-0.3	80.75	0.92	4.54	0.034	3.817	0.185	46.15	-3σ
GCH1	GTP cyclohydrolase 1	NM_000161	SIRNA_ASO0DSUG	A	35.33	-0.45	70.29	1.16	14.872	0.077	14.767	0.553	46.16	-3σ
IL6	interleukin 6 (interferon, beta 2)	NM_000600	SIRNA_ASO0DPOH	B	38.96	-0.63	75.25	-0.03	2.53	0.075	37.193	0.361	46.16	-3σ
SLK	STE20-like kinase	NM_014720	SIRNA_ASO0D9AC	C	18.58	-0.45	57.74	1.96	4.266	0.319	5.465	0.389	46.16	-3σ
AGXT2	alanine-glyoxylate aminotransferase 2	NM_031900	SIRNA_ASO0E00O	A	33.15	-0.67	67.85	0.12	3.975	0.017	25.046	0.576	46.17	-3σ
DOC2A	double C2-like domains, alpha	NM_003586	SIRNA_ASO0DIHV	B	44.29	-0.21	86.8	1.27	9.191	0.1	42.71	0.697	46.21	-3σ
SNX25	sorting nexin 25	NM_031953	SIRNA_ASO0E31D	A	46.24	0.02	96.48	1.1	22.102	1.037	5.629	0.741	46.38	-3σ
PTBP1	polypyrimidine tract binding protein 1	NM_175847	SIRNA_ASO0DCRJ	C	22.1	-0.56	59.2	1.31	9.577	0.077	15.224	0.547	46.41	-3σ
TP53I13	tumor protein p53 inducible protein 13	NM_138349	SIRNA_ASO0E3Q9	A	46.42	-0.62	99.86	0.61	14.158	0.471	14.21	0.206	46.42	-3σ
HDAC8	histone deacetylase 8	NM_018486	SIRNA_ASO0DZ0I	C	43.6	-0.18	84.02	1.04	22.71	0.726	13.956	0.034	46.44	-3σ
ZCRB1	zinc finger CCHC-type and RNA binding motif 1	NM_033114	SIRNA_ASO0E3PC	A	44.08	-0.68	85.35	0.34	9.996	0.365	7.492	0.211	46.45	-3σ
CSAD	cysteine sulfinic acid decarboxylase	NM_015989	SIRNA_ASO0DXKQ	A	46.44	-0.88	102.03	-0.03	13.038	0.094	3.781	0.471	46.48	-3σ
AGPAT6	1-acylglycerol-3-phosphate O-acyltransferase 6 (lysophosphatidic acid acyltransferase, zeta)	NM_178819	SIRNA_ASO0E5ZN	C	44.51	-1.09	86.56	-0.41	3.898	0.11	20.112	0.619	46.49	-3σ
PITPNB	phosphatidylinositol transfer protein, beta	NM_012399	SIRNA_ASO0DW41	A	30.66	-0.59	65.03	0.46	9.824	0.119	29.111	0.554	46.51	-3σ
OXTR	oxytocin receptor	NM_000916	SIRNA_ASO0DCHJ	C	46.56	-0.04	101.56	2.21	24.011	0.504	39.564	0.302	46.59	-3σ
AGPAT2	1-acylglycerol-3-phosphate O-acyltransferase 2 (lysophosphatidic acid acyltransferase, beta)	NM_001012727	SIRNA_ASO0DVL7	C	40.38	-0.24	76.73	0.62	11.651	0.187	29.085	0.826	46.61	-3σ
PHGDH	phosphoglycerate dehydrogenase	NM_006623	SIRNA_ASO0DWEO	B	18.6	-0.77	57.22	-0.11	3.303	0.08	0.579	0.149	46.64	-3σ
PIGB	phosphatidylinositol glycan anchor biosynthesis, class B	NM_004855	SIRNA_ASO0DV42	B	31.59	-0.81	65.62	0.83	10.637	0.158	15.973	0.205	46.69	-3σ
PKIG	protein kinase (cAMP-dependent, catalytic) inhibitor gamma	NM_007066	SIRNA_ASO0DQWO	C	37.64	-0.69	72.38	0.1	13.85	0.373	7.257	0.151	46.69	-3σ
AOAH	acyloxyacyl hydrolase (neutrophil)	NM_001637	SIRNA_ASO0DONH	C	42.89	-1.03	81.52	-0.36	1.679	0.116	12.839	0.095	46.7	-3σ
DNM1L	dynamin 1-like	NM_012063	SIRNA_ASO0DVBK	B	46.44	-0.56	94.9	0.87	9.254	0.393	4.543	0.127	46.72	-3σ
TES	testis derived transcript (3 LIM domains)	NM_015641	SIRNA_ASO0DUEI	B	46.76	-0.19	100.66	0.61	17.99	0.287	12.517	0.096	46.77	-3σ
UGT3A1	UDP glycosyltransferase 3 family, polypeptide A1	NM_152404	SIRNA_ASO0E5WK	B	46.31	0.38	106.67	1.46	5.103	0.263	6.798	0.514	46.79	-3σ
ZBTB7A	zinc finger and BTB domain containing 7A	NM_015898	SIRNA_ASO0DXMY	B	46.83	-1.06	100.56	1.2	9.182	0.295	3.009	0.01	46.83	-3σ
IL7	interleukin 7	NM_000880	SIRNA_ASO0DTTC	B	46.81	-0.43	101.85	0.47	22.412	0.421	14.069	0.035	46.85	-3σ
TNFSF10	tumor necrosis factor (ligand) superfamily, member 10	NM_003810	SIRNA_ASO0DIRY	B	46.39	-0.34	106.64	0.74	11.286	0.077	7.499	0.134	46.86	-3σ
GSTT2	glutathione S-transferase theta 2	NM_000854	SIRNA_ASO0DT8F	B	43.18	-0.7	118.23	0.48	9.127	0.03	17.106	0.277	46.87	-3σ
INTS6	integrator complex subunit 6	NM_001039937	SIRNA_ASO0DUDN	A	31.06	-0.77	64.86	0.46	1.514	0.066	0.132	0.209	46.9	-3σ
WNK4	WNK lysine deficient protein kinase 4	NM_032387	SIRNA_ASO0LH7N	A	36.24	-0.7	70.2	0.44	10.911	0.152	10.343	0.33	46.92	-3σ
HAVCR1	hepatitis A virus cellular receptor 1	NM_012206	SIRNA_ASO0DWLU	C	45.15	-0.8	112.81	1.21	12.508	0.36	4.941	0.159	46.93	-3σ
SLC30A1	solute carrier family 30 (zinc transporter), member 1	NM_021194	SIRNA_ASO0DHSL	A	45.43	-0.22	88.21	0.91	6.247	0.243	35.403	0.941	46.93	-3σ
PCDHGB6	protocadherin gamma subfamily B, 6	NM_018926	SIRNA_ASO0DZ17	C	27.83	-0.71	62.21	0.37	4.038	0.132	26.654	0.529	46.94	-3σ
PPA1	pyrophosphatase (inorganic) 1	NM_021129	SIRNA_ASO0DAPR	A	31.57	-1.19	65.24	-0.17	5.553	0.448	7.068	0.045	46.95	-3σ
ZYX	zyxin	NM_001010972	SIRNA_ASO0DGOX	C	46.98	-1.6	99.96	0.36	4.666	0.341	21.794	0.511	46.98	-3σ
AMZ2	archaelysin family metallopeptidase 2	NM_001033569	SIRNA_ASO0DXKG	A	42.82	-1.04	119.4	0.33	14.889	0.218	43.409	0.642	47.01	-3σ
BUB1	budding uninhibited by benzimidazoles 1 homolog (yeast)	NM_004336	SIRNA_ASO0JKHP	C	30.93	-0.75	64.6	0.68	7.138	0.352	10.949	0.163	47.01	-3σ
TSG101	tumor susceptibility gene 101	NM_006292	SIRNA_ASO0DHH5	C	39.82	-0.96	75	-0.32	4.029	0.043	17.588	0.102	47.02	-3σ
ATOH7	atonal homolog 7 (Drosophila)	NM_145178	SIRNA_ASO0E6D5	B	26.81	-0.02	61.36	1.69	1.581	0.02	22.508	0.779	47.03	-3σ
TRO	trophinin	NM_001039705	SIRNA_ASO0DHGT	C	42.13	-0.88	79.07	-0.3	3.888	0.268	0.871	0.557	47.05	-3σ
DEGS2	degenerative spermatocyte homolog 2, lipid desaturase (Drosophila)	NM_206918	SIRNA_ASO0E4GQ	B	29.65	-0.99	63.45	-0.34	1.866	0.082	0.667	0.184	47.06	-3σ
OTUB2	OTU domain, ubiquitin aldehyde binding 2	NM_023112	SIRNA_ASO0E017	A	40.26	-0.47	75.61	0.27	9.866	0.394	11.136	0.372	47.07	-3σ
IFNGR2	interferon gamma receptor 2 (interferon gamma transducer 1)	NM_005534	SIRNA_ASO0DTSF	B	46.38	-0.44	91.83	0.23	8.228	0.068	9.901	0.12	47.09	-3σ
COPE	coatomer protein complex, subunit epsilon	NM_007263	SIRNA_ASO0DVXE	C	41.78	-0.48	121.76	1.03	5.778	0.019	39.378	0.733	47.1	-3σ
DNAH9	dynein, axonemal, heavy chain 9	NM_001372	SIRNA_ASO0DS7Q	A	27.75	0.5	61.91	1.38	0.542	0.102	17.31	0.103	47.13	-3σ
GNL1	guanine nucleotide binding protein-like 1	NM_005275	SIRNA_ASO0DT4T	C	34.18	-0.55	67.55	0.84	16.622	0.283	19.024	0.131	47.13	-3σ
P2RX2	purinergic receptor P2X, ligand-gated ion channel, 2	NM_012226	SIRNA_ASO0DFPW	B	42.93	-1.09	80.41	0.68	0.572	0.257	44.32	0.611	47.19	-3σ
SERGEF	secretion regulating guanine nucleotide exchange factor	NM_012139	SIRNA_ASO0DWDV	A	47.16	-0.05	101.79	1.46	15.894	0.856	4.146	0.245	47.19	-3σ
TUBA3C	tubulin, alpha 3c	NM_006001	SIRNA_ASO0DHI5	C	31.09	-1.2	64.49	-0.72	3.516	0.032	24.304	0.191	47.19	-3σ
