# Supplementary material for: Identification of thyroid tumor cell vulnerabilities through a siRNA-based functional screening
Source: Oncotarget. 2015 Sep 25;6(33):34629–48. doi: 10.18632/oncotarget.5282 (PMC4741478; doi:10.18632/oncotarget.5282)
Supplement: Supplementary file 4 [file oncotarget-06-34629-s004.xls]

## Sheet: Sheet1
Gene symbol	Full gene name	Refseq accession number	siRNA batch	Block	BCPAP (%NTO) - Average	BCPAP (z* score) - Average	N-Thy-ori (%NTO) - Average	N-Thy-ori (z* score) - Average	BCPAP (%NTO) - StDev	BCPAP (z* score) - StDev	N-Thy-ori (%NTO) - StDev	N-Thy-ori (z* score) - StDev	d	Binned d	BCPAP (%NTO) + N-Thy-ori (%NTO)
POLR2B	polymerase (RNA) II (DNA directed) polypeptide B, 140kDa	NM_000938	SIRNA_ASO0DBYA	C	2.89	-0.74	4.03	-0.84	0.035	0.001	0.197	0.033	96.01	+0.5 sigma	6.92
POLR2E	polymerase (RNA) II (DNA directed) polypeptide E, 25kDa	NM_002695	SIRNA_ASO0DBYG	C	3.02	-0.73	4.36	-0.78	0.003	0.003	0.038	0.001	95.69	-0.5 sigma	7.38
GRM7	glutamate receptor, metabotropic 7	NM_181875	SIRNA_ASO0DCEA	C	3.25	-1.08	4.22	-0.91	0.151	0.04	1.333	0.079	95.83	-0.5 sigma	7.47
PITX2	paired-like homeodomain 2	NM_153426	SIRNA_ASO0DBCP	A	2.87	-0.84	4.84	-0.83	0.019	0.031	0.344	0.026	95.21	-0.5 sigma	7.71
FZD10	frizzled homolog 10 (Drosophila)	NM_007197	SIRNA_ASO0DCMY	C	3.17	-0.94	4.69	-0.82	0.613	0.031	0.533	0.049	95.36	-0.5 sigma	7.86
POLR2B	polymerase (RNA) II (DNA directed) polypeptide B, 140kDa	NM_000938	SIRNA_ASO0DBY9	B	2.98	-1.86	4.93	-1	0.5	0.166	0.171	0.104	95.12	-0.5 sigma	7.91
POLR2C	polymerase (RNA) II (DNA directed) polypeptide C, 33kDa	NM_032940	SIRNA_ASO0DBYD	C	3.77	-0.7	4.2	-0.81	0.174	0	0.117	0.023	95.88	+0.5 sigma	7.97
PDGFRB	platelet-derived growth factor receptor, beta polypeptide	NM_002609	SIRNA_ASO0JKOF	C	4.54	-1.12	3.55	-0.95	0.239	0.04	0.063	0.07	96.56	+0.5 sigma	8.09
POLA1	polymerase (DNA directed), alpha 1, catalytic subunit	NM_016937	SIRNA_ASO0DBXJ	C	3.57	-0.71	4.55	-0.74	0.018	0.005	0.001	0.011	95.51	-0.5 sigma	8.12
POLR2A	polymerase (RNA) II (DNA directed) polypeptide A, 220kDa	NM_000937	SIRNA_ASO0DBY5	A	2.64	-1.3	5.55	-0.79	0.209	0.334	0.16	0.044	94.48	-0.5 sigma	8.19
POLR2J	polymerase (RNA) II (DNA directed) polypeptide J, 13.3kDa	NM_006234	SIRNA_ASO0DBYV	C	3.4	-0.71	4.94	-0.67	0.067	0.002	0.119	0.001	95.12	-0.5 sigma	8.34
GPR83	G protein-coupled receptor 83	NM_016540	SIRNA_ASO0DCMS	C	3.52	-0.93	4.96	-0.8	0.118	0.018	0.411	0.057	95.11	-0.5 sigma	8.48
CDC42BPB	CDC42 binding protein kinase beta (DMPK-like)	NM_006035	SIRNA_ASO0D99X	C	4.19	-0.84	4.33	-0.77	1.003	0.079	0.325	0.026	95.76	-0.5 sigma	8.52
PSMA1	proteasome (prosome, macropain) subunit, alpha type, 1	NM_002786	SIRNA_ASO0DH68	B	2.72	-1.06	5.86	-0.73	0.352	0.088	0.533	0.011	94.18	-0.5 sigma	8.58
POLR2L	polymerase (RNA) II (DNA directed) polypeptide L, 7.6kDa	NM_021128	SIRNA_ASO0DBZ1	C	3.96	-0.69	4.64	-0.73	0.311	0.021	0.116	0.035	95.44	-0.5 sigma	8.6
PGD	phosphogluconate dehydrogenase	NM_002631	SIRNA_ASO0DB9P	A	3.11	-0.83	5.53	-0.78	0	0.032	0.623	0.056	94.53	-0.5 sigma	8.64
RP2	retinitis pigmentosa 2 (X-linked recessive)	NM_006915	SIRNA_ASO0LHM5	B	3.87	-0.93	4.78	-0.81	0.054	0.042	0.517	0.049	95.29	-0.5 sigma	8.65
PSMA2	proteasome (prosome, macropain) subunit, alpha type, 2	NM_002787	SIRNA_ASO0DH6B	B	2.77	-1.06	5.9	-0.73	0.32	0.087	0.784	0.023	94.14	-0.5 sigma	8.67
POLR2F	polymerase (RNA) II (DNA directed) polypeptide F	NM_021974	SIRNA_ASO0F7G1	C	3.32	-0.72	5.36	-0.6	0.133	0.01	0.182	0.001	94.7	-0.5 sigma	8.68
POLR2I	polymerase (RNA) II (DNA directed) polypeptide I, 14.5kDa	NM_006233	SIRNA_ASO0DBYQ	A	2.89	-1.3	5.92	-0.76	0.256	0.335	0.848	0.002	94.13	-0.5 sigma	8.81
POLR2F	polymerase (RNA) II (DNA directed) polypeptide F	NM_021974	SIRNA_ASO0DBYH	A	2.81	-1.3	6.06	-0.75	0.217	0.334	0.207	0.041	93.98	-0.5 sigma	8.87
WEE1	WEE1 homolog (S. pombe)	NM_003390	SIRNA_ASO0D8UZ	A	3.71	-4.11	5.19	-2.33	0.613	0.758	0.11	0.81	94.88	-0.5 sigma	8.9
SNRPB	small nuclear ribonucleoprotein polypeptides B and B1	NM_003091	SIRNA_ASO0F7IE	B	3.67	-1.48	5.23	-0.73	1.024	0.088	0.8	0.025	94.84	-0.5 sigma	8.9
MMP1	matrix metallopeptidase 1 (interstitial collagenase)	NM_002421	SIRNA_ASO0DH2D	B	2.96	-1.06	6.14	-0.72	0.25	0.085	0.575	0.014	93.9	-0.5 sigma	9.1
CALCRL	calcitonin receptor-like	NM_005795	SIRNA_ASO0DCM1	C	3.74	-0.93	5.39	-0.77	0.645	0.031	0.058	0.091	94.68	-0.5 sigma	9.13
POLR2G	polymerase (RNA) II (DNA directed) polypeptide G	NM_002696	SIRNA_ASO0DBYM	C	3.49	-0.71	5.72	-0.53	0.139	0	0.354	0.021	94.34	-0.5 sigma	9.21
LPHN1	latrophilin 1	NM_001008701	SIRNA_ASO0DCPN	C	3.94	-0.92	5.33	-0.77	0.516	0.027	0.725	0.031	94.75	-0.5 sigma	9.27
PKP1	plakophilin 1 (ectodermal dysplasia/skin fragility syndrome)	NM_000299	SIRNA_ASO0DBD1	A	4.1	-0.8	5.18	-0.8	0.384	0.021	0.361	0.032	94.91	-0.5 sigma	9.28
PRTN3	proteinase 3	NM_002777	SIRNA_ASO0DH62	B	3.04	-1.06	6.25	-0.71	0.129	0.082	0.539	0.012	93.8	-0.5 sigma	9.29
HPN	hepsin	NM_002151	SIRNA_ASO0DH0S	B	3.01	-1.06	6.31	-0.71	0.543	0.091	0.775	0.024	93.74	-0.5 sigma	9.32
GPR158	G protein-coupled receptor 158	NM_020752	SIRNA_ASO0DBMN	A	4.77	-1.58	4.59	-0.78	0.829	0.006	0.217	0.034	95.53	-0.5 sigma	9.36
SNRPD1	small nuclear ribonucleoprotein D1 polypeptide 16kDa	NM_006938	SIRNA_ASO0F7IF	B	4.07	-1.47	5.3	-0.73	1.262	0.082	0.226	0.01	94.78	-0.5 sigma	9.37
POLR2G	polymerase (RNA) II (DNA directed) polypeptide G	NM_002696	SIRNA_ASO0DBYK	A	3.04	-1.29	6.35	-0.74	0.068	0.329	0.372	0.03	93.7	-0.5 sigma	9.39
SNRPD3	small nuclear ribonucleoprotein D3 polypeptide 18kDa	NM_004175	SIRNA_ASO0DEDR	B	3.96	-1.47	5.45	-0.72	1.064	0.087	0.472	0.005	94.63	-0.5 sigma	9.41
PNN	pinin, desmosome associated protein	NM_002687	SIRNA_ASO0DBX8	A	3.66	-1.27	5.75	-0.77	0.55	0.308	0.129	0.046	94.32	-0.5 sigma	9.41
PSMA7	proteasome (prosome, macropain) subunit, alpha type, 7	NM_002792	SIRNA_ASO0F7L0	B	3.09	-1.05	6.34	-0.71	0.372	0.087	1.273	0.048	93.71	-0.5 sigma	9.43
POLR2E	polymerase (RNA) II (DNA directed) polypeptide E, 25kDa	NM_002695	SIRNA_ASO0DBYE	A	3.35	-1.28	6.15	-0.75	0.132	0.322	0.247	0.038	93.91	-0.5 sigma	9.5
KSR1	kinase suppressor of ras 1	NM_014238	SIRNA_ASO0D975	C	4.56	-0.83	4.98	-0.74	1.005	0.082	0.371	0.027	95.13	-0.5 sigma	9.54
POLR2F	polymerase (RNA) II (DNA directed) polypeptide F	NM_021974	SIRNA_ASO0DBYI	B	3.81	-1.83	5.75	-0.97	0.84	0.156	0.079	0.099	94.33	-0.5 sigma	9.56
SMARCA2	SWI/SNF related, matrix associated, actin dependent regulator of chromatin, subfamily a, member 2	NM_003070	SIRNA_ASO0DEBR	B	4.16	-1.47	5.43	-0.72	1.413	0.078	0.746	0.022	94.66	-0.5 sigma	9.59
POLD1	polymerase (DNA directed), delta 1, catalytic subunit 125kDa	NM_002691	SIRNA_ASO0DBXP	C	4.7	-0.66	4.97	-0.66	0.649	0.014	0.326	0.083	95.15	-0.5 sigma	9.67
TSSK2	testis-specific serine kinase 2	NM_053006	SIRNA_ASO0D9GT	C	4.91	-0.98	4.78	-0.97	0.588	0.032	0.837	0.113	95.34	-0.5 sigma	9.69
INSRR	insulin receptor-related receptor	NM_014215	SIRNA_ASO0D9Q3	A	5.26	-1.42	4.43	-0.76	0.779	0.058	0.987	0.003	95.71	-0.5 sigma	9.69
PSMD1	proteasome (prosome, macropain) 26S subunit, non-ATPase, 1	NM_002807	SIRNA_ASO0DCQZ	A	3.54	-2.29	6.18	-1.26	0.664	0.103	0.186	0.088	93.88	-0.5 sigma	9.72
PEX6	peroxisomal biogenesis factor 6	NM_000287	SIRNA_ASO0DB2N	B	3.06	-3.78	6.73	-0.9	0.336	0.666	0.302	0.037	93.32	-0.5 sigma	9.79
OPRL1	opiate receptor-like 1	NM_000913	SIRNA_ASO0DCHB	A	5.5	-1.49	4.3	-0.95	1.36	0.163	0.114	0.226	95.86	+0.5 sigma	9.8
POLE2	polymerase (DNA directed), epsilon 2 (p59 subunit)	NM_002692	SIRNA_ASO0DBXY	C	3.92	-0.69	5.9	-0.49	0.276	0.019	0.229	0.092	94.18	-0.5 sigma	9.82
PIGF	phosphatidylinositol glycan anchor biosynthesis, class F	NM_002643	SIRNA_ASO0DBC3	C	3.54	-1.94	6.29	-0.78	0.559	0.058	0.182	0.034	93.78	-0.5 sigma	9.83
PSMA3	proteasome (prosome, macropain) subunit, alpha type, 3	NM_002788	SIRNA_ASO0DH6E	B	3.03	-1.06	6.8	-0.69	0.399	0.088	1.185	0.044	93.25	-0.5 sigma	9.83
TAP2	transporter 2, ATP-binding cassette, sub-family B (MDR/TAP)	NM_000544	SIRNA_ASO0DF1G	C	4.75	-0.66	5.09	-0.65	0.145	0.006	0.329	0.034	95.03	-0.5 sigma	9.84
POLR2A	polymerase (RNA) II (DNA directed) polypeptide A, 220kDa	NM_000937	SIRNA_ASO0DBY6	B	3.9	-1.83	5.96	-0.96	0.12	0.179	0.104	0.093	94.12	-0.5 sigma	9.86
SNRPE	small nuclear ribonucleoprotein polypeptide E	NM_003094	SIRNA_ASO0DEDU	B	4.37	-1.46	5.53	-0.71	0.982	0.089	0.556	0.011	94.57	-0.5 sigma	9.9
VIPR2	vasoactive intestinal peptide receptor 2	NM_003382	SIRNA_ASO0F7F4	C	4.08	-0.92	5.82	-0.73	0.283	0.021	0.448	0.049	94.27	-0.5 sigma	9.9
GPR26	G protein-coupled receptor 26	NM_153442	SIRNA_ASO0DCCU	A	5.06	-1.5	4.86	-0.93	0.23	0.124	0.078	0.217	95.28	-0.5 sigma	9.92
POLR2H	polymerase (RNA) II (DNA directed) polypeptide H	NM_006232	SIRNA_ASO0DBYP	C	4.1	-0.69	5.82	-0.51	0.033	0.01	0.134	0.022	94.27	-0.5 sigma	9.92
CD97	CD97 molecule	NM_001025160	SIRNA_ASO0DC77	A	5.75	-1.24	4.19	-0.79	1.843	0.097	0.19	0.039	95.98	+0.5 sigma	9.94
NTSR2	neurotensin receptor 2	XM_001129997	SIRNA_ASO0DBK0	C	4.06	-0.92	5.94	-0.72	0.929	0.037	1.201	0.009	94.15	-0.5 sigma	10
PI3	peptidase inhibitor 3, skin-derived	NM_002638	SIRNA_ASO0DBAY	A	3.86	-0.81	6.15	-0.73	0.487	0.018	0.539	0.058	93.93	-0.5 sigma	10.01
PSMC1	proteasome (prosome, macropain) 26S subunit, ATPase, 1	NM_002802	SIRNA_ASO0DCQH	A	4.01	-2.27	6.06	-1.27	0.199	0.089	0.199	0.098	94.03	-0.5 sigma	10.07
SNRPF	small nuclear ribonucleoprotein polypeptide F	NM_003095	SIRNA_ASO0DEDX	B	4.7	-1.45	5.4	-0.72	1.029	0.087	0.506	0.007	94.71	-0.5 sigma	10.1
PGD	phosphogluconate dehydrogenase	NM_002631	SIRNA_ASO0F7E3	C	2.93	-1.96	7.17	-0.73	0.188	0.083	0.417	0.048	92.88	-0.5 sigma	10.1
SEPT4	septin 4	NM_004574	SIRNA_ASO0DBXG	C	3.81	-0.7	6.31	-0.43	0.08	0.004	0.585	0.046	93.76	-0.5 sigma	10.12
PSMB1	proteasome (prosome, macropain) subunit, beta type, 1	NM_002793	SIRNA_ASO0DH6Q	B	3.69	-1.04	6.43	-0.7	1.331	0.106	1.143	0.042	93.64	-0.5 sigma	10.12
PON3	paraoxonase 3	NM_000940	SIRNA_ASO0DBZG	C	4.13	-0.69	6.03	-0.47	0.005	0.009	0.094	0.07	94.06	-0.5 sigma	10.16
POLR2H	polymerase (RNA) II (DNA directed) polypeptide H	NM_006232	SIRNA_ASO0DBYN	A	3.35	-1.28	6.83	-0.71	0.072	0.323	0.451	0.025	93.23	-0.5 sigma	10.18
P2RY14	purinergic receptor P2Y, G-protein coupled, 14	NM_001081455	SIRNA_ASO0DCLS	C	4.47	-0.91	5.82	-0.73	0.127	0.016	0.118	0.075	94.29	-0.5 sigma	10.29
PSMB3	proteasome (prosome, macropain) subunit, beta type, 3	NM_002795	SIRNA_ASO0DH6T	B	3.02	-1.06	7.3	-0.66	0.227	0.084	2.004	0.085	92.75	-0.5 sigma	10.32
MAP2K3	mitogen-activated protein kinase kinase 3	NM_145109	SIRNA_ASO0D8Z5	A	5.12	-0.78	5.23	-0.83	0.754	0.067	0	0	94.91	-0.5 sigma	10.35
SNRPD2	small nuclear ribonucleoprotein D2 polypeptide 16.5kDa	NM_177542	SIRNA_ASO0DEDO	B	5.06	-1.45	5.29	-0.73	1.058	0.086	0.459	0.004	94.85	-0.5 sigma	10.35
PTPN23	protein tyrosine phosphatase, non-receptor type 23	NM_015466	SIRNA_ASO0DAZB	C	3.95	-1.44	6.41	-0.74	0.497	0.04	0.236	0.024	93.67	-0.5 sigma	10.36
POLE	polymerase (DNA directed), epsilon	NM_006231	SIRNA_ASO0DBXV	C	4.68	-0.66	5.77	-0.52	0.276	0.023	0.019	0.042	94.35	-0.5 sigma	10.45
SERPINI1	serpin peptidase inhibitor, clade I (neuroserpin), member 1	NM_005025	SIRNA_ASO0DBBM	A	3.89	-0.81	6.58	-0.7	0.785	0.009	0.197	0.009	93.5	-0.5 sigma	10.47
CRHR1	corticotropin releasing hormone receptor 1	NM_004382	SIRNA_ASO0DC8M	A	6.04	-1.23	4.44	-0.77	1.065	0.014	0.389	0.022	95.75	-0.5 sigma	10.48
CDK19	cyclin-dependent kinase 19	NM_015076	SIRNA_ASO0D9FW	C	4.71	-0.98	5.81	-0.94	0.646	0.033	1.214	0.061	94.31	-0.5 sigma	10.52
NR1I3	nuclear receptor subfamily 1, group I, member 3	NM_001077469	SIRNA_ASO0DDWN	A	5.74	-2.06	4.91	-0.85	0.433	0.063	0.367	0.006	95.26	-0.5 sigma	10.65
PSMA4	proteasome (prosome, macropain) subunit, alpha type, 4	NM_002789	SIRNA_ASO0DH6G	A	4.54	-2.51	6.18	-0.75	1.53	0.573	0.087	0.024	93.93	-0.5 sigma	10.72
GPR31	G protein-coupled receptor 31	NM_005299	SIRNA_ASO0DBTR	B	5.39	-1.39	5.44	-1.19	0.217	0.115	0.252	0.185	94.71	-0.5 sigma	10.83
MAST3	microtubule associated serine/threonine kinase 3	XM_038150	SIRNA_ASO0D9ER	C	6.13	-0.95	4.78	-0.97	0.906	0.004	0.181	0.097	95.42	-0.5 sigma	10.91
POLR2I	polymerase (RNA) II (DNA directed) polypeptide I, 14.5kDa	NM_006233	SIRNA_ASO0DBYR	B	4.43	-1.81	6.52	-0.94	1.186	0.146	0.21	0.102	93.59	-0.5 sigma	10.95
MAP2K4	mitogen-activated protein kinase kinase 4	NM_003010	SIRNA_ASO0JKLP	C	3.48	-1.18	7.56	-0.97	0.144	0.117	3.115	0.196	92.51	-0.5 sigma	11.04
PEX6	peroxisomal biogenesis factor 6	NM_000287	SIRNA_ASO0DB2M	A	3.37	-0.82	7.67	-0.62	0.233	0.039	0.693	0.09	92.39	-0.5 sigma	11.04
PTPN14	protein tyrosine phosphatase, non-receptor type 14	NM_005401	SIRNA_ASO0DATB	A	5.82	-1.41	5.36	-0.8	1.428	0.263	0.362	0.015	94.81	-0.5 sigma	11.18
MAPK8	mitogen-activated protein kinase 8	NM_002750	SIRNA_ASO0LHIU	B	5.14	-0.89	6.06	-0.73	0.144	0.035	0.536	0.05	94.08	-0.5 sigma	11.2
EMR4P	egf-like module containing, mucin-like, hormone receptor-like 4 pseudogene	NM_001080498	SIRNA_ASO0DBS3	A	5.17	-1.57	6.04	-0.72	1.621	0.022	0.841	0.084	94.11	-0.5 sigma	11.21
PON2	paraoxonase 2	NM_000305	SIRNA_ASO0DBZD	C	4.14	-0.69	7.07	-0.28	0.286	0.003	0.217	0.122	93.02	-0.5 sigma	11.21
SNRPG	small nuclear ribonucleoprotein polypeptide G	NM_003096	SIRNA_ASO0DEE0	B	5.57	-1.43	5.65	-0.7	2.974	0.039	0.522	0.009	94.51	-0.5 sigma	11.22
PMS2L3	postmeiotic segregation increased 2-like 3	NM_001003686	SIRNA_ASO0DBWM	C	6.12	-0.61	5.1	-0.64	1.399	0.037	0.218	0.067	95.1	-0.5 sigma	11.22
PSMA3	proteasome (prosome, macropain) subunit, alpha type, 3	NM_002788	SIRNA_ASO0DH6D	A	4.63	-2.5	6.72	-0.74	0.855	0.547	0.032	0.027	93.4	-0.5 sigma	11.35
PMS1	PMS1 postmeiotic segregation increased 1 (S. cerevisiae)	NM_000534	SIRNA_ASO0DBWJ	C	4.85	-0.65	6.56	-0.38	0.907	0.049	0.405	0.006	93.57	-0.5 sigma	11.41
RPS6KA6	ribosomal protein S6 kinase, 90kDa, polypeptide 6	NM_014496	SIRNA_ASO0D9ID	C	5.41	-0.97	6.06	-0.94	0.078	0.016	0.114	0.091	94.1	-0.5 sigma	11.47
STK24	serine/threonine kinase 24	NM_001032296	SIRNA_ASO0D9RI	A	4.93	-1.42	6.55	-0.68	0.074	0.038	1.768	0.013	93.58	-0.5 sigma	11.48
SALL4	sal-like 4 (Drosophila)	NM_020436	SIRNA_ASO0F861	A	5.73	-1.27	5.77	-0.71	1.389	0.011	0.424	0.011	94.4	-0.5 sigma	11.5
NPSR1	neuropeptide S receptor 1	NM_207172	SIRNA_ASO0DBST	C	5.67	-0.62	5.87	-0.5	0.038	0.019	0.344	0.112	94.3	-0.5 sigma	11.54
EXOSC9	exosome component 9	NM_001034194	SIRNA_ASO0DBWP	C	6.74	-0.58	4.81	-0.7	0.351	0.037	0.043	0.027	95.43	-0.5 sigma	11.55
PPAT	phosphoribosyl pyrophosphate amidotransferase	NM_002703	SIRNA_ASO0DBZW	A	5.11	-1.23	6.46	-0.73	1.901	0.264	0.208	0.04	93.68	-0.5 sigma	11.57
GPR44	G protein-coupled receptor 44	NM_004778	SIRNA_ASO0DCN5	A	6.55	-1.13	5.02	-0.74	1.47	0.007	0.719	0.01	95.21	-0.5 sigma	11.57
MRC2	mannose receptor, C type 2	NM_006039	SIRNA_ASO0D9AR	C	6.75	-0.77	4.83	-0.75	1.15	0.094	0.194	0.019	95.41	-0.5 sigma	11.58
PSMA1	proteasome (prosome, macropain) subunit, alpha type, 1	NM_002786	SIRNA_ASO0DH67	A	4.61	-2.51	6.99	-0.73	1.393	0.568	0.145	0.025	93.13	-0.5 sigma	11.6
PSMC2	proteasome (prosome, macropain) 26S subunit, ATPase, 2	NM_002803	SIRNA_ASO0DCQK	A	5.31	-2.23	6.33	-1.26	1.079	0.05	0.422	0.104	93.82	-0.5 sigma	11.64
ENPP3	ectonucleotide pyrophosphatase/phosphodiesterase 3	NM_005021	SIRNA_ASO0DB8U	A	4.1	-0.8	7.55	-0.62	0.147	0.038	0.862	0.101	92.54	-0.5 sigma	11.65
MTMR6	myotubularin related protein 6	NM_004685	SIRNA_ASO0DAWK	C	5.42	-1.4	6.25	-0.75	1.643	0.068	0.996	0.018	93.91	-0.5 sigma	11.67
CALCR	calcitonin receptor	NM_001742	SIRNA_ASO0DC6V	A	4.85	-1.27	6.82	-0.55	0.626	0.065	0.114	0.077	93.3	-0.5 sigma	11.67
SF3A3	splicing factor 3a, subunit 3, 60kDa	NM_006802	SIRNA_ASO0DQPN	A	6.05	-2.77	5.68	-1.35	0.087	0.447	0.008	0.278	94.51	-0.5 sigma	11.73
CDC2L5	cell division cycle 2-like 5 (cholinesterase-related cell division controller)	NM_031267	SIRNA_ASO0D96H	C	5.74	-0.8	6.02	-0.69	1.364	0.081	0.514	0.032	94.15	-0.5 sigma	11.76
SSH2	slingshot homolog 2 (Drosophila)	NM_033389	SIRNA_ASO0DB41	A	6.52	-2.66	5.26	-1.22	2.639	0.815	0.127	0.041	94.96	-0.5 sigma	11.78
PSMC4	proteasome (prosome, macropain) 26S subunit, ATPase, 4	NM_006503	SIRNA_ASO0DCQQ	A	6.01	-2.21	5.78	-1.27	0.721	0.107	0.371	0.103	94.41	-0.5 sigma	11.79
PTPRM	protein tyrosine phosphatase, receptor type, M	NM_002845	SIRNA_ASO0DAU5	C	5.8	-1.39	6	-0.76	0.939	0.05	0.45	0.006	94.18	-0.5 sigma	11.8
JAK1	Janus kinase 1	NM_002227	SIRNA_ASO0D9QL	A	8.02	-1.35	3.8	-0.78	0.599	0.051	0.149	0.032	96.53	+0.5 sigma	11.82
CTDP1	CTD (carboxy-terminal domain, RNA polymerase II, polypeptide A) phosphatase, subunit 1	NM_004715	SIRNA_ASO0DAWR	A	4.72	-1.43	7.1	-0.73	0.196	0.233	0.391	0.012	93.02	-0.5 sigma	11.82
CHRM1	cholinergic receptor, muscarinic 1	NM_000738	SIRNA_ASO0DC7A	A	6.56	-1.22	5.28	-0.69	2.312	0.108	0.574	0.008	94.95	-0.5 sigma	11.84
PNMT	phenylethanolamine N-methyltransferase	NM_002686	SIRNA_ASO0F7FY	C	5.39	-0.64	6.54	-0.37	1.155	0.031	0.811	0.216	93.62	-0.5 sigma	11.93
PI4KB	phosphatidylinositol 4-kinase, catalytic, beta	NM_002651	SIRNA_ASO0JKMP	C	8.21	-1.03	3.75	-0.94	2.725	0.018	0.391	0.054	96.6	+0.5 sigma	11.96
PNLIPRP1	pancreatic lipase-related protein 1	NM_006229	SIRNA_ASO0DBX1	C	5.27	-0.64	6.7	-0.35	0.277	0.026	0.123	0.095	93.45	-0.5 sigma	11.97
PSMB3	proteasome (prosome, macropain) subunit, beta type, 3	NM_002795	SIRNA_ASO0DH6S	A	5.44	-2.47	6.64	-0.74	1.273	0.561	0.086	0.031	93.52	-0.5 sigma	12.08
POLR2H	polymerase (RNA) II (DNA directed) polypeptide H	NM_006232	SIRNA_ASO0DBYO	B	5.62	-1.77	6.47	-0.95	0.695	0.206	0.507	0.112	93.69	-0.5 sigma	12.09
PTK7	PTK7 protein tyrosine kinase 7	NM_002821	SIRNA_ASO0D90V	A	6.18	-0.76	5.94	-0.79	0.214	0.058	0	0	94.26	-0.5 sigma	12.12
PRKDC	protein kinase, DNA-activated, catalytic polypeptide	NM_001081640	SIRNA_ASO0D9MC	A	3.3	-4.14	8.82	-2.21	0.921	0.78	3.413	0.672	91.24	-0.5 sigma	12.12
S1PR3	sphingosine-1-phosphate receptor 3	NM_005226	SIRNA_ASO0DC9H	A	7.6	-1.19	4.57	-0.76	2.996	0.124	0.066	0.064	95.73	-0.5 sigma	12.17
GPR155	G protein-coupled receptor 155	NM_001033045	SIRNA_ASO0DBQB	C	4.47	-0.82	7.7	-0.82	0.631	0.042	0.126	0.037	92.41	-0.5 sigma	12.17
PTK2	PTK2 protein tyrosine kinase 2	NM_005607	SIRNA_ASO0D90P	A	6.18	-0.76	6.1	-0.79	1.756	0.009	0	0	94.11	-0.5 sigma	12.28
PRKCD	protein kinase C, delta	NM_006254	SIRNA_ASO0D8X2	A	7.11	-0.74	5.19	-0.83	1.054	0.031	0	0	95.08	-0.5 sigma	12.3
MINPP1	multiple inositol polyphosphate histidine phosphatase, 1	NM_004897	SIRNA_ASO0DAWV	B	4.37	-1.91	7.96	-0.8	0.179	0.117	2.078	0.055	92.14	-0.5 sigma	12.33
POLE	polymerase (DNA directed), epsilon	NM_006231	SIRNA_ASO0DBXU	B	4.12	-1.82	8.21	-0.89	1.022	0.151	0.326	0.103	91.89	-0.5 sigma	12.33
XAB2	XPA binding protein 2	NM_020196	SIRNA_ASO0DZ3O	A	5.78	-1.27	6.57	-0.68	0.942	0	0.51	0.021	93.6	-0.5 sigma	12.35
F7	coagulation factor VII (serum prothrombin conversion accelerator)	NM_000131	SIRNA_ASO0DGZ4	C	5.51	-1.52	6.84	-0.84	3.565	0.176	1.135	0.049	93.32	-0.5 sigma	12.35
PSMA5	proteasome (prosome, macropain) subunit, alpha type, 5	NM_002790	SIRNA_ASO0DH6J	A	5.68	-2.46	6.7	-0.74	0.114	0.516	0.504	0.043	93.47	-0.5 sigma	12.38
TACR3	tachykinin receptor 3	NM_001059	SIRNA_ASO0DCJ0	C	6.32	-0.86	6.09	-0.71	0.635	0.024	0.665	0.031	94.12	-0.5 sigma	12.41
IL20RB	interleukin 20 receptor beta	NM_144717	SIRNA_ASO0DXXB	B	6.55	-2.98	5.88	-1.46	0.096	0.719	0.3	0.008	94.35	-0.5 sigma	12.43
GBF1	golgi brefeldin A resistant guanine nucleotide exchange factor 1	NM_004193	SIRNA_ASO0DIRL	A	4.51	-0.88	7.97	-0.76	0.444	0.052	0.037	0.008	92.14	-0.5 sigma	12.48
IKBKE	inhibitor of kappa light polypeptide gene enhancer in B-cells, kinase epsilon	NM_014002	SIRNA_ASO0D9A6	C	6.35	-0.79	6.15	-0.68	2.278	0.062	0.102	0.011	94.07	-0.5 sigma	12.5
ARHGAP27	Rho GTPase activating protein 27	NM_199282	SIRNA_ASO0E69Y	A	6.57	-1.55	6	-0.93	0.981	0.341	0.572	0.057	94.23	-0.5 sigma	12.57
PGM5	phosphoglucomutase 5	NM_021965	SIRNA_ASO0DBA1	A	7.29	-0.7	5.28	-0.8	0.717	0.062	0.38	0.034	95	-0.5 sigma	12.57
TAF13	TAF13 RNA polymerase II, TATA box binding protein (TBP)-associated factor, 18kDa	NM_005645	SIRNA_ASO0DF12	C	6.21	-1.86	6.37	-0.77	1.783	0.126	0.324	0.042	93.83	-0.5 sigma	12.58
DUSP18	dual specificity phosphatase 18	NM_152511	SIRNA_ASO0DB52	C	4.4	-1.22	8.2	-0.8	0.077	0.054	0.152	0.035	91.9	-0.5 sigma	12.6
PIGC	phosphatidylinositol glycan anchor biosynthesis, class C	NM_002642	SIRNA_ASO0DBC0	C	6.45	-1.84	6.2	-0.78	4.267	0.068	0.784	0.069	94.02	-0.5 sigma	12.65
GPR19	G protein-coupled receptor 19	NM_006143	SIRNA_ASO0DCCE	C	6.3	-1	6.38	-0.85	0.179	0.05	2.962	0.057	93.83	-0.5 sigma	12.68
DYRK4	dual-specificity tyrosine-(Y)-phosphorylation regulated kinase 4	NM_003845	SIRNA_ASO0D96Z	C	7.42	-0.76	5.28	-0.73	2.733	0.058	0.104	0.002	95.01	-0.5 sigma	12.7
PTPN14	protein tyrosine phosphatase, non-receptor type 14	NM_005401	SIRNA_ASO0DATC	B	4.76	-1.9	7.98	-0.8	0.638	0.103	1.931	0.061	92.15	-0.5 sigma	12.74
PDE4C	phosphodiesterase 4C, cAMP-specific (phosphodiesterase E1 dunce homolog, Drosophila)	NM_000923	SIRNA_ASO0DB7F	A	4.47	-0.79	8.28	-0.57	0.657	0.055	0.159	0.059	91.82	-0.5 sigma	12.75
PNLIPRP2	pancreatic lipase-related protein 2	NM_005396	SIRNA_ASO0DBX4	C	5.6	-0.62	7.16	-0.27	1.239	0.067	0.137	0.06	93.01	-0.5 sigma	12.76
PSMA6	proteasome (prosome, macropain) subunit, alpha type, 6	NM_002791	SIRNA_ASO0DG6X	C	5.96	-1.5	6.81	-0.84	4.02	0.189	1.075	0.051	93.38	-0.5 sigma	12.77
UBR1	ubiquitin protein ligase E3 component n-recognin 1	NM_174916	SIRNA_ASO0E69B	A	6.7	-1.54	6.08	-0.93	0.193	0.322	0.064	0.072	94.16	-0.5 sigma	12.78
PSMD7	proteasome (prosome, macropain) 26S subunit, non-ATPase, 7	NM_002811	SIRNA_ASO0DCR8	A	5.36	-2.23	7.43	-1.23	1.313	0.125	1.471	0.129	92.72	-0.5 sigma	12.79
STK4	serine/threonine kinase 4	NM_006282	SIRNA_ASO0LHMH	B	6.62	-0.85	6.21	-0.72	1.233	0.002	1.239	0.062	94.02	-0.5 sigma	12.83
GPR35	G protein-coupled receptor 35	NM_005301	SIRNA_ASO0DCD8	A	5.92	-1.48	6.91	-0.85	0.146	0.127	0.192	0.208	93.28	-0.5 sigma	12.83
SLC26A6	solute carrier family 26, member 6	NM_001040454	SIRNA_ASO0DBNI	C	5.11	-0.81	7.76	-0.82	1.378	0.026	0.281	0.028	92.38	-0.5 sigma	12.87
TAF1	TAF1 RNA polymerase II, TATA box binding protein (TBP)-associated factor, 250kDa	NM_138923	SIRNA_ASO0D93I	A	5.1	-0.78	7.78	-0.7	0.306	0.041	0	0	92.36	-0.5 sigma	12.88
GPR135	G protein-coupled receptor 135	NM_022571	SIRNA_ASO0DBNC	C	4.62	-0.82	8.26	-0.78	0.083	0.052	0.071	0.061	91.86	-0.5 sigma	12.88
PTK6	PTK6 protein tyrosine kinase 6	NM_005975	SIRNA_ASO0D90S	A	8.52	-0.7	4.37	-0.87	2.804	0.007	0	0	96.01	+0.5 sigma	12.89
RRM2	ribonucleotide reductase M2 polypeptide	NM_001034	SIRNA_ASO0DD59	B	4.98	-1.38	7.91	-0.86	0.347	0.046	0.181	0.021	92.23	-0.5 sigma	12.89
STK17B	serine/threonine kinase 17b	NM_004226	SIRNA_ASO0D996	C	6.69	-0.78	6.23	-0.68	2.066	0.07	0.312	0.021	94.01	-0.5 sigma	12.92
PGGT1B	protein geranylgeranyltransferase type I, beta subunit	NM_005023	SIRNA_ASO0DB9S	A	6.6	-0.72	6.34	-0.72	0.859	0.065	0.251	0.002	93.9	-0.5 sigma	12.94
POLR2J3	polymerase (RNA) II (DNA directed) polypeptide J3	NM_001015884	SIRNA_ASO0DO3A	C	5.79	-8.88	7.16	-2.76	0.194	1.704	0.086	0.766	93.02	-0.5 sigma	12.95
GPR175	G protein-coupled receptor 175	NM_016372	SIRNA_ASO0DBPR	C	4.42	-0.82	8.53	-0.77	0.516	0.065	0.178	0.05	91.58	-0.5 sigma	12.95
MAGI1	membrane associated guanylate kinase, WW and PDZ domain containing 1	NM_001033057	SIRNA_ASO0D98X	C	4.11	-0.84	8.89	-0.54	0.911	0.081	2.179	0.111	91.21	-0.5 sigma	13
ASTL	astacin-like metallo-endopeptidase (M12 family)	NM_001002036	SIRNA_ASO0DGNQ	C	5.79	-0.71	7.24	-0.82	0.224	0.018	1.178	0.017	92.94	-0.5 sigma	13.03
LTF	lactotransferrin	NM_002343	SIRNA_ASO0DH1S	B	5.34	-1	7.73	-0.64	0.466	0.079	0.011	0.013	92.43	-0.5 sigma	13.07
PSMB6	proteasome (prosome, macropain) subunit, beta type, 6	NM_002798	SIRNA_ASO0F7L2	B	3.9	-1.52	9.18	-0.72	0.392	0.066	2.994	0.006	90.9	-0.5 sigma	13.08
GPR112	G protein-coupled receptor 112	NM_153834	SIRNA_ASO0DBQ3	C	4.52	-0.82	8.59	-0.77	0.014	0.054	0.446	0.034	91.52	-0.5 sigma	13.11
MAPK1	mitogen-activated protein kinase 1	NM_002745	SIRNA_ASO0LHHH	B	7.33	-0.83	5.79	-0.74	1.022	0.007	0.761	0.064	94.49	-0.5 sigma	13.12
F5	coagulation factor V (proaccelerin, labile factor)	NM_000130	SIRNA_ASO0DGZ1	C	6.02	-1.5	7.13	-0.83	3.364	0.168	1.505	0.036	93.07	-0.5 sigma	13.15
STK4	serine/threonine kinase 4	NM_006282	SIRNA_ASO0JKLW	C	5.63	-1.12	7.54	-0.97	0.216	0.106	1.54	0.137	92.63	-0.5 sigma	13.17
PSMA2	proteasome (prosome, macropain) subunit, alpha type, 2	NM_002787	SIRNA_ASO0DH6A	A	6.17	-2.45	7.04	-0.73	1.481	0.566	0.109	0.026	93.17	-0.5 sigma	13.21
PFAS	phosphoribosylformylglycinamidine synthase	NM_012393	SIRNA_ASO0DB2Y	A	5.75	-0.75	7.54	-0.64	0.236	0.044	0.823	0.025	92.64	-0.5 sigma	13.29
USP39	ubiquitin specific peptidase 39	NM_006590	SIRNA_ASO0DHE2	B	4.25	-1.51	9.04	-0.72	0.149	0.08	3.293	0.005	91.06	-0.5 sigma	13.29
EIF3D	eukaryotic translation initiation factor 3, subunit D	NM_003753	SIRNA_ASO0DIP0	A	5.53	-0.86	7.82	-0.76	0.652	0.049	0.207	0.013	92.34	-0.5 sigma	13.35
POLR2C	polymerase (RNA) II (DNA directed) polypeptide C, 33kDa	NM_032940	SIRNA_ASO0DBYB	A	7.01	-1.17	6.36	-0.74	2.56	0.239	0.581	0.018	93.9	-0.5 sigma	13.37
USP5	ubiquitin specific peptidase 5 (isopeptidase T)	NM_003481	SIRNA_ASO0DH95	C	5.28	-1.52	8.09	-0.95	1.072	0.108	0.883	0.101	92.07	-0.5 sigma	13.37
F2RL2	coagulation factor II (thrombin) receptor-like 2	NM_004101	SIRNA_ASO0DCA6	A	8.84	-1.16	4.56	-0.76	1.09	0.067	0.083	0.066	95.85	+0.5 sigma	13.4
CASK	calcium/calmodulin-dependent serine protein kinase (MAGUK family)	NM_003688	SIRNA_ASO0D96B	C	5.16	-0.82	8.3	-0.57	1.082	0.084	1.214	0.063	91.84	-0.5 sigma	13.46
PSMD2	proteasome (prosome, macropain) 26S subunit, non-ATPase, 2	NM_002808	SIRNA_ASO0DCR2	A	5.14	-2.24	8.32	-1.21	1.847	0.142	0.165	0.096	91.82	-0.5 sigma	13.46
PROC	protein C (inactivator of coagulation factors Va and VIIIa)	NM_000312	SIRNA_ASO0DH55	B	6.82	-0.97	6.69	-0.69	0.82	0.08	0.217	0.003	93.56	-0.5 sigma	13.51
RIPK1	receptor (TNFRSF)-interacting serine-threonine kinase 1	NM_003804	SIRNA_ASO0D96T	C	8.09	-0.74	5.45	-0.72	1.958	0.083	0.372	0.012	94.9	-0.5 sigma	13.54
NUP98	nucleoporin 98kDa	NM_005387	SIRNA_ASO0DH3U	C	6.83	-0.68	6.73	-0.86	0.127	0.008	1.486	0.046	93.52	-0.5 sigma	13.56
NUF2	NUF2, NDC80 kinetochore complex component, homolog (S. cerevisiae)	NM_031423	SIRNA_ASO0E1Q8	B	7.67	-1.16	5.9	-0.84	0.807	0.329	0.535	0.023	94.41	-0.5 sigma	13.57
GPR26	G protein-coupled receptor 26	NM_153442	SIRNA_ASO0DCCW	C	7.32	-0.98	6.26	-0.85	0.665	0.063	2.911	0.056	94.03	-0.5 sigma	13.58
ZNF695	zinc finger protein 695	NM_020394	SIRNA_ASO0DZ53	A	7.27	-1.23	6.32	-0.69	2.269	0.031	0.899	0.034	93.96	-0.5 sigma	13.59
PSMC3	proteasome (prosome, macropain) 26S subunit, ATPase, 3	NM_002804	SIRNA_ASO0DCQN	A	7.89	-2.15	5.7	-1.28	1.422	0.131	0.78	0.113	94.63	-0.5 sigma	13.59
PSMB7	proteasome (prosome, macropain) subunit, beta type, 7	NM_002799	SIRNA_ASO0DG76	C	6.07	-1.5	7.53	-0.82	4.1	0.191	1.974	0.021	92.67	-0.5 sigma	13.6
LSM7	LSM7 homolog, U6 small nuclear RNA associated (S. cerevisiae)	NM_016199	SIRNA_ASO0DXWA	B	7	-2.97	6.61	-1.44	0.565	0.73	0.659	0	93.65	-0.5 sigma	13.61
STK3	serine/threonine kinase 3	NM_006281	SIRNA_ASO0D92X	A	8.95	-0.69	4.67	-0.85	3.213	0.015	0	0	95.75	-0.5 sigma	13.62
EIF3C	eukaryotic translation initiation factor 3, subunit C	NM_001037808	SIRNA_ASO0F7O3	A	5.41	-0.86	8.22	-0.75	0.425	0.054	0.099	0.007	91.94	-0.5 sigma	13.63
PRKCSH	protein kinase C substrate 80K-H	NM_001001329	SIRNA_ASO0D8XT	A	8.07	-0.71	5.6	-0.81	1.338	0.028	0	0	94.75	-0.5 sigma	13.67
MAPK7	mitogen-activated protein kinase 7	NM_139034	SIRNA_ASO0D8YH	A	5.25	-0.78	8.42	-0.67	1.049	0.023	0	0	91.73	-0.5 sigma	13.67
ALB	albumin	NM_000477	SIRNA_ASO0DOHO	C	5.05	-3.35	8.62	-1.14	0.531	1.113	1.996	0.09	91.52	-0.5 sigma	13.67
TAAR5	trace amine associated receptor 5	NM_003967	SIRNA_ASO0DCL6	C	4.61	-0.91	9.09	-0.48	0.438	0.023	0.157	0.054	91.02	-0.5 sigma	13.7
PGM1	phosphoglucomutase 1	NM_002633	SIRNA_ASO0DB9X	C	7.2	-1.82	6.51	-0.77	4.936	0.091	0.437	0.049	93.77	-0.5 sigma	13.71
SF3A1	splicing factor 3a, subunit 1, 120kDa	NM_001005409	SIRNA_ASO0DQ7H	A	6.89	-1.63	6.84	-0.82	0.424	0.196	0.193	0.059	93.42	-0.5 sigma	13.73
RAN	RAN, member RAS oncogene family	NM_006325	SIRNA_ASO0DCXD	A	6.26	-2.54	7.49	-1.24	0.549	0.402	0.777	0.066	92.72	-0.5 sigma	13.75
LCLAT1	lysocardiolipin acyltransferase 1	NM_001002257	SIRNA_ASO0DKJ9	C	5.84	-1.55	7.91	-0.92	1.872	0.261	0.337	0.003	92.28	-0.5 sigma	13.75
RRM1	ribonucleotide reductase M1	NM_001033	SIRNA_ASO0DD57	C	4.95	-1.2	8.8	-0.97	0.868	0.055	0.49	0.117	91.34	-0.5 sigma	13.75
POLA1	polymerase (DNA directed), alpha 1, catalytic subunit	NM_016937	SIRNA_ASO0DBXH	A	7.5	-1.16	6.26	-0.74	2.909	0.227	0.253	0.038	94.04	-0.5 sigma	13.76
USP27X	ubiquitin specific peptidase 27, X-linked	XM_937860	SIRNA_ASO0DGNF	B	6.17	-0.99	7.61	-0.65	2.288	0.116	0.318	0.003	92.59	-0.5 sigma	13.78
CTSL2	cathepsin L2	NM_001333	SIRNA_ASO0DGY2	C	6.3	-1.49	7.49	-0.82	3.486	0.171	1.017	0.057	92.73	-0.5 sigma	13.79
CYSLTR2	cysteinyl leukotriene receptor 2	NM_020377	SIRNA_ASO0DBMD	C	4.32	-0.82	9.49	-0.71	0.074	0.053	0.474	0.049	90.62	-0.5 sigma	13.81
PSMC5	proteasome (prosome, macropain) 26S subunit, ATPase, 5	NM_002805	SIRNA_ASO0DCQT	A	6.35	-2.2	7.51	-1.23	0.123	0.088	1.123	0.12	92.71	-0.5 sigma	13.86
SCARB2	scavenger receptor class B, member 2	NM_005506	SIRNA_ASO0DPC9	C	7.29	-2.08	6.6	-1.47	0.882	0.047	0.013	0.524	93.68	-0.5 sigma	13.89
NME4	non-metastatic cells 4, protein expressed in	NM_005009	SIRNA_ASO0JKO0	C	8.77	-1.01	5.14	-0.89	0.557	0.071	1.163	0.031	95.26	-0.5 sigma	13.91
PGM3	phosphoglucomutase 3	NM_015599	SIRNA_ASO0DBA0	C	6.85	-1.84	7.07	-0.73	2.193	0.138	0.185	0.034	93.18	-0.5 sigma	13.92
PLCB3	phospholipase C, beta 3 (phosphatidylinositol-specific)	NM_000932	SIRNA_ASO0DBDX	C	7.21	-1.82	6.71	-0.75	1.894	0.006	0.259	0.039	93.57	-0.5 sigma	13.92
RAB3IP	RAB3A interacting protein (rabin3)	NM_001024647	SIRNA_ASO0E49L	B	6.46	-1.98	7.49	-1.22	0.16	0.226	0.655	0.083	92.74	-0.5 sigma	13.95
SF3B3	splicing factor 3b, subunit 3, 130kDa	NM_012426	SIRNA_ASO0DRTT	B	7.43	-1.95	6.56	-1.22	0.189	0.342	0.746	0.438	93.74	-0.5 sigma	13.99
LGR5	leucine-rich repeat-containing G protein-coupled receptor 5	NM_003667	SIRNA_ASO0DCK9	C	8.04	-0.82	5.95	-0.72	0.125	0.007	0.549	0.041	94.39	-0.5 sigma	13.99
GPR157	G protein-coupled receptor 157	NM_024980	SIRNA_ASO0DBUI	C	4.16	-0.83	9.83	-0.69	0.357	0.047	0.103	0.08	90.27	-0.5 sigma	13.99
PLK1	polo-like kinase 1	NM_005030	SIRNA_ASO0D9KO	A	4.81	-4.05	9.21	-2.21	0.278	0.693	0.688	0.794	90.92	-0.5 sigma	14.02
NEGR1	neuronal growth regulator 1	NM_173808	SIRNA_ASO0DKJY	C	6.77	-1.52	7.29	-0.93	1.019	0.237	0.772	0.012	92.96	-0.5 sigma	14.06
SF3B1	splicing factor 3b, subunit 1, 155kDa	NM_001005526	SIRNA_ASO0DRTU	B	7.52	-1.95	6.64	-1.22	0.13	0.351	0.623	0.441	93.67	-0.5 sigma	14.16
POLR2I	polymerase (RNA) II (DNA directed) polypeptide I, 14.5kDa	NM_006233	SIRNA_ASO0DBYS	C	8.56	-0.51	5.6	-0.56	2.282	0.059	0.233	0.002	94.79	-0.5 sigma	14.16
GPR173	G protein-coupled receptor 173	NM_018969	SIRNA_ASO0DBIS	A	7.57	-1.19	6.6	-0.57	2.956	0.123	0.037	0.062	93.71	-0.5 sigma	14.17
MAP2K1	mitogen-activated protein kinase kinase 1	NM_002755	SIRNA_ASO0LHIZ	B	5.61	-0.88	8.56	-0.57	0.59	0.056	2.811	0.163	91.61	-0.5 sigma	14.17
ERI1	exoribonuclease 1	NM_153332	SIRNA_ASO0E3QG	A	8.65	-1.57	5.53	-1.58	1.287	0.054	1.077	0.523	94.87	-0.5 sigma	14.18
GPR75	G protein-coupled receptor 75	NM_006794	SIRNA_ASO0DCMV	C	8.28	-0.82	5.94	-0.73	1.614	0.045	0.488	0.121	94.42	-0.5 sigma	14.22
MAPK6	mitogen-activated protein kinase 6	NM_002748	SIRNA_ASO0D8YE	A	5.93	-0.76	8.31	-0.68	0.029	0.051	0	0	91.88	-0.5 sigma	14.24
PHYH	phytanoyl-CoA 2-hydroxylase	NM_001037537	SIRNA_ASO0DBAU	C	2.59	-1.97	11.66	-0.47	0.006	0.078	5.878	0.363	88.38	-0.5 sigma	14.25
PPFIA4	protein tyrosine phosphatase, receptor type, f polypeptide (PTPRF), interacting protein (liprin), alpha 4	NM_015053	SIRNA_ASO0DIJ9	A	5.18	-1.48	9.1	-0.91	0.769	0.462	1.616	0.008	91.04	-0.5 sigma	14.28
GPR158	G protein-coupled receptor 158	NM_020752	SIRNA_ASO0DBMP	C	5.56	-0.8	8.74	-0.76	0.055	0.052	0.239	0.05	91.43	-0.5 sigma	14.3
RRM1	ribonucleotide reductase M1	NM_001033	SIRNA_ASO0DD55	A	8.47	-1.24	5.84	-0.89	2.505	0.226	0.498	0.004	94.54	-0.5 sigma	14.31
RPL17	ribosomal protein L17	NM_000985	SIRNA_ASO0DD4J	C	5.33	-1.19	8.98	-0.96	0.563	0.048	0.401	0.113	91.18	-0.5 sigma	14.31
RRM1	ribonucleotide reductase M1	NM_001033	SIRNA_ASO0DD56	B	6.37	-1.35	7.99	-0.85	2.129	0.003	0.249	0.023	92.23	-0.5 sigma	14.36
PSMB4	proteasome (prosome, macropain) subunit, beta type, 4	NM_002796	SIRNA_ASO0DH6W	B	4.4	-1.51	9.96	-0.69	0.39	0.066	3.185	0.005	90.15	-0.5 sigma	14.36
TAP1	transporter 1, ATP-binding cassette, sub-family B (MDR/TAP)	NM_000593	SIRNA_ASO0DF1B	A	4.61	-1.24	9.78	-0.53	0.533	0.306	0.65	0.009	90.34	-0.5 sigma	14.39
PAPPA	pregnancy-associated plasma protein A, pappalysin 1	NM_002581	SIRNA_ASO0DH43	C	6.55	-0.69	7.85	-0.77	0.079	0.014	1.734	0.06	92.38	-0.5 sigma	14.4
RNGTT	RNA guanylyltransferase and 5'-phosphatase	NM_003800	SIRNA_ASO0DAVV	B	6.76	-1.84	7.7	-0.81	1.073	0.092	1.263	0.084	92.55	-0.5 sigma	14.46
GPRC6A	G protein-coupled receptor, family C, group 6, member A	NM_148963	SIRNA_ASO0DBRB	C	6.68	-0.78	7.83	-0.81	0.591	0.064	0.024	0.05	92.41	-0.5 sigma	14.51
MC3R	melanocortin 3 receptor	NM_019888	SIRNA_ASO0DCG7	A	8.28	-1.43	6.24	-0.88	2.526	0.192	0.452	0.2	94.13	-0.5 sigma	14.52
PSMA1	proteasome (prosome, macropain) subunit, alpha type, 1	NM_002786	SIRNA_ASO0DH69	C	6.47	-0.69	8.09	-0.75	0.262	0.02	1.419	0.031	92.14	-0.5 sigma	14.56
CPSF2	cleavage and polyadenylation specific factor 2, 100kDa	NM_017437	SIRNA_ASO0DXXM	B	8.57	-2.92	6.01	-1.46	2.447	0.778	0.246	0.009	94.38	-0.5 sigma	14.58
KLHL10	kelch-like 10 (Drosophila)	NM_152467	SIRNA_ASO0DKQS	C	7.44	-1.07	7.2	-1	0.104	0.04	0.417	0.034	93.1	-0.5 sigma	14.64
CAMP	cathelicidin antimicrobial peptide	NM_004345	SIRNA_ASO0DORW	A	7.53	-1.06	7.11	-0.82	0.371	0.059	0.513	0.025	93.2	-0.5 sigma	14.64
NRGN	neurogranin (protein kinase C substrate, RC3)	NM_006176	SIRNA_ASO0JKOX	C	10.89	-0.94	3.82	-0.94	5.729	0.214	0.33	0.057	96.79	+0.5 sigma	14.71
SLC2A4	solute carrier family 2 (facilitated glucose transporter), member 4	NM_001042	SIRNA_ASO0DE5O	A	6.22	-0.86	8.5	-0.97	1.286	0.025	1.166	0.092	91.71	-0.5 sigma	14.72
INPP5F	inositol polyphosphate-5-phosphatase F	NM_014937	SIRNA_ASO0DAYW	C	6.05	-1.38	8.68	-0.65	0.582	0.011	4.312	0.151	91.52	-0.5 sigma	14.73
TPST1	tyrosylprotein sulfotransferase 1	NM_003596	SIRNA_ASO0DIIC	A	5.55	-1.48	9.2	-0.91	0.577	0.465	2.023	0.001	90.97	-0.5 sigma	14.75
CDK14	cyclin-dependent kinase 14	NM_012395	SIRNA_ASO0DA1L	A	6.22	-1.83	8.54	-1.02	0.446	0.262	0.809	0.068	91.67	-0.5 sigma	14.76
PLCL1	phospholipase C-like 1	NM_006226	SIRNA_ASO0DBUS	C	8.31	-0.53	6.48	-0.37	5.782	0.201	1.077	0.263	93.88	-0.5 sigma	14.79
CELSR1	cadherin, EGF LAG seven-pass G-type receptor 1 (flamingo homolog, Drosophila)	NM_014246	SIRNA_ASO0DCLP	C	8.65	-0.81	6.17	-0.71	2.485	0.066	0.138	0.072	94.22	-0.5 sigma	14.82
RUVBL1	RuvB-like 1 (E. coli)	NM_003707	SIRNA_ASO0DIMR	A	5.54	-0.86	9.28	-0.73	0.413	0.054	0.89	0.031	90.89	-0.5 sigma	14.82
GPR64	G protein-coupled receptor 64	NM_001079858	SIRNA_ASO0DCLV	C	9.32	-0.79	5.5	-0.76	2.242	0.058	0.648	0.036	94.96	-0.5 sigma	14.82
MAP3K7	mitogen-activated protein kinase kinase kinase 7	NM_003188	SIRNA_ASO0LHMJ	B	9.55	-0.77	5.28	-0.78	1.922	0.022	0.111	0.023	95.2	-0.5 sigma	14.83
MAP3K11	mitogen-activated protein kinase kinase kinase 11	NM_002419	SIRNA_ASO0JKNP	C	7.49	-1.04	7.41	-0.8	0.247	0.046	1.345	0.034	92.9	-0.5 sigma	14.9
NUDT5	nudix (nucleoside diphosphate linked moiety X)-type motif 5	NM_014142	SIRNA_ASO0DAY6	A	7.98	-1.35	6.92	-0.74	1.261	0.257	1.104	0.043	93.42	-0.5 sigma	14.9
ALDH18A1	aldehyde dehydrogenase 18 family, member A1	NM_001017423	SIRNA_ASO0LHJH	B	9.67	-0.76	5.24	-0.78	0.617	0.051	0.362	0.039	95.25	-0.5 sigma	14.91
PSMA4	proteasome (prosome, macropain) subunit, alpha type, 4	NM_002789	SIRNA_ASO0DH6I	C	6.43	-0.69	8.5	-0.71	0.016	0.012	0.203	0.075	91.72	-0.5 sigma	14.93
XPR1	xenotropic and polytropic retrovirus receptor	NM_004736	SIRNA_ASO0DCLF	C	8.8	-0.8	6.14	-0.71	0.034	0.003	0.436	0.049	94.27	-0.5 sigma	14.94
PSMA7	proteasome (prosome, macropain) subunit, alpha type, 7	NM_002792	SIRNA_ASO0DH6O	C	6.99	-0.68	8	-0.75	0.536	0.004	0.418	0.054	92.26	-0.5 sigma	14.99
RPS16	ribosomal protein S16	NM_001020	SIRNA_ASO0DD4S	C	5.49	-1.18	9.5	-0.94	0.809	0.053	0.752	0.128	90.66	-0.5 sigma	14.99
PSMA5	proteasome (prosome, macropain) subunit, alpha type, 5	NM_002790	SIRNA_ASO0DH6L	C	6.48	-0.69	8.53	-0.7	0.025	0.013	0.087	0.1	91.7	-0.5 sigma	15.01
SUPT6H	suppressor of Ty 6 homolog (S. cerevisiae)	NM_003170	SIRNA_ASO0DELU	B	6.33	-0.88	8.69	-0.93	1.254	0.094	0.735	0.009	91.53	-0.5 sigma	15.02
GPR142	G protein-coupled receptor 142	NM_181790	SIRNA_ASO0DBSL	A	7.95	-1.14	7.08	-0.69	2.125	0.249	0.654	0.012	93.26	-0.5 sigma	15.03
SLC15A1	solute carrier family 15 (oligopeptide transporter), member 1	NM_005073	SIRNA_ASO0DE9O	B	6.62	-1.41	8.41	-0.53	2.005	0.062	0.47	0.048	91.82	-0.5 sigma	15.03
GABBR2	gamma-aminobutyric acid (GABA) B receptor, 2	NM_005458	SIRNA_ASO0DCLK	A	10.22	-1.06	4.81	-0.75	1.076	0.033	0.134	0.027	95.74	-0.5 sigma	15.03
PSMB1	proteasome (prosome, macropain) subunit, beta type, 1	NM_002793	SIRNA_ASO0DH6R	C	6.57	-0.69	8.48	-0.71	0.123	0.016	0.475	0.052	91.75	-0.5 sigma	15.05
RPA1	replication protein A1, 70kDa	NM_002945	SIRNA_ASO0DCSF	B	5.98	-1.36	9.08	-0.83	1.147	0.026	0.63	0.033	91.12	-0.5 sigma	15.06
NUP98	nucleoporin 98kDa	NM_005387	SIRNA_ASO0DH3S	A	9.42	-2.32	5.64	-0.77	2.011	0.423	0.224	0.032	94.82	-0.5 sigma	15.06
KMO	kynurenine 3-monooxygenase (kynurenine 3-hydroxylase)	NM_003679	SIRNA_ASO0DILR	A	6.24	-1.46	8.83	-0.92	0.36	0.468	2.259	0.005	91.38	-0.5 sigma	15.07
GPR83	G protein-coupled receptor 83	NM_016540	SIRNA_ASO0DCMQ	A	10.02	-1.06	5.09	-0.74	2.208	0.057	0.332	0.037	95.44	-0.5 sigma	15.11
RGR	retinal G protein coupled receptor	NM_001012720	SIRNA_ASO0DCIQ	A	6.41	-1.13	8.72	-0.57	0.586	0.012	0.54	0.014	91.5	-0.5 sigma	15.13
POLE2	polymerase (DNA directed), epsilon 2 (p59 subunit)	NM_002692	SIRNA_ASO0DBXW	A	4.23	-1.26	10.91	-0.46	0.421	0.336	0.057	0.044	89.19	-0.5 sigma	15.14
SUPT5H	suppressor of Ty 5 homolog (S. cerevisiae)	NM_003169	SIRNA_ASO0DELR	B	6.62	-0.87	8.55	-0.94	0.803	0.083	0.021	0.03	91.69	-0.5 sigma	15.17
BUB1B	budding uninhibited by benzimidazoles 1 homolog beta (yeast)	NM_001211	SIRNA_ASO0D9K4	A	7.69	-3.9	7.5	-2.26	0.089	0.664	1.572	0.739	92.81	-0.5 sigma	15.19
SERPINA4	serpin peptidase inhibitor, clade A (alpha-1 antiproteinase, antitrypsin), member 4	NM_006215	SIRNA_ASO0DBB1	A	7.66	-0.69	7.55	-0.63	0.153	0.045	0.327	0.061	92.76	-0.5 sigma	15.21
DUSP16	dual specificity phosphatase 16	NM_030640	SIRNA_ASO0DB3C	C	7.13	-1.16	8.09	-0.8	2.741	0.013	0.93	0.087	92.19	-0.5 sigma	15.22
IKBKG	inhibitor of kappa light polypeptide gene enhancer in B-cells, kinase gamma	NM_003639	SIRNA_ASO0D95K	C	6.63	-0.78	8.59	-0.56	1.416	0.086	0.739	0.038	91.65	-0.5 sigma	15.22
KIF15	kinesin family member 15	NM_020242	SIRNA_ASO0DZ3U	A	8.61	-1.2	6.61	-0.68	0.579	0.008	1.323	0.049	93.79	-0.5 sigma	15.22
ADRA2C	adrenergic, alpha-2C-, receptor	NM_000683	SIRNA_ASO0DBT2	A	6.62	-1.18	8.63	-0.6	0.978	0.287	0.637	0.011	91.61	-0.5 sigma	15.25
SMARCD2	SWI/SNF related, matrix associated, actin dependent regulator of chromatin, subfamily d, member 2	NM_003077	SIRNA_ASO0DEC9	B	8.04	-1.37	7.26	-0.6	0.974	0.133	0.278	0.004	93.08	-0.5 sigma	15.3
PSMD1	proteasome (prosome, macropain) 26S subunit, non-ATPase, 1	NM_002807	SIRNA_ASO0DCR0	B	6.22	-1.91	9.1	-0.73	0.345	0.028	1.635	0.008	91.11	-0.5 sigma	15.32
MMP10	matrix metallopeptidase 10 (stromelysin 2)	NM_002425	SIRNA_ASO0DH2W	C	7.73	-0.65	7.6	-0.79	0.056	0.015	1.508	0.042	92.73	-0.5 sigma	15.33
TH	tyrosine hydroxylase	NM_000360	SIRNA_ASO0DF6N	C	6.85	-1.24	8.5	-0.91	0.27	0.246	0.596	0.017	91.75	-0.5 sigma	15.35
PMS2	PMS2 postmeiotic segregation increased 2 (S. cerevisiae)	NM_000535	SIRNA_ASO0DBWS	C	9.41	-0.47	5.95	-0.49	0.75	0.008	0.501	0.041	94.52	-0.5 sigma	15.36
PGK2	phosphoglycerate kinase 2	NM_138733	SIRNA_ASO0DA1O	A	3.99	-1.9	11.42	-0.93	0.793	0.306	0.668	0.067	88.67	-0.5 sigma	15.41
PON1	paraoxonase 1	NM_000446	SIRNA_ASO0DBZ8	A	8.87	-1.11	6.67	-0.72	5.062	0.16	0.265	0.037	93.75	-0.5 sigma	15.54
CDCP2	CUB domain containing protein 2	NM_201546	SIRNA_ASO0E69L	A	8.31	-1.51	7.26	-0.9	0.518	0.3	0.048	0.074	93.12	-0.5 sigma	15.57
RPL17	ribosomal protein L17	NM_000985	SIRNA_ASO0DD4I	B	6.9	-1.34	8.69	-0.84	1.309	0.022	0.082	0.019	91.57	-0.5 sigma	15.59
PSMC1	proteasome (prosome, macropain) 26S subunit, ATPase, 1	NM_002802	SIRNA_ASO0DCQI	B	6.76	-1.89	8.84	-0.74	1.859	0.072	2.005	0.009	91.41	-0.5 sigma	15.6
PSMC3	proteasome (prosome, macropain) 26S subunit, ATPase, 3	NM_002804	SIRNA_ASO0DCQO	B	6.6	-1.89	9.02	-0.73	1.895	0.073	2.097	0.013	91.22	-0.5 sigma	15.62
SERPINA1	serpin peptidase inhibitor, clade A (alpha-1 antiproteinase, antitrypsin), member 1	NM_000295	SIRNA_ASO0DBAV	A	5.38	-0.76	10.25	-0.42	0.177	0.03	0.735	0.128	89.91	-0.5 sigma	15.63
ROR1	receptor tyrosine kinase-like orphan receptor 1	NM_001083592	SIRNA_ASO0D9ZX	A	8.98	-1.77	6.71	-1.07	3.506	0.356	0.833	0.07	93.72	-0.5 sigma	15.69
MAP2K4	mitogen-activated protein kinase kinase 4	NM_003010	SIRNA_ASO0LHFW	B	7.77	-0.82	7.93	-0.61	3.518	0.137	0.876	0.04	92.39	-0.5 sigma	15.7
MIF	macrophage migration inhibitory factor (glycosylation-inhibiting factor)	NM_002415	SIRNA_ASO0DUBF	A	8.21	-2.43	7.51	-0.95	4.051	0.979	1.233	0.105	92.85	-0.5 sigma	15.72
PLA2G2A	phospholipase A2, group IIA (platelets, synovial fluid)	NM_000300	SIRNA_ASO0DBDA	A	7.62	-0.69	8.11	-0.58	2.005	0.023	0.469	0.079	92.2	-0.5 sigma	15.73
GPR39	G protein-coupled receptor 39	NM_001508	SIRNA_ASO0DCDJ	C	6.26	-1	9.5	-0.77	1.895	0	7.141	0.04	90.71	-0.5 sigma	15.76
COPA	coatomer protein complex, subunit alpha	NM_004371	SIRNA_ASO0DPEB	A	9.37	-0.93	6.4	-0.73	5.462	0.073	0.4	0.003	94.07	-0.5 sigma	15.77
PTPRH	protein tyrosine phosphatase, receptor type, H	NM_002842	SIRNA_ASO0DATV	B	6.49	-1.85	9.33	-0.75	0.022	0.123	2.452	0.046	90.9	-0.5 sigma	15.82
PGA5	pepsinogen 5, group I (pepsinogen A)	NM_014224	SIRNA_ASO0DB34	A	6.84	-0.71	8.99	-0.52	0.548	0.056	0.064	0.051	91.27	-0.5 sigma	15.83
CWC27	CWC27 spliceosome-associated protein homolog (S. cerevisiae)	NM_005869	SIRNA_ASO0DQ7D	A	7.93	-1.61	7.91	-0.79	0.199	0.213	0.378	0.05	92.44	-0.5 sigma	15.84
PAOX	polyamine oxidase (exo-N4-amino)	NM_152911	SIRNA_ASO0E698	A	7.46	-1.53	8.38	-0.87	0.022	0.314	0.959	0.098	91.92	-0.5 sigma	15.84
PSMB2	proteasome (prosome, macropain) subunit, beta type, 2	NM_002794	SIRNA_ASO0DG6L	C	7.28	-1.46	8.63	-0.78	4.693	0.206	1.292	0.053	91.66	-0.5 sigma	15.91
USPL1	ubiquitin specific peptidase like 1	NM_005800	SIRNA_ASO0DVDM	A	8.27	-1.6	7.66	-0.8	1.826	0.159	0.106	0.055	92.71	-0.5 sigma	15.93
PPM1L	protein phosphatase, Mg2+/Mn2+ dependent, 1L	NM_139245	SIRNA_ASO0DB55	C	3.51	-1.24	12.43	-0.53	0.237	0.051	2.835	0.092	87.64	-0.5 sigma	15.94
SNRPD3	small nuclear ribonucleoprotein D3 polypeptide 18kDa	NM_004175	SIRNA_ASO0DEDQ	A	5.1	-1.16	10.85	-0.83	0.959	0.053	1.088	0.023	89.3	-0.5 sigma	15.95
DDI1	DNA-damage inducible 1 homolog 1 (S. cerevisiae)	NM_001001711	SIRNA_ASO0DGNN	C	7.08	-0.67	8.88	-0.67	0.271	0.004	0.531	0.141	91.39	-0.5 sigma	15.96
RUVBL2	RuvB-like 2 (E. coli)	NM_006666	SIRNA_ASO0DVM9	A	8.9	-2.68	7.07	-1.33	0.695	0.454	0.019	0.276	93.35	-0.5 sigma	15.97
EIF3G	eukaryotic translation initiation factor 3, subunit G	NM_003755	SIRNA_ASO0F7O5	A	6.86	-0.83	9.11	-0.73	0.938	0.045	0.874	0.03	91.15	-0.5 sigma	15.97
NUP107	nucleoporin 107kDa	NM_020401	SIRNA_ASO0DZ55	A	9.78	-1.18	6.19	-0.7	3.912	0.07	0.234	0.011	94.32	-0.5 sigma	15.97
RAN	RAN, member RAS oncogene family	NM_006325	SIRNA_ASO0DCXE	B	6.03	-1.91	9.94	-0.97	0.529	0.289	0.537	0.091	90.26	-0.5 sigma	15.97
OFD1	oral-facial-digital syndrome 1	NM_003611	SIRNA_ASO0DIIU	A	6.51	-1.45	9.48	-0.9	0.723	0.459	1.669	0.007	90.76	-0.5 sigma	15.99
PSMB5	proteasome (prosome, macropain) subunit, beta type, 5	NM_002797	SIRNA_ASO0DH6Z	B	5.62	-1.48	10.37	-0.68	0.772	0.059	2.95	0.015	89.81	-0.5 sigma	15.99
CYP4A22	cytochrome P450, family 4, subfamily A, polypeptide 22	NM_001010969	SIRNA_ASO0DKL4	A	10.44	-1.86	5.55	-0.88	0.011	0.359	0.801	0.008	95.03	-0.5 sigma	15.99
CDC5L	CDC5 cell division cycle 5-like (S. pombe)	NM_001253	SIRNA_ASO0DPCJ	C	7.46	-2.07	8.55	-1.43	0.784	0.09	0.698	0.502	91.75	-0.5 sigma	16.01
ABCE1	ATP-binding cassette, sub-family E (OABP), member 1	NM_001040876	SIRNA_ASO0DD43	C	7.02	-1.15	8.99	-0.96	0.176	0.036	0.576	0.121	91.28	-0.5 sigma	16.01
IRAK2	interleukin-1 receptor-associated kinase 2	NM_001570	SIRNA_ASO0D9Q6	A	9.44	-1.32	6.57	-0.67	0.192	0.03	1.478	0.002	93.91	-0.5 sigma	16.01
PECAM1	platelet/endothelial cell adhesion molecule	NM_000442	SIRNA_ASO0DB90	A	7.97	-0.68	8.07	-0.6	1.606	0.01	1.154	0.042	92.28	-0.5 sigma	16.04
KCNH6	potassium voltage-gated channel, subfamily H (eag-related), member 6	NM_030779	SIRNA_ASO0DFUL	C	7.46	-0.72	8.58	-0.77	1.433	0.025	1.053	0.051	91.73	-0.5 sigma	16.04
EIF4G3	eukaryotic translation initiation factor 4 gamma, 3	NM_003760	SIRNA_ASO0DIPI	A	7.67	-0.82	8.38	-0.75	1.485	0.097	0.047	0.011	91.94	-0.5 sigma	16.05
MMP3	matrix metallopeptidase 3 (stromelysin 1, progelatinase)	NM_002422	SIRNA_ASO0DH2K	C	8.16	-0.64	7.9	-0.76	0.651	0.034	1.203	0.014	92.46	-0.5 sigma	16.06
SUPT6H	suppressor of Ty 6 homolog (S. cerevisiae)	NM_003170	SIRNA_ASO0DELT	A	6.52	-1.86	9.54	-1.11	0.486	0.278	0.872	0.141	90.7	-0.5 sigma	16.06
CATSPER4	cation channel, sperm associated 4	NM_198137	SIRNA_ASO0F7KD	C	7.35	-0.72	8.73	-0.76	1.101	0.034	0.97	0.061	91.56	-0.5 sigma	16.08
ORC3L	origin recognition complex, subunit 3-like (yeast)	NM_012381	SIRNA_ASO0DRUP	B	8.08	-1.93	8.02	-1.19	0.475	0.359	0.874	0.435	92.33	-0.5 sigma	16.1
PRKX	protein kinase, X-linked	NM_005044	SIRNA_ASO0D904	A	7.72	-0.72	8.38	-0.68	0.999	0.035	0	0	91.94	-0.5 sigma	16.1
KCTD10	potassium channel tetramerisation domain containing 10	NM_031954	SIRNA_ASO0E1RA	B	10.39	-1.09	5.71	-0.85	1.529	0.336	0.155	0.002	94.86	-0.5 sigma	16.1
TAF13	TAF13 RNA polymerase II, TATA box binding protein (TBP)-associated factor, 18kDa	NM_005645	SIRNA_ASO0DF10	A	10.01	-0.61	6.12	-0.73	3.385	0.151	0.735	0.072	94.42	-0.5 sigma	16.13
ICAM5	intercellular adhesion molecule 5, telencephalin	NM_003259	SIRNA_ASO0DFYV	C	7.35	-0.72	8.82	-0.76	1.598	0.021	1.767	0.014	91.48	-0.5 sigma	16.17
SF3B1	splicing factor 3b, subunit 1, 155kDa	NM_001005526	SIRNA_ASO0DTKN	C	7.46	-4.94	8.72	-0.84	0.014	0.516	0.214	0.143	91.58	-0.5 sigma	16.18
CCRL2	chemokine (C-C motif) receptor-like 2	NM_003965	SIRNA_ASO0DCL1	A	8.66	-1.08	7.57	-0.62	2.483	0.035	0.802	0.069	92.83	-0.5 sigma	16.23
RPL4	ribosomal protein L4	NM_000968	SIRNA_ASO0DCSQ	A	10.17	-1.19	6.06	-0.88	2.766	0.223	0.528	0.003	94.49	-0.5 sigma	16.23
MRGPRE	MAS-related GPR, member E	NM_001039165	SIRNA_ASO0F7FK	C	5.04	-0.81	11.22	-0.6	0.917	0.035	0.194	0.101	88.92	-0.5 sigma	16.26
TLR2	toll-like receptor 2	NM_003264	SIRNA_ASO0DFZ4	C	7.58	-0.72	8.7	-0.76	0.247	0.057	0.551	0.1	91.62	-0.5 sigma	16.28
XPR1	xenotropic and polytropic retrovirus receptor	NM_004736	SIRNA_ASO0DCLD	A	7.42	-1.11	8.88	-0.56	2.653	0.034	0.733	0.072	91.42	-0.5 sigma	16.3
MS4A10	membrane-spanning 4-domains, subfamily A, member 10	NM_206893	SIRNA_ASO0DNNZ	C	9.8	-1.02	6.51	-1.02	3.746	0.04	0.074	0.048	94	-0.5 sigma	16.31
MMP13	matrix metallopeptidase 13 (collagenase 3)	NM_002427	SIRNA_ASO0DH35	C	8.12	-0.64	8.21	-0.74	0.016	0.013	2.246	0.1	92.15	-0.5 sigma	16.33
NT5C2	5'-nucleotidase, cytosolic II	NM_012229	SIRNA_ASO0DAYZ	C	6.98	-1.36	9.36	-0.58	0.834	0.047	0.049	0.081	90.91	-0.5 sigma	16.34
TCAP	titin-cap (telethonin)	NM_003673	SIRNA_ASO0DILL	A	7.69	-1.42	8.67	-0.92	1.699	0.432	2.248	0.005	91.65	-0.5 sigma	16.36
RPA1	replication protein A1, 70kDa	NM_002945	SIRNA_ASO0DCSG	C	5.72	-1.18	10.64	-0.89	0.981	0.056	0.022	0.097	89.54	-0.5 sigma	16.36
SNRPD2	small nuclear ribonucleoprotein D2 polypeptide 16.5kDa	NM_177542	SIRNA_ASO0DEDN	A	5.37	-1.16	10.99	-0.82	0.831	0.055	1.782	0.004	89.18	-0.5 sigma	16.36
SNRPG	small nuclear ribonucleoprotein polypeptide G	NM_003096	SIRNA_ASO0DEDZ	A	5.29	-1.16	11.07	-0.82	0.996	0.052	1.248	0.016	89.08	-0.5 sigma	16.36
OPN3	opsin 3	NM_014322	SIRNA_ASO0DBJX	C	10.5	-0.76	5.87	-0.73	5.43	0.137	0.107	0.076	94.71	-0.5 sigma	16.37
PCTK2	PCTAIRE protein kinase 2	NM_002595	SIRNA_ASO0DA0L	A	9.49	-1.75	6.89	-1.06	0.928	0.284	0.765	0.072	93.59	-0.5 sigma	16.38
NFYB	nuclear transcription factor Y, beta	NM_006166	SIRNA_ASO0DUWK	C	7.99	-2.33	8.4	-0.74	0.484	0.466	0.618	0.036	91.95	-0.5 sigma	16.39
KISS1R	KISS1 receptor	NM_032551	SIRNA_ASO0DBOC	A	8.46	-1.5	7.93	-0.65	0.436	0.019	0.71	0.091	92.45	-0.5 sigma	16.39
MTMR6	myotubularin related protein 6	NM_004685	SIRNA_ASO0DAWI	A	4.3	-1.44	12.11	-0.54	0.73	0.247	4.66	0.187	87.99	-0.5 sigma	16.41
LTB4R	leukotriene B4 receptor	NM_181657	SIRNA_ASO0DBT5	A	8.6	-1.13	7.85	-0.65	1.338	0.271	0.606	0.014	92.55	-0.5 sigma	16.45
RPA1	replication protein A1, 70kDa	NM_002945	SIRNA_ASO0DCSE	A	9.95	-1.2	6.54	-0.86	1.82	0.2	0.333	0.01	93.99	-0.5 sigma	16.49
POLG	polymerase (DNA directed), gamma	NM_002693	SIRNA_ASO0DBY1	C	10.54	-0.43	6.01	-0.48	0.157	0.038	0.426	0.026	94.58	-0.5 sigma	16.55
SNRPA1	small nuclear ribonucleoprotein polypeptide A'	NM_003090	SIRNA_ASO0DEDC	B	10.83	-1.3	5.72	-0.7	6.013	0.039	0.794	0.026	94.9	-0.5 sigma	16.55
MTNR1A	melatonin receptor 1A	NM_005958	SIRNA_ASO0DCGI	C	4.36	-1.05	12.24	-0.65	0.166	0.041	3.583	0.129	87.87	-0.5 sigma	16.6
SFRS3	splicing factor, arginine/serine-rich 3	NM_003017	SIRNA_ASO0DE1U	A	6	-0.87	10.61	-0.85	0.535	0.039	1.297	0.122	89.59	-0.5 sigma	16.61
EIF3A	eukaryotic translation initiation factor 3, subunit A	NM_003750	SIRNA_ASO0DIOR	A	6.83	-0.84	9.8	-0.72	0.909	0.046	1.016	0.035	90.45	-0.5 sigma	16.63
CYP4V2	cytochrome P450, family 4, subfamily V, polypeptide 2	NM_207352	SIRNA_ASO0DKQA	C	6.67	-1.09	9.96	-0.93	1.276	0.013	1.5	0.001	90.29	-0.5 sigma	16.63
STK3	serine/threonine kinase 3	NM_006281	SIRNA_ASO0JKLV	C	4.82	-1.15	11.82	-0.8	0.527	0.127	2.087	0.02	88.31	-0.5 sigma	16.64
PPAP2C	phosphatidic acid phosphatase type 2C	NM_003712	SIRNA_ASO0DAVP	B	7.67	-1.81	8.99	-0.76	1.57	0.077	1.192	0.09	91.33	-0.5 sigma	16.66
SF3A2	splicing factor 3a, subunit 2, 66kDa	NM_007165	SIRNA_ASO0DGUP	C	8.31	-2.94	8.37	-2.41	0.751	0.899	0.097	0.177	92.01	-0.5 sigma	16.68
HTR1B	5-hydroxytryptamine (serotonin) receptor 1B	NM_000863	SIRNA_ASO0DCEX	C	10.15	-0.91	6.55	-0.85	0.647	0.064	3.758	0.031	94	-0.5 sigma	16.7
SLC2A5	solute carrier family 2 (facilitated glucose/fructose transporter), member 5	NM_003039	SIRNA_ASO0DE5T	C	8.35	-1.12	8.36	-0.91	0.274	0.164	0.751	0.008	92.02	-0.5 sigma	16.71
TAPBP	TAP binding protein (tapasin)	NM_172209	SIRNA_ASO0DF1I	B	8.08	-1.7	8.68	-0.87	0.605	0.168	0.294	0.101	91.68	-0.5 sigma	16.76
TXK	TXK tyrosine kinase	NM_003328	SIRNA_ASO0LHMP	B	6.74	-0.85	10.02	-0.48	1.386	0.077	1.408	0.075	90.23	-0.5 sigma	16.76
CDC7	cell division cycle 7 homolog (S. cerevisiae)	NM_003503	SIRNA_ASO0D95B	C	10.29	-0.68	6.47	-0.67	1.343	0.114	0.096	0.01	94.1	-0.5 sigma	16.76
CNGA3	cyclic nucleotide gated channel alpha 3	NM_001079878	SIRNA_ASO0DFD5	A	5.64	-1.23	11.15	-0.7	0.159	0.022	1.678	0.005	89.03	-0.5 sigma	16.79
PSMD2	proteasome (prosome, macropain) 26S subunit, non-ATPase, 2	NM_002808	SIRNA_ASO0DCR3	B	6.37	-1.9	10.43	-0.67	0.415	0.03	2.248	0.021	89.8	-0.5 sigma	16.8
RGS3	regulator of G-protein signaling 3	NM_017790	SIRNA_ASO0DD23	C	5.95	-1.17	10.86	-0.88	1.088	0.058	0.146	0.09	89.34	-0.5 sigma	16.81
ABCE1	ATP-binding cassette, sub-family E (OABP), member 1	NM_001040876	SIRNA_ASO0DD41	A	10.49	-1.18	6.36	-0.87	2.394	0.211	0.039	0.021	94.22	-0.5 sigma	16.85
FLJ16165	purple acid phosphatase long form	NM_001004318	SIRNA_ASO0DB5X	C	7.72	-1.14	9.14	-0.73	1.899	0.098	0.784	0.097	91.19	-0.5 sigma	16.86
SNRPD1	small nuclear ribonucleoprotein D1 polypeptide 16kDa	NM_006938	SIRNA_ASO0DEDK	A	5.48	-1.16	11.46	-0.8	0.784	0.056	1.351	0.011	88.71	-0.5 sigma	16.94
ZFP36L1	zinc finger protein 36, C3H type-like 1	NM_004926	SIRNA_ASO0DOZG	A	9.16	-1.03	7.79	-0.8	0.283	0.053	0.35	0.004	92.67	-0.5 sigma	16.95
PAPSS1	3'-phosphoadenosine 5'-phosphosulfate synthase 1	NM_005443	SIRNA_ASO0D986	C	9.24	-0.71	7.72	-0.6	1.787	0.095	0.186	0.012	92.74	-0.5 sigma	16.96
POLA1	polymerase (DNA directed), alpha 1, catalytic subunit	NM_016937	SIRNA_ASO0DBXI	B	9.99	-1.64	6.98	-0.93	7.418	0.043	0.994	0.127	93.55	-0.5 sigma	16.97
TDRD7	tudor domain containing 7	NM_014290	SIRNA_ASO0DW1O	B	9.42	-1.9	7.56	-1.2	0.336	0.352	0.612	0.441	92.92	-0.5 sigma	16.98
CIB3	calcium and integrin binding family member 3	NM_054113	SIRNA_ASO0DB4K	C	7.68	-1.14	9.33	-0.73	0.514	0.04	0.339	0.022	90.99	-0.5 sigma	17.01
CHRM4	cholinergic receptor, muscarinic 4	NM_000741	SIRNA_ASO0DC7G	A	9.23	-1.15	7.81	-0.46	0.648	0.054	3.588	0.263	92.66	-0.5 sigma	17.04
KLHL18	kelch-like 18 (Drosophila)	NM_025010	SIRNA_ASO0DR6U	B	9.93	-2.01	7.11	-0.98	3.775	0.89	0.074	0.334	93.42	-0.5 sigma	17.04
LSM6	LSM6 homolog, U6 small nuclear RNA associated (S. cerevisiae)	NM_007080	SIRNA_ASO0DQVG	B	9.12	-1.78	7.93	-1.04	0.567	0.063	0.186	0.111	92.52	-0.5 sigma	17.05
GRIN3A	glutamate receptor, ionotropic, N-methyl-D-aspartate 3A	NM_133445	SIRNA_ASO0DFVB	C	7.45	-0.72	9.63	-0.67	1.591	0.021	0.804	0.09	90.68	-0.5 sigma	17.08
SOX9	SRY (sex determining region Y)-box 9	NM_000346	SIRNA_ASO0DEFL	B	11.6	-1.28	5.51	-0.71	5.593	0.029	0.664	0.017	95.2	-0.5 sigma	17.11
GALK2	galactokinase 2	NM_001001556	SIRNA_ASO0D9V0	A	7.74	-1.36	9.39	-0.57	1.851	0.081	2.179	0.011	90.94	-0.5 sigma	17.13
PSMB7	proteasome (prosome, macropain) subunit, beta type, 7	NM_002799	SIRNA_ASO0F7KR	A	6.33	-2.16	10.8	-0.82	0.522	0.118	1.285	0.016	89.42	-0.5 sigma	17.13
PSMC6	proteasome (prosome, macropain) 26S subunit, ATPase, 6	NM_002806	SIRNA_ASO0DCQY	C	5.18	-0.99	11.96	-1.1	0.134	0.138	2.342	0.033	88.2	-0.5 sigma	17.14
MYH14	myosin, heavy chain 14, non-muscle	NM_001077186	SIRNA_ASO0E0DZ	C	7.9	-1.38	9.25	-0.93	1.17	0.177	1.405	0.104	91.09	-0.5 sigma	17.15
FADS6	fatty acid desaturase domain family, member 6	NM_178128	SIRNA_ASO0DKKT	A	9.99	-1.87	7.19	-0.84	2.159	0.299	0.729	0.007	93.35	-0.5 sigma	17.18
ZNF653	zinc finger protein 653	NM_138783	SIRNA_ASO0E48V	B	7.88	-1.94	9.31	-1.18	1.042	0.2	0.028	0.071	91.03	-0.5 sigma	17.19
SF3B14	splicing factor 3B, 14 kDa subunit	NM_016047	SIRNA_ASO0DXW0	B	9.75	-2.87	7.44	-1.42	0.982	0.717	0.68	0	93.07	-0.5 sigma	17.19
NUDT5	nudix (nucleoside diphosphate linked moiety X)-type motif 5	NM_014142	SIRNA_ASO0DAY8	C	10.42	-1.27	6.78	-0.73	3.763	0.119	1.762	0.049	93.8	-0.5 sigma	17.2
COPB1	coatomer protein complex, subunit beta 1	NM_016451	SIRNA_ASO0DPEC	A	9.94	-0.91	7.31	-0.69	5.451	0.072	0.335	0.01	93.22	-0.5 sigma	17.25
DDX24	DEAD (Asp-Glu-Ala-Asp) box polypeptide 24	NM_020414	SIRNA_ASO0DZ4S	A	11.02	-1.15	6.23	-0.69	0.598	0.008	0.328	0.011	94.42	-0.5 sigma	17.25
TPSG1	tryptase gamma 1	NM_012467	SIRNA_ASO0DGOA	C	9.32	-0.6	7.94	-0.76	1.021	0.016	1.603	0.048	92.53	-0.5 sigma	17.26
CLCN5	chloride channel 5	NM_000084	SIRNA_ASO0DFCF	B	6.27	-0.87	10.99	-0.85	0.121	0.01	1.628	0.04	89.24	-0.5 sigma	17.26
TRPV4	transient receptor potential cation channel, subfamily V, member 4	NM_021625	SIRNA_ASO0DFU9	C	7.91	-0.71	9.42	-0.69	1.49	0.023	0.97	0.071	90.93	-0.5 sigma	17.33
AVPR2	arginine vasopressin receptor 2	NM_000054	SIRNA_ASO0DC5E	A	11.67	-1.08	5.71	-0.65	0.693	0.048	0.898	0.021	95.01	-0.5 sigma	17.38
THOP1	thimet oligopeptidase 1	NM_003249	SIRNA_ASO0DH7W	B	7.53	-1.43	9.86	-0.69	0.533	0.068	1.204	0.066	90.45	-0.5 sigma	17.39
SLC5A12	solute carrier family 5 (sodium/glucose cotransporter), member 12	NM_178498	SIRNA_ASO0E62N	A	8.47	-1.34	8.93	-1.08	0.303	0.191	0.686	0.048	91.46	-0.5 sigma	17.4
ATG4B	ATG4 autophagy related 4 homolog B (S. cerevisiae)	NM_013325	SIRNA_ASO0DR6G	B	9.18	-2.01	8.24	-0.96	0.115	0.786	0.828	0.317	92.22	-0.5 sigma	17.42
KCNV2	potassium channel, subfamily V, member 2	NM_133497	SIRNA_ASO0DFW2	C	7.96	-0.7	9.46	-0.7	1.49	0.023	2.058	0.032	90.89	-0.5 sigma	17.42
IL8RB	interleukin 8 receptor, beta	NM_001557	SIRNA_ASO0DCFX	C	5.01	-1.03	12.42	-0.68	1.018	0.07	8.026	0.025	87.72	-0.5 sigma	17.43
PSMD14	proteasome (prosome, macropain) 26S subunit, non-ATPase, 14	NM_005805	SIRNA_ASO0DVDN	A	8.99	-1.58	8.45	-0.78	1.086	0.179	0.297	0.067	91.99	-0.5 sigma	17.44
PRSS1	protease, serine, 1 (trypsin 1)	NM_002769	SIRNA_ASO0DH5B	B	9.35	-0.91	8.12	-0.62	1.935	0.007	0.011	0.011	92.35	-0.5 sigma	17.47
CHRM4	cholinergic receptor, muscarinic 4	NM_000741	SIRNA_ASO0DC7I	C	11.03	-1.2	6.52	-0.87	3.464	0.011	0.065	0.028	94.13	-0.5 sigma	17.55
CREM	cAMP responsive element modulator	NM_001881	SIRNA_ASO0DPF7	A	10.91	-0.89	6.65	-0.72	5.543	0.072	0.688	0.019	93.99	-0.5 sigma	17.56
PGD	phosphogluconate dehydrogenase	NM_002631	SIRNA_ASO0DB9Q	B	5.73	-3.65	11.84	-0.71	0.08	0.662	2.013	0.02	88.35	-0.5 sigma	17.57
CDC37	cell division cycle 37 homolog (S. cerevisiae)	NM_007065	SIRNA_ASO0DVU2	B	9.82	-1.77	7.78	-1.04	1.812	0.089	1.071	0.096	92.74	-0.5 sigma	17.6
RPL4	ribosomal protein L4	NM_000968	SIRNA_ASO0DCSR	B	8.56	-1.3	9.08	-0.83	2.303	0.002	0.32	0.025	91.33	-0.5 sigma	17.64
PSMA2	proteasome (prosome, macropain) subunit, alpha type, 2	NM_002787	SIRNA_ASO0DH6C	C	7.33	-0.67	10.31	-0.56	0.197	0.007	0.494	0.064	89.99	-0.5 sigma	17.64
KLK6	kallikrein-related peptidase 6	NM_001012964	SIRNA_ASO0DH5U	C	6.97	-0.68	10.68	-0.53	0.133	0.008	1.971	0.059	89.59	-0.5 sigma	17.65
CASD1	CAS1 domain containing 1	NM_022900	SIRNA_ASO0E00Q	A	8.66	-1.34	9	-1.5	0.773	0.122	3.279	0.197	91.41	-0.5 sigma	17.66
TPR	translocated promoter region (to activated MET oncogene)	NM_003292	SIRNA_ASO0LHMO	B	6.87	-0.84	10.79	-0.43	0.045	0.038	1.594	0.087	89.47	-0.5 sigma	17.66
CCR9	chemokine (C-C motif) receptor 9	NM_006641	SIRNA_ASO0DCMH	A	11.72	-1.02	5.99	-0.7	3.625	0.069	0.417	0.007	94.74	-0.5 sigma	17.71
SLC6A4	solute carrier family 6 (neurotransmitter transporter, serotonin), member 4	NM_001045	SIRNA_ASO0DE6U	A	6.75	-0.85	10.99	-0.82	2.458	0.004	0.193	0.193	89.27	-0.5 sigma	17.74
PRSS12	protease, serine, 12 (neurotrypsin, motopsin)	NM_003619	SIRNA_ASO0DH9M	B	5.13	-1.49	12.63	-0.6	2.584	0.013	0.804	0.098	87.52	-0.5 sigma	17.76
EIF3B	eukaryotic translation initiation factor 3, subunit B	NM_001037283	SIRNA_ASO0DIOU	A	6.05	-0.85	11.77	-0.68	0.692	0.049	0.653	0.004	88.44	-0.5 sigma	17.82
SNRPB	small nuclear ribonucleoprotein polypeptides B and B1	NM_003091	SIRNA_ASO0DEDE	A	5.8	-1.15	12.05	-0.78	0.83	0.055	2.25	0.024	88.14	-0.5 sigma	17.85
IKBKB	inhibitor of kappa light polypeptide gene enhancer in B-cells, kinase beta	NM_001556	SIRNA_ASO0D9WD	A	5.53	-1.86	12.33	-0.91	0.822	0.3	0.364	0.074	87.84	-0.5 sigma	17.86
GGH	gamma-glutamyl hydrolase (conjugase, folylpolygammaglutamyl hydrolase)	NM_003878	SIRNA_ASO0DHAP	C	9.5	-1.41	8.37	-0.94	0.972	0.061	0.023	0.13	92.12	-0.5 sigma	17.87
POLR2B	polymerase (RNA) II (DNA directed) polypeptide B, 140kDa	NM_000938	SIRNA_ASO0DBY8	A	11.41	-1.04	6.46	-0.73	4.585	0.167	0.246	0.038	94.24	-0.5 sigma	17.87
SLC7A13	solute carrier family 7, (cationic amino acid transporter, y+ system) member 13	NM_138817	SIRNA_ASO0E64O	B	11.47	-1.15	6.4	-0.85	1.802	0.04	0.441	0.053	94.3	-0.5 sigma	17.87
BRS3	bombesin-like receptor 3	NM_001727	SIRNA_ASO0DC6O	C	11.25	-1.2	6.65	-0.87	2.218	0.03	0.452	0.047	94.03	-0.5 sigma	17.9
FOXD4L3	forkhead box D4-like 3	NM_199135	SIRNA_ASO0DKLN	A	12.79	-1.8	5.13	-0.89	1.306	0.384	0.194	0.025	95.73	-0.5 sigma	17.92
SLC37A2	solute carrier family 37 (glycerol-3-phosphate transporter), member 2	NM_198277	SIRNA_ASO0E6AM	A	12.03	-1.42	5.91	-0.93	2.009	0.252	0.048	0.071	94.85	-0.5 sigma	17.94
CRIP1	cysteine-rich protein 1 (intestinal)	NM_001311	SIRNA_ASO0DPFA	A	10.31	-0.91	7.7	-0.67	5.6	0.074	0.234	0.009	92.87	-0.5 sigma	18.01
PHKA1	phosphorylase kinase, alpha 1 (muscle)	NM_002637	SIRNA_ASO0DBAK	B	11.05	-3.39	6.96	-0.89	4.48	0.423	0.559	0.027	93.69	-0.5 sigma	18.01
MEF2B	myocyte enhancer factor 2B	NM_005919	SIRNA_ASO0DUAS	A	8.04	-2.43	9.98	-0.89	4.056	0.98	1.047	0.096	90.37	-0.5 sigma	18.02
SF3B4	splicing factor 3b, subunit 4, 49kDa	NM_005850	SIRNA_ASO0DQ77	A	9.37	-1.57	8.66	-0.78	0.604	0.193	0.09	0.063	91.82	-0.5 sigma	18.03
CCR3	chemokine (C-C motif) receptor 3	NM_178329	SIRNA_ASO0DC7S	A	6.01	-1.23	12.02	-0.07	0.268	0.037	4.533	0.335	88.18	-0.5 sigma	18.03
SERPINI2	serpin peptidase inhibitor, clade I (pancpin), member 2	NM_006217	SIRNA_ASO0DBBS	A	7.78	-0.68	10.26	-0.42	0.435	0.054	1.46	0.182	90.07	-0.5 sigma	18.04
KCNMB4	potassium large conductance calcium-activated channel, subfamily M, beta member 4	NM_014505	SIRNA_ASO0DFR0	C	6.82	-1.78	11.22	-0.85	0.41	0.555	0.075	0.007	89.04	-0.5 sigma	18.04
RPS16	ribosomal protein S16	NM_001020	SIRNA_ASO0DD4R	B	7.59	-1.32	10.46	-0.79	0.559	0.04	0.573	0.031	89.86	-0.5 sigma	18.05
SERPINB8	serpin peptidase inhibitor, clade B (ovalbumin), member 8	NM_001031848	SIRNA_ASO0DBBD	A	9.72	-0.63	8.34	-0.56	3.361	0.062	0.932	0.117	92.17	-0.5 sigma	18.06
PHF19	PHD finger protein 19	NM_001009936	SIRNA_ASO0DWEL	B	9.14	-0.97	8.93	-0.91	1.607	0.081	0.654	0.184	91.53	-0.5 sigma	18.07
PSMA3	proteasome (prosome, macropain) subunit, alpha type, 3	NM_002788	SIRNA_ASO0DH6F	C	6.8	-0.68	11.31	-0.46	0.048	0.011	3.577	0.417	88.95	-0.5 sigma	18.11
RASA2	RAS p21 protein activator 2	NM_006506	SIRNA_ASO0DCYU	C	8.57	-1.02	9.59	-1.06	2.335	0.205	0.553	0.022	90.82	-0.5 sigma	18.16
PKN1	protein kinase N1	NM_002741	SIRNA_ASO0D8XH	A	9.54	-0.68	8.64	-0.66	1.9	0.02	0	0	91.85	-0.5 sigma	18.18
LTA4H	leukotriene A4 hydrolase	NM_000895	SIRNA_ASO0DH1Q	C	9.23	-0.61	8.98	-0.67	1.555	0.063	0.481	0.055	91.49	-0.5 sigma	18.21
ABCG8	ATP-binding cassette, sub-family G (WHITE), member 8	NM_022437	SIRNA_ASO0DZYX	C	10.31	-1.33	7.9	-1	5.447	0.214	1.201	0.147	92.68	-0.5 sigma	18.21
CDC45	cell division cycle 45 homolog (S. cerevisiae)	NM_003504	SIRNA_ASO0DIG9	A	6.74	-1.45	11.49	-0.86	0.529	0.462	3.584	0.036	88.76	-0.5 sigma	18.23
PSMB10	proteasome (prosome, macropain) subunit, beta type, 10	NM_002801	SIRNA_ASO0DGNZ	B	9.33	-0.93	8.91	-0.58	5.222	0.167	1.321	0.075	91.57	-0.5 sigma	18.24
TGFB3	transforming growth factor, beta 3	NM_003239	SIRNA_ASO0DF5W	A	8.98	-1.97	9.27	-0.68	0.658	0.063	2.668	0.097	91.18	-0.5 sigma	18.25
STC1	stanniocalcin 1	NM_003155	SIRNA_ASO0DEKU	B	8.64	-0.81	9.61	-0.88	0.542	0.085	0.137	0.036	90.8	-0.5 sigma	18.25
XPNPEP1	X-prolyl aminopeptidase (aminopeptidase P) 1, soluble	NM_020383	SIRNA_ASO0DH8S	B	10.5	-1.36	7.76	-0.76	6.588	0.077	2.086	0.024	92.83	-0.5 sigma	18.26
SRP54	signal recognition particle 54kDa	NM_003136	SIRNA_ASO0DEIU	B	7.02	-0.86	11.27	-0.79	1.061	0.092	0.21	0.036	89.01	-0.5 sigma	18.29
ATF7	activating transcription factor 7	NM_006856	SIRNA_ASO0DQQ7	A	9.16	-2.67	9.17	-1.29	0.297	0.438	1.379	0.248	91.29	-0.5 sigma	18.33
ZDHHC22	zinc finger, DHHC-type containing 22	NM_174976	SIRNA_ASO0DKKP	A	11.02	-1.85	7.31	-0.84	0.845	0.38	0.091	0.028	93.35	-0.5 sigma	18.33
PLS1	plastin 1 (I isoform)	NM_002670	SIRNA_ASO0DBVV	C	5.08	-0.65	13.28	0.81	0.727	0.015	3.034	0.299	86.87	-0.5 sigma	18.36
PKD1	polycystic kidney disease 1 (autosomal dominant)	NM_001009944	SIRNA_ASO0DBCX	C	8.06	-1.8	10.31	-0.55	4.403	0.206	1.975	0.092	90.05	-0.5 sigma	18.37
FBXO45	F-box protein 45	XM_946180	SIRNA_ASO0E6CC	B	11.94	-0.81	6.46	-0.69	0.299	0.065	0.313	0.011	94.3	-0.5 sigma	18.4
NR0B2	nuclear receptor subfamily 0, group B, member 2	NM_021969	SIRNA_ASO0DDWE	A	10.81	-1.91	7.62	-0.75	2.236	0.106	0.573	0.015	93.01	-0.5 sigma	18.43
BIRC7	baculoviral IAP repeat-containing 7	NM_022161	SIRNA_ASO0E02B	A	9.82	-1.31	8.62	-1.51	2.266	0.079	3.142	0.202	91.91	-0.5 sigma	18.44
IDE	insulin-degrading enzyme	NM_004969	SIRNA_ASO0DH0Z	C	9.86	-0.59	8.59	-0.71	0.565	0.002	1.999	0.077	91.94	-0.5 sigma	18.45
ATP6V1C2	ATPase, H+ transporting, lysosomal 42kDa, V1 subunit C2	NM_001039362	SIRNA_ASO0DKIX	C	9.65	-1.45	8.81	-0.9	0.564	0.214	1.604	0.025	91.7	-0.5 sigma	18.46
PEX13	peroxisomal biogenesis factor 13	NM_002618	SIRNA_ASO0DB2S	A	11.83	-0.56	6.63	-0.69	7.244	0.179	1.285	0.12	94.12	-0.5 sigma	18.46
PSMC4	proteasome (prosome, macropain) 26S subunit, ATPase, 4	NM_006503	SIRNA_ASO0DCQS	C	8	-0.91	10.48	-1.18	0.563	0.156	1.762	0.008	89.87	-0.5 sigma	18.48
POLR2A	polymerase (RNA) II (DNA directed) polypeptide A, 220kDa	NM_000937	SIRNA_ASO0DBY7	C	13.05	-0.32	5.44	-0.58	0.361	0.072	0.011	0.039	95.45	-0.5 sigma	18.49
PREP	prolyl endopeptidase	NM_002726	SIRNA_ASO0DH52	B	5.87	-0.99	12.64	-0.4	1.919	0.023	0.001	0.005	87.55	-0.5 sigma	18.51
CLIC2	chloride intracellular channel 2	NM_001289	SIRNA_ASO0DFCU	B	7.08	-0.84	11.45	-0.83	0.755	0.032	2.09	0.023	88.83	-0.5 sigma	18.53
ZC3H7B	zinc finger CCCH-type containing 7B	NM_017590	SIRNA_ASO0DR6R	B	9.77	-1.99	8.78	-0.94	0.619	0.767	1.074	0.312	91.74	-0.5 sigma	18.55
RPS16	ribosomal protein S16	NM_001020	SIRNA_ASO0DD4Q	A	10.85	-1.17	7.7	-0.82	1.149	0.177	0.539	0.002	92.94	-0.5 sigma	18.55
GPR155	G protein-coupled receptor 155	NM_001033045	SIRNA_ASO0DBQ9	A	13.74	-1.36	4.85	-0.77	3.674	0.136	0.695	0.017	96.13	+0.5 sigma	18.59
FBXO44	F-box protein 44	NM_001014765	SIRNA_ASO0F89M	C	7.64	-2.9	10.95	-1.16	0.131	0.536	0.497	0.037	89.37	-0.5 sigma	18.59
NELL2	NEL-like 2 (chicken)	NM_006159	SIRNA_ASO0DUW1	C	10.56	-2.24	8.04	-0.75	1.17	0.512	1.04	0.049	92.56	-0.5 sigma	18.6
SAPS1	SAPS domain family, member 1	NM_014931	SIRNA_ASO0DAYS	B	7.91	-1.8	10.69	-0.71	3.211	0.028	4.282	0.016	89.66	-0.5 sigma	18.6
AKT3	v-akt murine thymoma viral oncogene homolog 3 (protein kinase B, gamma)	NM_005465	SIRNA_ASO0D9B0	C	7.96	-0.74	10.65	-0.45	0.589	0.148	2.493	0.131	89.7	-0.5 sigma	18.61
PSMA6	proteasome (prosome, macropain) subunit, alpha type, 6	NM_002791	SIRNA_ASO0DG6V	A	7.8	-2.12	10.81	-0.82	1.614	0.089	1.122	0.012	89.53	-0.5 sigma	18.61
PPIC	peptidylprolyl isomerase C (cyclophilin C)	NM_000943	SIRNA_ASO0DC0A	C	8.21	-0.52	10.44	0.35	0.863	0.004	1.082	0.376	89.93	-0.5 sigma	18.65
FCAMR	Fc receptor, IgA, IgM, high affinity	NM_032029	SIRNA_ASO0E1RE	B	13.43	-1.01	5.22	-0.86	3.574	0.195	0.56	0.021	95.72	-0.5 sigma	18.65
BAP1	BRCA1 associated protein-1 (ubiquitin carboxy-terminal hydrolase)	NM_004656	SIRNA_ASO0DH9K	C	7.56	-1.47	11.1	-0.84	1.448	0.046	1.558	0.065	89.22	-0.5 sigma	18.66
SNRPB	small nuclear ribonucleoprotein polypeptides B and B1	NM_003091	SIRNA_ASO0FHQL	C	10.03	-0.92	8.65	-0.73	0.304	0.018	0.121	0	91.9	-0.5 sigma	18.68
CYP4Z1	cytochrome P450, family 4, subfamily Z, polypeptide 1	NM_178134	SIRNA_ASO0E6C0	B	12.15	-0.8	6.53	-0.69	0.108	0.076	0.541	0.001	94.26	-0.5 sigma	18.68
PSMD3	proteasome (prosome, macropain) 26S subunit, non-ATPase, 3	NM_002809	SIRNA_ASO0DCR5	A	10.54	-2.07	8.15	-1.21	3.891	0.034	0.184	0.096	92.45	-0.5 sigma	18.69
SRC	v-src sarcoma (Schmidt-Ruppin A-2) viral oncogene homolog (avian)	NM_005417	SIRNA_ASO0LHME	B	12.91	-0.67	5.78	-0.75	2.649	0.105	0.02	0.015	95.1	-0.5 sigma	18.69
CAPN5	calpain 5	NM_004055	SIRNA_ASO0DG8K	A	7.52	-2.13	11.18	-0.81	0.357	0.126	1.11	0.011	89.14	-0.5 sigma	18.7
CHRNE	cholinergic receptor, nicotinic, epsilon	NM_000080	SIRNA_ASO0DFBU	B	6.89	-0.85	11.82	-0.82	1.054	0.04	3.849	0.058	88.45	-0.5 sigma	18.71
CDC2L2	cell division cycle 2-like 2 (PITSLRE proteins)	XM_001128005	SIRNA_ASO0DO3K	C	12.04	-8.35	6.67	-2.77	0.826	1.502	0.051	0.764	94.1	-0.5 sigma	18.71
TNNC2	troponin C type 2 (fast)	NM_003279	SIRNA_ASO0DFZY	C	9.32	-0.67	9.42	-0.69	0.216	0.054	0.543	0.112	91.06	-0.5 sigma	18.74
C3AR1	complement component 3a receptor 1	NM_004054	SIRNA_ASO0DC6P	A	10	-1.12	8.77	-0.37	1.249	0.069	2.564	0.164	91.77	-0.5 sigma	18.77
RAN	RAN, member RAS oncogene family	NM_006325	SIRNA_ASO0DCXF	C	7.91	-1.03	10.86	-1.01	0.631	0.24	1.38	0.003	89.49	-0.5 sigma	18.77
SDHD	succinate dehydrogenase complex, subunit D, integral membrane protein	NM_003002	SIRNA_ASO0DE10	A	6.57	-0.86	12.21	-0.75	0.512	0.04	0.058	0.222	88.03	-0.5 sigma	18.78
SNTB2	syntrophin, beta 2 (dystrophin-associated protein A1, 59kDa, basic component 2)	NM_006750	SIRNA_ASO0DEED	C	10.03	-0.92	8.76	-0.73	0.038	0.007	0.449	0.015	91.79	-0.5 sigma	18.79
TRMT11	tRNA methyltransferase 11 homolog (S. cerevisiae)	NM_001031712	SIRNA_ASO0DZRE	C	8.47	-1.2	10.32	-0.83	0.198	0.144	4.149	0.009	90.08	-0.5 sigma	18.79
MARCO	macrophage receptor with collagenous structure	NM_006770	SIRNA_ASO0DIPR	A	9.59	-0.78	9.22	-0.73	3.964	0.014	0.625	0.002	91.29	-0.5 sigma	18.81
TGFBR2	transforming growth factor, beta receptor II (70/80kDa)	NM_001024847	SIRNA_ASO0D940	A	13.35	-0.59	5.46	-0.82	4.57	0.031	0	0	95.47	-0.5 sigma	18.81
POLD2	polymerase (DNA directed), delta 2, regulatory subunit 50kDa	NM_006230	SIRNA_ASO0DBXS	C	7.21	-0.56	11.62	0.54	0.057	0.028	0.768	0.07	88.67	-0.5 sigma	18.83
CTSW	cathepsin W	NM_001335	SIRNA_ASO0DGYB	C	11.64	-1.32	7.2	-0.83	1.87	0.107	1.524	0.036	93.53	-0.5 sigma	18.84
PRICKLE2	prickle homolog 2 (Drosophila)	NM_198859	SIRNA_ASO0E68C	A	11.93	-1.42	6.91	-0.91	1.164	0.326	1.041	0.097	93.85	-0.5 sigma	18.84
DUSP26	dual specificity phosphatase 26 (putative)	NM_024025	SIRNA_ASO0DB36	C	11.42	-1.06	7.44	-0.85	0.692	0.065	0.325	0.032	93.26	-0.5 sigma	18.86
FMNL2	formin-like 2	NM_052905	SIRNA_ASO0E44Q	A	10.29	-1.5	8.59	-0.83	1.872	0.418	0.04	0.023	91.99	-0.5 sigma	18.88
CLTA	clathrin, light chain (Lca)	NM_001076677	SIRNA_ASO0DPE2	A	11.43	-0.88	7.45	-0.68	4.846	0.056	0.586	0.023	93.25	-0.5 sigma	18.88
CASP10	caspase 10, apoptosis-related cysteine peptidase	NM_001230	SIRNA_ASO0DGWD	C	7.61	-1.45	11.28	-0.68	1.02	0.091	2.799	0.01	89.05	-0.5 sigma	18.89
RHD	Rh blood group, D antigen	NM_016124	SIRNA_ASO0DD2U	C	7.01	-1.15	11.89	-0.84	0.06	0.031	0.679	0.067	88.39	-0.5 sigma	18.9
RHO	rhodopsin	NM_000539	SIRNA_ASO0DCIT	A	12.36	-1.01	6.57	-0.67	0.404	0.005	1.078	0.02	94.24	-0.5 sigma	18.93
PSMD2	proteasome (prosome, macropain) 26S subunit, non-ATPase, 2	NM_002808	SIRNA_ASO0DCR4	C	6.36	-0.96	12.57	-1.07	0.624	0.153	2.849	0.057	87.66	-0.5 sigma	18.93
SST	somatostatin	NM_001048	SIRNA_ASO0F7IY	B	8.31	-0.82	10.68	-0.82	1.692	0.116	0.142	0.018	89.71	-0.5 sigma	18.99
ZMAT2	zinc finger, matrin-type 2	NM_144723	SIRNA_ASO0E64B	B	11.81	-1.14	7.18	-0.82	2.178	0.052	0.537	0.058	93.56	-0.5 sigma	18.99
CPA4	carboxypeptidase A4	NM_016352	SIRNA_ASO0DGBW	A	9.56	-1.27	9.46	-0.8	2.184	0.183	0.46	0.027	91.04	-0.5 sigma	19.02
SNRPE	small nuclear ribonucleoprotein polypeptide E	NM_003094	SIRNA_ASO0DEDV	C	10.39	-0.91	8.69	-0.73	0.041	0.007	0.905	0.035	91.9	-0.5 sigma	19.08
CXCR6	chemokine (C-X-C motif) receptor 6	NM_006564	SIRNA_ASO0DCM8	A	11.77	-1.01	7.33	-0.64	8.648	0.173	2.619	0.086	93.41	-0.5 sigma	19.1
NPFF	neuropeptide FF-amide peptide precursor	NM_003717	SIRNA_ASO0F7O0	A	7.04	-0.83	12.06	-0.67	0.485	0.055	2.323	0.068	88.22	-0.5 sigma	19.1
CPT1C	carnitine palmitoyltransferase 1C	NM_152359	SIRNA_ASO0E4F0	A	6.73	-1.27	12.37	-0.91	1.59	0.068	2.027	0.021	87.89	-0.5 sigma	19.1
MCOLN2	mucolipin 2	NM_153259	SIRNA_ASO0DFWK	C	9.96	-0.65	9.18	-0.72	3.896	0.046	1.813	0.013	91.36	-0.5 sigma	19.14
PSMC5	proteasome (prosome, macropain) 26S subunit, ATPase, 5	NM_002805	SIRNA_ASO0DCQV	C	6.87	-0.95	12.28	-1.08	1.722	0.093	0.846	0.045	87.99	-0.5 sigma	19.15
SLC7A11	solute carrier family 7, (cationic amino acid transporter, y+ system) member 11	NM_014331	SIRNA_ASO0F81O	C	9.95	-1.68	9.22	-1.23	0.44	0.417	0.309	0.481	91.32	-0.5 sigma	19.17
PPAP2B	phosphatidic acid phosphatase type 2B	NM_003713	SIRNA_ASO0DAVS	B	10.76	-1.72	8.43	-0.79	0.45	0.114	1.727	0.069	92.2	-0.5 sigma	19.19
STK10	serine/threonine kinase 10	NM_005990	SIRNA_ASO0LHJM	B	6.6	-0.85	12.6	-0.31	0.702	0.057	4.661	0.281	87.65	-0.5 sigma	19.2
MRGPRX1	MAS-related GPR, member X1	NM_147199	SIRNA_ASO0DBRF	A	7.43	-1.51	11.78	-0.49	1.75	0.065	4.471	0.262	88.53	-0.5 sigma	19.21
PSMC1	proteasome (prosome, macropain) 26S subunit, ATPase, 1	NM_002802	SIRNA_ASO0DCQJ	C	8.35	-0.91	10.87	-1.16	2.903	0.065	1.598	0.002	89.52	-0.5 sigma	19.22
CAMKK2	calcium/calmodulin-dependent protein kinase kinase 2, beta	NM_006549	SIRNA_ASO0D9CI	C	7.91	-0.91	11.34	-0.81	1.892	0.058	1.296	0.037	89.01	-0.5 sigma	19.25
SEPT4	septin 4	NM_004574	SIRNA_ASO0DBXE	A	11.53	-1.03	7.72	-0.65	4.828	0.159	0.753	0.097	93	-0.5 sigma	19.25
RRM2	ribonucleotide reductase M2 polypeptide	NM_001034	SIRNA_ASO0DD58	A	12.6	-1.12	6.66	-0.86	0.438	0.126	0.099	0.018	94.19	-0.5 sigma	19.26
EARS2	glutamyl-tRNA synthetase 2, mitochondrial (putative)	NM_001083614	SIRNA_ASO0E4H1	B	9.92	-1.62	9.37	-1.72	0.523	0.114	1.705	0.496	91.17	-0.5 sigma	19.29
PRKCA	protein kinase C, alpha	NM_002737	SIRNA_ASO0LHH7	B	10.71	-0.73	8.59	-0.57	0.713	0.052	0.906	0.042	92.03	-0.5 sigma	19.3
MAP2K6	mitogen-activated protein kinase kinase 6	NM_002758	SIRNA_ASO0LHJ6	B	9.31	-0.77	10.01	-0.48	0.834	0.01	1.165	0.088	90.47	-0.5 sigma	19.32
PSMD3	proteasome (prosome, macropain) 26S subunit, non-ATPase, 3	NM_002809	SIRNA_ASO0DCR6	B	8.76	-1.83	10.6	-0.66	3.627	0.122	2.139	0.016	89.83	-0.5 sigma	19.36
NUF2	NUF2, NDC80 kinetochore complex component, homolog (S. cerevisiae)	NM_031423	SIRNA_ASO0E1SO	C	10.25	-1.12	9.15	-0.88	0.468	0.031	1.619	0.007	91.42	-0.5 sigma	19.4
SNRPA1	small nuclear ribonucleoprotein polypeptide A'	NM_003090	SIRNA_ASO0DEDD	C	10.31	-0.91	9.09	-0.71	0.213	0.013	0.34	0.01	91.5	-0.5 sigma	19.4
TAF1	TAF1 RNA polymerase II, TATA box binding protein (TBP)-associated factor, 250kDa	NM_138923	SIRNA_ASO0LHJQ	B	7.88	-0.82	11.52	-0.38	0.456	0.023	0.942	0.073	88.83	-0.5 sigma	19.4
RAB37	RAB37, member RAS oncogene family	NM_001006638	SIRNA_ASO0DKLY	A	12.22	-1.82	7.19	-0.84	4.051	0.466	2.869	0.047	93.61	-0.5 sigma	19.41
TREX2	three prime repair exonuclease 2	NM_080701	SIRNA_ASO0DQUG	A	6.63	-1.42	12.79	-0.72	1.377	0.027	2.338	0	87.46	-0.5 sigma	19.42
PITRM1	pitrilysin metallopeptidase 1	NM_014889	SIRNA_ASO0DHDT	B	9.36	-1.39	10.08	-0.69	2.308	0.027	4.015	0.02	90.41	-0.5 sigma	19.44
ROS1	c-ros oncogene 1 , receptor tyrosine kinase	NM_002944	SIRNA_ASO0D91M	A	15.56	-0.53	3.93	-0.89	5.361	0.041	0	0	97.32	+0.5 sigma	19.49
TGFBI	transforming growth factor, beta-induced, 68kDa	NM_000358	SIRNA_ASO0DF62	C	8.07	-1.22	11.42	-0.77	1.921	0.276	1.095	0	88.95	-0.5 sigma	19.49
SNRPD2	small nuclear ribonucleoprotein D2 polypeptide 16.5kDa	NM_004597	SIRNA_ASO0F7IG	C	10.88	-0.89	8.62	-0.73	0.394	0.009	0.522	0.018	92.03	-0.5 sigma	19.5
GBP5	guanylate binding protein 5	NM_052942	SIRNA_ASO0E464	A	11.38	-1.47	8.16	-0.84	3.107	0.384	0.359	0.015	92.54	-0.5 sigma	19.54
SUPT6H	suppressor of Ty 6 homolog (S. cerevisiae)	NM_003170	SIRNA_ASO0DELV	C	9.15	-1.95	10.4	-0.86	3.782	0.028	0.328	0.039	90.07	-0.5 sigma	19.55
KIF4B	kinesin family member 4B	XM_942126	SIRNA_ASO0DKQD	C	7.95	-1.06	11.62	-0.89	0.525	0.054	1.715	0.082	88.74	-0.5 sigma	19.57
LSM8	LSM8 homolog, U6 small nuclear RNA associated (S. cerevisiae)	NM_016200	SIRNA_ASO0DXWB	B	11.53	-2.82	8.05	-1.41	1.564	0.719	1.293	0.013	92.67	-0.5 sigma	19.58
PDE12	phosphodiesterase 12	NM_177966	SIRNA_ASO0E6CL	B	12.58	-0.77	7	-0.67	0.174	0.073	0.414	0.008	93.85	-0.5 sigma	19.58
PTGER2	prostaglandin E receptor 2 (subtype EP2), 53kDa	NM_000956	SIRNA_ASO0DCI6	B	10.25	-1.28	9.36	-1.07	4.443	0.014	4.45	0.063	91.22	-0.5 sigma	19.61
C1R	complement component 1, r subcomponent	NM_001733	SIRNA_ASO0DG8D	C	10.33	-1.37	9.34	-0.75	4.436	0.191	0.946	0.07	91.25	-0.5 sigma	19.67
MME	membrane metallo-endopeptidase	NM_000902	SIRNA_ASO0DH2A	B	10.43	-0.88	9.24	-0.57	3.68	0.036	1.058	0.062	91.36	-0.5 sigma	19.67
CYC1	cytochrome c-1	NM_001916	SIRNA_ASO0DS4E	C	10.24	-0.97	9.44	-0.88	0.286	0.141	0.277	0.062	91.14	-0.5 sigma	19.68
PRODH	proline dehydrogenase (oxidase) 1	NM_016335	SIRNA_ASO0DC2C	B	8.23	-1.85	11.48	-0.62	0.316	0.026	2.523	0.035	88.9	-0.5 sigma	19.71
NUP160	nucleoporin 160kDa	NM_015231	SIRNA_ASO0DW01	C	11.48	-4.57	8.23	-1.06	0.441	0.664	0.586	0.079	92.49	-0.5 sigma	19.71
BDKRB1	bradykinin receptor B1	NM_000710	SIRNA_ASO0DC6D	A	6.91	-1.21	12.83	0	3.802	0.148	3.664	0.252	87.44	-0.5 sigma	19.74
PSMD7	proteasome (prosome, macropain) 26S subunit, non-ATPase, 7	NM_002811	SIRNA_ASO0DCR9	B	10.27	-1.79	9.48	-0.71	2.574	0.091	1.871	0.003	91.1	-0.5 sigma	19.75
FZD1	frizzled homolog 1 (Drosophila)	NM_003505	SIRNA_ASO0DCJP	A	11.85	-1.02	7.91	-0.61	2.009	0.036	2.209	0.065	92.85	-0.5 sigma	19.76
SFPQ	splicing factor proline/glutamine-rich (polypyrimidine tract binding protein associated)	NM_005066	SIRNA_ASO0DE1L	A	7.54	-0.84	12.24	-0.75	0.084	0.048	0.988	0.169	88.08	-0.5 sigma	19.78
SEPT5	septin 5	NM_002688	SIRNA_ASO0F7FZ	C	11.77	-0.37	8.02	-0.11	2.954	0.17	0.372	0.041	92.73	-0.5 sigma	19.79
MAP2K5	mitogen-activated protein kinase kinase 5	NM_002757	SIRNA_ASO0D8Z8	A	10.33	-0.66	9.47	-0.62	1.55	0.032	0	0	91.12	-0.5 sigma	19.8
CTNNAL1	catenin (cadherin-associated protein), alpha-like 1	NM_003798	SIRNA_ASO0DIRI	A	5.13	-0.87	14.67	-0.61	0.577	0.05	2.85	0.085	85.48	-0.5 sigma	19.8
RBBP6	retinoblastoma binding protein 6	NM_006910	SIRNA_ASO0DCZ6	C	8.56	-1.02	11.26	-1	0.557	0.243	0.691	0.025	89.16	-0.5 sigma	19.82
PAQR8	progestin and adipoQ receptor family member VIII	NM_133367	SIRNA_ASO0DBOQ	C	8.67	-0.74	11.18	-0.61	0.548	0.061	1.465	0.018	89.24	-0.5 sigma	19.85
RAD23A	RAD23 homolog A (S. cerevisiae)	NM_005053	SIRNA_ASO0DCWF	C	9.28	-1	10.58	-1.02	1.422	0.225	0.141	0.053	89.9	-0.5 sigma	19.86
GGT1	gamma-glutamyltransferase 1	NM_005265	SIRNA_ASO0DGZV	C	8.49	-0.63	11.38	-0.47	0.884	0.042	1.93	0.051	89.03	-0.5 sigma	19.87
SFRS7	splicing factor, arginine/serine-rich 7, 35kDa	NM_001031684	SIRNA_ASO0DE26	A	6	-0.87	13.88	-0.65	0.706	0.036	0.092	0.261	86.33	-0.5 sigma	19.88
RPS6KA2	ribosomal protein S6 kinase, 90kDa, polypeptide 2	NM_001006932	SIRNA_ASO0D91V	A	11.03	-0.64	8.87	-0.65	3.235	0.007	0	0	91.8	-0.5 sigma	19.9
SRI	sorcin	NM_003130	SIRNA_ASO0DEIF	B	9.62	-0.78	10.31	-0.84	3.522	0.175	0.133	0.02	90.21	-0.5 sigma	19.93
PTH1R	parathyroid hormone 1 receptor	NM_000316	SIRNA_ASO0DCIM	C	10.87	-0.75	9.06	-0.48	0.774	0.022	0.432	0.1	91.59	-0.5 sigma	19.93
MAPK3	mitogen-activated protein kinase 3	NM_001040056	SIRNA_ASO0D8Y8	A	6.94	-0.74	13	-0.45	2.003	0.006	0	0	87.27	-0.5 sigma	19.94
CDKL5	cyclin-dependent kinase-like 5	NM_001037343	SIRNA_ASO0D933	A	14.05	-0.57	5.93	-0.79	3.329	0.003	0	0	95.11	-0.5 sigma	19.98
CYP11A1	cytochrome P450, family 11, subfamily A, polypeptide 1	NM_000781	SIRNA_ASO0DS5L	C	10.57	-0.96	9.42	-0.88	0.031	0.134	0.234	0.049	91.2	-0.5 sigma	19.99
SMPD1	sphingomyelin phosphodiesterase 1, acid lysosomal	NM_000543	SIRNA_ASO0DECI	B	13.57	-1.24	6.42	-0.66	4.16	0.004	0.079	0.017	94.55	-0.5 sigma	19.99
PLG	plasminogen	NM_000301	SIRNA_ASO0DH4W	B	14.35	-0.79	5.64	-0.74	4.423	0.071	0.218	0.004	95.45	-0.5 sigma	19.99
MEP1B	meprin A, beta	NM_005925	SIRNA_ASO0DH21	B	8.67	-0.92	11.33	-0.46	3.554	0.026	2.674	0.123	89.1	-0.5 sigma	20
OPN4	opsin 4	NM_001030015	SIRNA_ASO0DBOT	C	9.17	-0.73	10.84	-0.63	0.993	0.07	0.577	0.069	89.63	-0.5 sigma	20.01
PRKAR2B	protein kinase, cAMP-dependent, regulatory, type II, beta	NM_002736	SIRNA_ASO0DC1U	B	9.7	-1.8	10.32	-0.67	0.128	0.02	2.515	0.034	90.21	-0.5 sigma	20.02
RPS6KA2	ribosomal protein S6 kinase, 90kDa, polypeptide 2	NM_001006932	SIRNA_ASO0JKLJ	C	10.39	-0.99	9.63	-0.9	0.224	0.114	4.951	0.256	90.97	-0.5 sigma	20.02
HTR3D	5-hydroxytryptamine (serotonin) receptor 3 family member D	NM_182537	SIRNA_ASO0DFWB	C	7.61	-0.71	12.41	-0.41	1.381	0.026	1.06	0.107	87.92	-0.5 sigma	20.02
DHRSX	dehydrogenase/reductase (SDR family) X-linked	NM_145177	SIRNA_ASO0E6CX	B	12.91	-0.76	7.11	-0.66	0.87	0.037	0.326	0.013	93.78	-0.5 sigma	20.02
SOX4	SRY (sex determining region Y)-box 4	NM_003107	SIRNA_ASO0FHQK	C	10.75	-0.9	9.29	-0.7	0.035	0.005	0.523	0.018	91.34	-0.5 sigma	20.04
MME	membrane metallo-endopeptidase	NM_000902	SIRNA_ASO0DH2B	C	7.8	-0.65	12.24	-0.4	0.127	0.017	2.248	0.072	88.11	-0.5 sigma	20.04
XYLT2	xylosyltransferase II	NM_022167	SIRNA_ASO0DZYF	C	8.85	-1.35	11.21	-0.92	2.408	0.281	1.199	0.079	89.23	-0.5 sigma	20.06
CYSLTR1	cysteinyl leukotriene receptor 1	NM_006639	SIRNA_ASO0DCMG	C	8.31	-0.81	11.78	-0.26	1.597	0.037	3.505	0.219	88.61	-0.5 sigma	20.09
XPO4	exportin 4	NM_022459	SIRNA_ASO0DZZ5	C	11.58	-1.29	8.53	-0.99	5.28	0.223	1.66	0.155	92.2	-0.5 sigma	20.11
UBE4B	ubiquitination factor E4B (UFD2 homolog, yeast)	NM_006048	SIRNA_ASO0DVDX	A	13.13	-1.46	6.98	-0.82	1.106	0.182	0.475	0.044	93.94	-0.5 sigma	20.11
SRC	v-src sarcoma (Schmidt-Ruppin A-2) viral oncogene homolog (avian)	NM_005417	SIRNA_ASO0JKLR	C	6.35	-1.1	13.76	-0.72	2.293	0.175	4.013	0.101	86.48	-0.5 sigma	20.11
POLR2J3	polymerase (RNA) II (DNA directed) polypeptide J3	NM_001015884	SIRNA_ASO0F8D6	A	10	-4.57	10.14	-1.48	4.02	0.224	0.808	0.118	90.41	-0.5 sigma	20.14
NOP2	NOP2 nucleolar protein homolog (yeast)	NM_001033714	SIRNA_ASO0DUWY	C	9.9	-2.26	10.24	-0.68	0.872	0.442	0.727	0.043	90.31	-0.5 sigma	20.14
NME1	non-metastatic cells 1, protein (NM23A) expressed in	NM_000269	SIRNA_ASO0JKOW	C	11.33	-0.94	8.83	-0.75	1.65	0.106	0.94	0.056	91.87	-0.5 sigma	20.16
MGAT5	mannosyl (alpha-1,6-)-glycoprotein beta-1,6-N-acetyl-glucosaminyltransferase	NM_002410	SIRNA_ASO0DUB7	A	6.78	-2.48	13.39	-0.81	2.606	1.041	1.891	0.02	86.88	-0.5 sigma	20.17
GPR98	G protein-coupled receptor 98	NM_032119	SIRNA_ASO0F7FH	C	10.84	-0.69	9.36	-0.71	6.741	0.086	0.466	0.107	91.29	-0.5 sigma	20.2
PRKAA2	protein kinase, AMP-activated, alpha 2 catalytic subunit	NM_006252	SIRNA_ASO0JKMW	C	13.62	-0.87	6.61	-0.84	2.721	0.139	2.243	0.003	94.38	-0.5 sigma	20.23
AGPAT6	1-acylglycerol-3-phosphate O-acyltransferase 6 (lysophosphatidic acid acyltransferase, zeta)	NM_178819	SIRNA_ASO0E5X7	B	7.48	-0.95	12.76	-0.76	0.258	0.011	2.626	0.012	87.56	-0.5 sigma	20.24
UBR1	ubiquitin protein ligase E3 component n-recognin 1	NM_174916	SIRNA_ASO0E6BR	B	13.74	-0.71	6.5	-0.69	2.059	0.025	0.473	0.004	94.51	-0.5 sigma	20.24
SLC6A19	solute carrier family 6 (neutral amino acid transporter), member 19	NM_001003841	SIRNA_ASO0F8CF	C	7.03	-1.08	13.22	-0.84	0.581	0.029	0.658	0.017	87.06	-0.5 sigma	20.25
CMKLR1	chemokine-like receptor 1	NM_004072	SIRNA_ASO0DC8D	A	14.49	-1	5.79	-0.64	0.191	0.027	0.086	0.07	95.31	-0.5 sigma	20.28
SMARCB1	SWI/SNF related, matrix associated, actin dependent regulator of chromatin, subfamily b, member 1	NM_001007468	SIRNA_ASO0DEC1	C	11.14	-0.88	9.15	-0.71	0.326	0.012	0.538	0.018	91.53	-0.5 sigma	20.29
ABCB4	ATP-binding cassette, sub-family B (MDR/TAP), member 4	NM_000443	SIRNA_ASO0DBAC	C	12.45	-1.66	7.84	-0.69	0.677	0.076	0.205	0.011	93	-0.5 sigma	20.29
GPR151	G protein-coupled receptor 151	NM_194251	SIRNA_ASO0DBPS	A	13.84	-1.37	6.45	-0.71	2.208	0	0.497	0.035	94.57	-0.5 sigma	20.29
MMAB	methylmalonic aciduria (cobalamin deficiency) cblB type	NM_052845	SIRNA_ASO0DKLZ	A	9.77	-1.88	10.55	-0.76	0.788	0.34	0.677	0.036	89.98	-0.5 sigma	20.32
SLC14A1	solute carrier family 14 (urea transporter), member 1 (Kidd blood group)	NM_015865	SIRNA_ASO0DE9L	B	13.23	-1.25	7.13	-0.61	4.145	0.206	0.58	0.015	93.81	-0.5 sigma	20.36
CXCR4	chemokine (C-X-C motif) receptor 4	NM_001008540	SIRNA_ASO0F7F5	C	10.26	-0.77	10.13	-0.4	4.743	0.12	0.395	0.03	90.46	-0.5 sigma	20.39
PLXNA2	plexin A2	NM_025179	SIRNA_ASO0JKMU	C	15.61	-0.83	4.81	-0.9	7.636	0.133	0.462	0.091	96.46	+0.5 sigma	20.42
LCORL	ligand dependent nuclear receptor corepressor-like	NM_153686	SIRNA_ASO0DKH0	B	12.12	-1.33	8.32	-0.88	0.412	0.012	0.758	0.182	92.48	-0.5 sigma	20.44
CXCR6	chemokine (C-X-C motif) receptor 6	NM_006564	SIRNA_ASO0DCMA	C	11.17	-0.74	9.29	-0.46	3.199	0.079	1.035	0.015	91.39	-0.5 sigma	20.46
PTAFR	platelet-activating factor receptor	NM_000952	SIRNA_ASO0DCI1	C	4.34	-1.05	16.18	-0.6	0.254	0.039	15.146	0.215	83.93	-0.5 sigma	20.52
NMNAT2	nicotinamide nucleotide adenylyltransferase 2	NM_015039	SIRNA_ASO0DR5P	B	12.24	-1.9	8.32	-0.95	4.874	0.625	0.332	0.33	92.49	-0.5 sigma	20.56
RPL17	ribosomal protein L17	NM_000985	SIRNA_ASO0DD4H	A	13.5	-1.12	7.07	-0.85	5.988	0.285	0.084	0.025	93.91	-0.5 sigma	20.57
CD2	CD2 molecule	NM_001767	SIRNA_ASO0D9P9	A	14.28	-1.2	6.32	-0.69	2.777	0.096	2.804	0.055	94.76	-0.5 sigma	20.6
TNN	tenascin N	NM_022093	SIRNA_ASO0DZS1	C	9.87	-1.17	10.74	-0.81	1.046	0.159	4.321	0.005	89.8	-0.5 sigma	20.61
P2RY1	purinergic receptor P2Y, G-protein coupled, 1	NM_002563	SIRNA_ASO0DCHM	C	9.11	-0.93	11.51	-0.69	3.421	0.131	5.524	0.049	88.96	-0.5 sigma	20.62
CACNA1C	calcium channel, voltage-dependent, L type, alpha 1C subunit	NM_000719	SIRNA_ASO0DFA2	A	11.61	-1.08	9.01	-0.76	3.223	0.071	1.604	0.092	91.73	-0.5 sigma	20.62
EPPK1	epiplakin 1	NM_031308	SIRNA_ASO0E1Q5	B	14.22	-1	6.4	-0.83	0.152	0.286	0.168	0.014	94.67	-0.5 sigma	20.62
S1PR1	sphingosine-1-phosphate receptor 1	NM_001400	SIRNA_ASO0DC9B	A	15.69	-0.97	4.95	-0.72	5.571	0.174	1.475	0.077	96.34	+0.5 sigma	20.64
PPP1R11	protein phosphatase 1, regulatory (inhibitor) subunit 11	NM_021959	SIRNA_ASO0DAUS	B	5.53	-1.88	15.12	-0.55	0.57	0.106	5.691	0.055	85.06	-0.5 sigma	20.65
MC4R	melanocortin 4 receptor	NM_005912	SIRNA_ASO0DCGB	B	7.14	-1.35	13.54	-0.95	2.786	0.046	4.47	0.067	86.75	-0.5 sigma	20.68
MST1	macrophage stimulating 1 (hepatocyte growth factor-like)	NM_020998	SIRNA_ASO0DH3O	C	11.14	-0.55	9.55	-0.62	0.858	0.009	0.588	0.05	91.13	-0.5 sigma	20.69
GPR87	G protein-coupled receptor 87	NM_023915	SIRNA_ASO0DBLH	B	8.99	-1.84	11.72	-0.73	5.894	0.235	1.176	0.066	88.74	-0.5 sigma	20.71
HLTF	helicase-like transcription factor	NM_003071	SIRNA_ASO0DEBV	C	12.14	-0.86	8.57	-0.74	0.934	0.025	0.473	0.016	92.23	-0.5 sigma	20.71
SFRS3	splicing factor, arginine/serine-rich 3	NM_003017	SIRNA_ASO0DE1V	B	8.1	-1.4	12.61	-0.79	0.688	0.135	1.349	0.072	87.77	-0.5 sigma	20.71
CLEC4F	C-type lectin domain family 4, member F	NM_173535	SIRNA_ASO0E65S	B	12.61	-1.1	8.11	-0.78	2.268	0.047	0.079	0.036	92.75	-0.5 sigma	20.72
MC4R	melanocortin 4 receptor	NM_005912	SIRNA_ASO0DCGC	C	8.22	-0.96	12.52	-0.66	3.46	0.036	6.401	0.034	87.87	-0.5 sigma	20.74
SNRPG	small nuclear ribonucleoprotein polypeptide G	NM_003096	SIRNA_ASO0DEE1	C	11.08	-0.89	9.67	-0.69	0.271	0.011	0.635	0.022	91.01	-0.5 sigma	20.75
KCNT2	potassium channel, subfamily T, member 2	NM_198503	SIRNA_ASO0DFX2	C	8.71	-0.68	12.06	-0.45	3.05	0.021	2.374	0.023	88.37	-0.5 sigma	20.77
DMC1	DMC1 dosage suppressor of mck1 homolog, meiosis-specific homologous recombination (yeast)	NM_007068	SIRNA_ASO0DQVC	B	10.73	-1.75	10.05	-1	2.197	0.095	0.717	0.103	90.58	-0.5 sigma	20.78
PRPF31	PRP31 pre-mRNA processing factor 31 homolog (S. cerevisiae)	NM_015629	SIRNA_ASO0DUEF	B	10.73	-0.93	10.06	-0.89	2.324	0.09	1.813	0.202	90.57	-0.5 sigma	20.79
PCSK1	proprotein convertase subtilisin/kexin type 1	NM_000439	SIRNA_ASO0DB6K	C	9.05	-1.11	11.75	-0.54	2.307	0.005	1.252	0.181	88.71	-0.5 sigma	20.8
MTMR4	myotubularin related protein 4	NM_004687	SIRNA_ASO0DAWO	A	16.08	-1.14	4.75	-0.82	9.822	0.031	0.269	0.008	96.6	+0.5 sigma	20.83
SF3B3	splicing factor 3b, subunit 3, 130kDa	NM_012426	SIRNA_ASO0DW2W	C	11.59	-4.67	9.24	-0.82	0.393	0.507	0.496	0.151	91.49	-0.5 sigma	20.83
SNRPF	small nuclear ribonucleoprotein polypeptide F	NM_003095	SIRNA_ASO0DEDY	C	11.06	-0.89	9.79	-0.68	0.027	0.001	0.365	0.01	90.88	-0.5 sigma	20.85
PRKACB	protein kinase, cAMP-dependent, catalytic, beta	NM_002731	SIRNA_ASO0LHJ4	B	8.42	-0.8	12.43	-0.33	0.502	0.02	4.793	0.316	87.98	-0.5 sigma	20.85
ADAD1	adenosine deaminase domain containing 1 (testis-specific)	NM_139243	SIRNA_ASO0E5WC	B	7.53	-0.95	13.32	-0.75	0.733	0.023	2.325	0.016	87	-0.5 sigma	20.85
TAAR9	trace amine associated receptor 9 (gene/pseudogene)	NM_175057	SIRNA_ASO0DBPV	A	14.33	-1.37	6.53	-0.7	5.822	0.082	1.344	0.107	94.56	-0.5 sigma	20.86
SLC9A11	solute carrier family 9, member 11	NM_178527	SIRNA_ASO0DKPZ	C	9.85	-1.02	11.02	-0.9	2.991	0.023	0.496	0.051	89.53	-0.5 sigma	20.87
SLC5A3	solute carrier family 5 (sodium/myo-inositol cotransporter), member 3	NM_006933	SIRNA_ASO0DE6E	C	10.48	-1.04	10.4	-0.77	0.156	0.141	1.221	0.026	90.22	-0.5 sigma	20.88
PTPN21	protein tyrosine phosphatase, non-receptor type 21	NM_007039	SIRNA_ASO0DAXV	B	13.3	-1.64	7.6	-0.82	5.04	0.022	2.106	0.053	93.35	-0.5 sigma	20.9
PRTN3	proteinase 3	NM_002777	SIRNA_ASO0DH63	C	11.32	-0.54	9.61	-0.62	3.607	0.094	0.948	0.02	91.1	-0.5 sigma	20.93
TIPARP	TCDD-inducible poly(ADP-ribose) polymerase	NM_015508	SIRNA_ASO0DWE5	B	12.23	-0.9	8.7	-0.91	0.172	0.038	0.884	0.188	92.12	-0.5 sigma	20.93
CDK11B	cyclin-dependent kinase 11B	NM_033486	SIRNA_ASO0D9PC	A	16.57	-1.15	4.4	-0.76	7.555	0.208	1.117	0.002	97.02	+0.5 sigma	20.97
TPX2	TPX2, microtubule-associated, homolog (Xenopus laevis)	NM_012112	SIRNA_ASO0DVX5	B	11.72	-0.84	9.25	-0.78	0.681	0.056	0.864	0.018	91.51	-0.5 sigma	20.97
ADAT1	adenosine deaminase, tRNA-specific 1	NM_012091	SIRNA_ASO0F81K	C	13.64	-4.54	7.33	-0.87	1.446	0.559	0.431	0.147	93.67	-0.5 sigma	20.97
HK2	hexokinase 2	NM_000189	SIRNA_ASO0JKN5	C	16.71	-0.8	4.27	-0.92	5.426	0.072	0.237	0.08	97.18	+0.5 sigma	20.98
PIK3CG	phosphoinositide-3-kinase, catalytic, gamma polypeptide	NM_002649	SIRNA_ASO0D8VW	A	10.49	-1.72	10.49	-0.96	0.641	0.237	1.377	0.047	90.13	-0.5 sigma	20.98
ARSG	arylsulfatase G	NM_014960	SIRNA_ASO0DR03	B	11.32	-0.85	9.66	-0.77	1.121	0.046	1.559	0.001	91.05	-0.5 sigma	20.98
HRH3	histamine receptor H3	NM_007232	SIRNA_ASO0DCPG	B	13.28	-1.45	7.7	-0.81	2.545	0.407	0.255	0.039	93.25	-0.5 sigma	20.98
SNRNP200	small nuclear ribonucleoprotein 200kDa (U5)	NM_014014	SIRNA_ASO0DVWI	A	7.29	-1.29	13.69	-0.88	0.338	0.108	0.694	0.063	86.61	-0.5 sigma	20.98
DCC	deleted in colorectal carcinoma	NM_005215	SIRNA_ASO0DS66	C	12.02	-0.93	8.97	-0.89	0.14	0.134	0.278	0.062	91.82	-0.5 sigma	20.99
PPT1	palmitoyl-protein thioesterase 1	NM_000310	SIRNA_ASO0DC0L	B	8.81	-1.83	12.18	-0.58	2.094	0.077	3.074	0.061	88.26	-0.5 sigma	20.99
RPL4	ribosomal protein L4	NM_000968	SIRNA_ASO0DCSS	C	10.72	-1.07	10.29	-0.91	0.885	0.046	0.467	0.115	90.35	-0.5 sigma	21.01
PRKCH	protein kinase C, eta	NM_006255	SIRNA_ASO0D8XB	A	8.5	-0.7	12.51	-0.48	1.997	0.013	0	0	87.9	-0.5 sigma	21.01
SERPINB3	serpin peptidase inhibitor, clade B (ovalbumin), member 3	NM_006919	SIRNA_ASO0DDXB	C	13.71	-1.08	7.31	-0.96	7.089	0.059	0.137	0.049	93.7	-0.5 sigma	21.02
ADAMTS2	ADAM metallopeptidase with thrombospondin type 1 motif, 2	NM_014244	SIRNA_ASO0DHC9	C	6.77	-1.49	14.25	-0.74	0.078	0.085	0.063	0.104	86.02	-0.5 sigma	21.02
GBP6	guanylate binding protein family, member 6	NM_198460	SIRNA_ASO0E65M	B	13.69	-1.06	7.34	-0.81	3.53	0.09	0.407	0.022	93.67	-0.5 sigma	21.03
CREBZF	CREB/ATF bZIP transcription factor	NM_001039618	SIRNA_ASO0DZQJ	C	9.28	-1.18	11.77	-0.79	0.629	0.151	4.909	0.009	88.72	-0.5 sigma	21.05
CACNG7	calcium channel, voltage-dependent, gamma subunit 7	NM_031896	SIRNA_ASO0F7K7	C	8.33	-0.69	12.72	-0.37	1.533	0.021	0.18	0.229	87.68	-0.5 sigma	21.05
TTC16	tetratricopeptide repeat domain 16	NM_144965	SIRNA_ASO0E64U	B	12.47	-1.11	8.59	-0.77	2.19	0.046	0.328	0.028	92.25	-0.5 sigma	21.06
GPR160	G protein-coupled receptor 160	NM_014373	SIRNA_ASO0DBK4	A	14.38	-0.96	6.68	-0.66	3.675	0.079	0.321	0.044	94.42	-0.5 sigma	21.06
RGR	retinal G protein coupled receptor	NM_001012720	SIRNA_ASO0DCIR	B	12.61	-1.47	8.47	-0.76	2.536	0.411	0.143	0.06	92.39	-0.5 sigma	21.08
ATP2B3	ATPase, Ca++ transporting, plasma membrane 3	NM_001001344	SIRNA_ASO0DF93	B	7.02	-0.85	14.08	-0.7	0.23	0.002	2.225	0.045	86.21	-0.5 sigma	21.1
FPR3	formyl peptide receptor 3	NM_002030	SIRNA_ASO0DCAH	C	11.76	-1.18	9.39	-0.74	3.853	0.022	0.747	0.018	91.37	-0.5 sigma	21.15
SPSB2	splA/ryanodine receptor domain and SOCS box containing 2	NM_032641	SIRNA_ASO0E1WJ	A	13.53	-2.2	7.63	-1.32	0.736	0.323	1.32	0.31	93.35	-0.5 sigma	21.16
TAF9	TAF9 RNA polymerase II, TATA box binding protein (TBP)-associated factor, 32kDa	NM_001015891	SIRNA_ASO0DF0X	A	12.03	-0.55	9.14	-0.51	1.803	0.008	0.278	0.079	91.65	-0.5 sigma	21.17
ATP2A1	ATPase, Ca++ transporting, cardiac muscle, fast twitch 1	NM_004320	SIRNA_ASO0DF8Q	A	11.37	-1.09	9.82	-0.74	0.156	0.012	0.044	0.042	90.9	-0.5 sigma	21.19
PSMC6	proteasome (prosome, macropain) 26S subunit, ATPase, 6	NM_002806	SIRNA_ASO0DCQX	B	12.16	-1.73	9.06	-0.73	1.403	0.056	1.603	0.01	91.74	-0.5 sigma	21.22
NUP85	nucleoporin 85kDa	NM_024844	SIRNA_ASO0E0EM	C	12.53	-1.27	8.72	-0.94	3.953	0.105	2.082	0.081	92.14	-0.5 sigma	21.25
PTPRF	protein tyrosine phosphatase, receptor type, F	NM_002840	SIRNA_ASO0DATQ	C	7.12	-1.36	14.13	-0.36	0.113	0.022	2.825	0.013	86.17	-0.5 sigma	21.25
TARS	threonyl-tRNA synthetase	NM_152295	SIRNA_ASO0DF1S	C	14.64	-0.25	6.61	-0.36	2.615	0.172	0.3	0.125	94.53	-0.5 sigma	21.25
THRA	thyroid hormone receptor, alpha (erythroblastic leukemia viral (v-erb-a) oncogene homolog, avian)	NM_003250	SIRNA_ASO0DDVS	C	12.96	-1.11	8.31	-0.92	0.182	0.218	0.465	0.023	92.6	-0.5 sigma	21.27
PABPN1	poly(A) binding protein, nuclear 1	NM_004643	SIRNA_ASO0DGTT	A	12.01	-1.28	9.27	-0.76	1.923	0.059	0.28	0.027	91.52	-0.5 sigma	21.28
STAR	steroidogenic acute regulatory protein	NM_000349	SIRNA_ASO0DEK3	B	11.53	-0.73	9.76	-0.87	0.684	0.063	0.025	0.027	90.97	-0.5 sigma	21.29
TXN	thioredoxin	NM_003329	SIRNA_ASO0DHIO	A	11.3	-0.98	10	-0.74	1.234	0.163	1.445	0.007	90.71	-0.5 sigma	21.3
PEX12	peroxisomal biogenesis factor 12	NM_000286	SIRNA_ASO0DB2R	C	14.05	-1.6	7.26	-0.72	0.424	0.064	0.268	0.039	93.8	-0.5 sigma	21.31
ATP4A	ATPase, H+/K+ exchanging, alpha polypeptide	NM_000704	SIRNA_ASO0DF98	A	11.88	-1.08	9.47	-0.75	2.412	0.065	0.916	0.013	91.3	-0.5 sigma	21.35
CYP1A1	cytochrome P450, family 1, subfamily A, polypeptide 1	NM_000499	SIRNA_ASO0DS4G	C	11.65	-0.94	9.71	-0.87	0.468	0.123	0.982	0.081	91.04	-0.5 sigma	21.36
DIS3L2	DIS3 mitotic control homolog (S. cerevisiae)-like 2	NM_152383	SIRNA_ASO0E4I1	B	12.21	-1.56	9.15	-1.73	2.99	0.215	0.258	0.535	91.66	-0.5 sigma	21.36
TAAR2	trace amine associated receptor 2	NM_001033080	SIRNA_ASO0DC5P	C	13.14	-0.7	8.23	-0.55	11.898	0.296	0.779	0.011	92.71	-0.5 sigma	21.37
PLK1	polo-like kinase 1	NM_005030	SIRNA_ASO0LHKG	B	11.06	-1.13	10.32	-1.42	5.368	0.063	0.837	0.214	90.36	-0.5 sigma	21.38
NPFFR1	neuropeptide FF receptor 1	NM_022146	SIRNA_ASO0DBUH	C	7.26	-0.77	14.12	-0.4	1.888	0.089	0.854	0.224	86.18	-0.5 sigma	21.38
ZNF384	zinc finger protein 384	NM_001039916	SIRNA_ASO0E6BE	B	14.33	-0.68	7.05	-0.67	1.407	0.01	0.692	0.004	94.05	-0.5 sigma	21.38
PIK3R3	phosphoinositide-3-kinase, regulatory subunit 3 (gamma)	NM_003629	SIRNA_ASO0D95H	C	10.33	-0.69	11.06	-0.43	2.49	0.085	2.444	0.13	89.54	-0.5 sigma	21.39
PSMD1	proteasome (prosome, macropain) 26S subunit, non-ATPase, 1	NM_002807	SIRNA_ASO0DCR1	C	8.66	-0.9	12.73	-1.06	2.13	0.086	1.936	0.01	87.7	-0.5 sigma	21.39
LSM6	LSM6 homolog, U6 small nuclear RNA associated (S. cerevisiae)	NM_007080	SIRNA_ASO0DQU0	A	8.26	-1.38	13.13	-0.7	1.234	0.029	2.402	0.002	87.26	-0.5 sigma	21.39
LSM4	LSM4 homolog, U6 small nuclear RNA associated (S. cerevisiae)	NM_012321	SIRNA_ASO0DTOH	C	11.5	-1.64	9.9	-1.21	0.015	0.397	0.04	0.473	90.83	-0.5 sigma	21.4
TUBB1	tubulin, beta 1	NM_030773	SIRNA_ASO0E2YN	C	9.28	-1.68	12.12	-1.21	0.306	0.093	0.852	0.194	88.36	-0.5 sigma	21.4
SUPT5H	suppressor of Ty 5 homolog (S. cerevisiae)	NM_003169	SIRNA_ASO0DELQ	A	11.36	-1.74	10.05	-1.1	0.686	0.245	0.72	0.136	90.66	-0.5 sigma	21.41
U2AF1	U2 small nuclear RNA auxiliary factor 1	NM_001025203	SIRNA_ASO0DHJ6	A	11.06	-0.99	10.36	-0.72	1.24	0.162	1.621	0.014	90.32	-0.5 sigma	21.42
MFNG	MFNG O-fucosylpeptide 3-beta-N-acetylglucosaminyltransferase	NM_002405	SIRNA_ASO0DUB3	A	6.75	-2.48	14.71	-0.78	2.64	1.04	1.617	0.101	85.56	-0.5 sigma	21.46
TBC1D9	TBC1 domain family, member 9 (with GRAM domain)	NM_015130	SIRNA_ASO0DR69	B	13.37	-1.89	8.1	-0.96	1.568	0.709	0.746	0.319	92.87	-0.5 sigma	21.47
KHDRBS2	KH domain containing, RNA binding, signal transduction associated 2	NM_152688	SIRNA_ASO0F8BL	B	15.6	-0.61	5.88	-0.72	2.299	0.21	0.437	0.004	95.4	-0.5 sigma	21.48
NCBP1	nuclear cap binding protein subunit 1, 80kDa	NM_002486	SIRNA_ASO0F7WR	C	10.99	-3.53	10.52	-1.42	1.429	0.133	0.799	0.357	90.15	-0.5 sigma	21.51
TYMS	thymidylate synthetase	NM_001071	SIRNA_ASO0DHIU	A	11.87	-0.97	9.64	-0.75	1.132	0.166	0.998	0.013	91.14	-0.5 sigma	21.51
SNAI2	snail homolog 2 (Drosophila)	NM_003068	SIRNA_ASO0F7ID	C	12.02	-0.86	9.49	-0.7	2.23	0.066	0.418	0.013	91.31	-0.5 sigma	21.51
PIP5K1A	phosphatidylinositol-4-phosphate 5-kinase, type I, alpha	NM_003557	SIRNA_ASO0D9R6	A	13.2	-1.23	8.31	-0.62	3.359	0.111	5.656	0.153	92.63	-0.5 sigma	21.51
TRRAP	transformation/transcription domain-associated protein	NM_003496	SIRNA_ASO0F7BB	C	12.08	-0.65	9.45	-0.51	3.834	0.062	0.512	0.024	91.35	-0.5 sigma	21.53
NOL6	nucleolar protein family 6 (RNA-associated)	NM_022917	SIRNA_ASO0E00V	A	9.82	-1.31	11.72	-1.43	1.022	0.17	0.845	0.299	88.82	-0.5 sigma	21.54
GPR21	G protein-coupled receptor 21	NM_005294	SIRNA_ASO0DCCH	A	13.58	-1.3	8	-0.82	1.454	0.097	2.355	0.297	92.99	-0.5 sigma	21.58
NQO2	NAD(P)H dehydrogenase, quinone 2	NM_000904	SIRNA_ASO0F7XX	C	11.44	-2.19	10.16	-0.68	5.005	0.285	1.494	0.068	90.56	-0.5 sigma	21.6
EIF3I	eukaryotic translation initiation factor 3, subunit I	NM_003757	SIRNA_ASO0DIP9	A	10.29	-0.76	11.35	-0.68	0.777	0.053	0.077	0.018	89.25	-0.5 sigma	21.64
MMAB	methylmalonic aciduria (cobalamin deficiency) cblB type	NM_052845	SIRNA_ASO0DKOF	B	12.46	-0.94	9.18	-0.89	1.605	0.074	0.753	0.058	91.67	-0.5 sigma	21.64
TIAL1	TIA1 cytotoxic granule-associated RNA binding protein-like 1	NM_001033925	SIRNA_ASO0DFY7	C	8.99	-0.68	12.65	-0.39	0.459	0.073	1.116	0.105	87.81	-0.5 sigma	21.64
SLC31A2	solute carrier family 31 (copper transporters), member 2	NM_001860	SIRNA_ASO0DPEE	A	13.75	-0.83	7.89	-0.67	4.751	0.049	0.194	0.009	93.13	-0.5 sigma	21.64
IRAK4	interleukin-1 receptor-associated kinase 4	NM_016123	SIRNA_ASO0DA2I	C	11.3	-0.83	10.36	-0.83	0.816	0.008	5.387	0.055	90.35	-0.5 sigma	21.66
PPP1R14B	protein phosphatase 1, regulatory (inhibitor) subunit 14B	NM_138689	SIRNA_ASO0DB67	C	11.37	-1.06	10.29	-0.66	0.3	0.055	0.253	0.047	90.42	-0.5 sigma	21.66
RGS17	regulator of G-protein signaling 17	NM_012419	SIRNA_ASO0DWF4	B	12.07	-0.9	9.61	-0.89	1.523	0.002	0.174	0.17	91.19	-0.5 sigma	21.68
ALDH18A1	aldehyde dehydrogenase 18 family, member A1	NM_001017423	SIRNA_ASO0JKL9	C	4.85	-1.15	16.83	-0.62	0.04	0.113	3.03	0.15	83.31	-1 sigma	21.68
SOD2	superoxide dismutase 2, mitochondrial	NM_000636	SIRNA_ASO0DEEM	C	12.03	-0.85	9.66	-0.69	0.471	0.018	0.531	0.018	91.14	-0.5 sigma	21.69
CAPN2	calpain 2, (m/II) large subunit	NM_001748	SIRNA_ASO0DG61	A	9.76	-2.06	11.95	-0.79	0.649	0.122	1.113	0.01	88.58	-0.5 sigma	21.71
LGMN	legumain	NM_001008530	SIRNA_ASO0DH58	B	13.79	-0.82	7.93	-0.63	2.171	0.079	1.846	0.102	93.1	-0.5 sigma	21.72
RAD51L3	RAD51-like 3 (S. cerevisiae)	NM_002878	SIRNA_ASO0DCWU	C	11.37	-0.96	10.36	-1.03	0.458	0.247	0.952	0.082	90.35	-0.5 sigma	21.73
LSM4	LSM4 homolog, U6 small nuclear RNA associated (S. cerevisiae)	NM_012321	SIRNA_ASO0DTN8	B	10.74	-0.83	11.01	-0.81	0.466	0.003	2.978	0.078	89.64	-0.5 sigma	21.75
USP1	ubiquitin specific peptidase 1	NM_001017415	SIRNA_ASO0DH8P	B	11.08	-1.35	10.68	-0.67	5.867	0.058	4.355	0.027	90.01	-0.5 sigma	21.76
SNRPD1	small nuclear ribonucleoprotein D1 polypeptide 16kDa	NM_006938	SIRNA_ASO0DEDM	C	12.91	-0.83	8.94	-0.72	0.97	0.038	0.447	0.014	91.97	-0.5 sigma	21.85
APOBEC3F	apolipoprotein B mRNA editing enzyme, catalytic polypeptide-like 3F	NM_145298	SIRNA_ASO0E6C6	B	15.1	-0.64	6.76	-0.68	0.575	0.056	0.692	0.005	94.45	-0.5 sigma	21.86
CYP2C8	cytochrome P450, family 2, subfamily C, polypeptide 8	NM_000770	SIRNA_ASO0DS58	C	12.07	-0.93	9.81	-0.87	0.187	0.127	1.188	0.086	90.99	-0.5 sigma	21.88
NR1H4	nuclear receptor subfamily 1, group H, member 4	NM_005123	SIRNA_ASO0DDWS	C	13.71	-1.09	8.18	-0.92	1.887	0.171	0.306	0.06	92.84	-0.5 sigma	21.89
USP39	ubiquitin specific peptidase 39	NM_006590	SIRNA_ASO0F7LJ	C	8.08	-1.45	13.84	-0.75	4.752	0.039	1.685	0.049	86.54	-0.5 sigma	21.92
PLOD1	procollagen-lysine 1, 2-oxoglutarate 5-dioxygenase 1	NM_000302	SIRNA_ASO0DBVP	C	15.25	-0.24	6.67	-0.37	1.364	0.015	1.298	0.167	94.57	-0.5 sigma	21.92
POLR2L	polymerase (RNA) II (DNA directed) polypeptide L, 7.6kDa	NM_021128	SIRNA_ASO0DBZ0	B	14.35	-1.5	7.61	-0.91	2.329	0.265	3.073	0.193	93.5	-0.5 sigma	21.96
SLC4A2	solute carrier family 4, anion exchanger, member 2 (erythrocyte membrane protein band 3-like 1)	NM_003040	SIRNA_ASO0DE65	C	12.31	-0.96	9.67	-0.82	0.649	0.117	1.382	0.037	91.17	-0.5 sigma	21.98
SNRPF	small nuclear ribonucleoprotein polypeptide F	NM_003095	SIRNA_ASO0DEDW	A	10.33	-1.07	11.68	-0.8	2.766	0.025	0.693	0.036	88.92	-0.5 sigma	22.01
NAT9	N-acetyltransferase 9 (GCN5-related, putative)	NM_015654	SIRNA_ASO0DUEJ	B	13.66	-0.87	8.35	-0.92	0.003	0.029	0.815	0.187	92.66	-0.5 sigma	22.01
NUDT4	nudix (nucleoside diphosphate linked moiety X)-type motif 4	NM_019094	SIRNA_ASO0DAY4	B	15.52	-1.58	6.52	-0.85	12.138	0.235	1.02	0.089	94.76	-0.5 sigma	22.04
RBM4B	RNA binding motif protein 4B	NM_031492	SIRNA_ASO0E1QX	B	10.97	-1.08	11.08	-0.7	0.356	0.304	4.034	0.094	89.59	-0.5 sigma	22.05
GPR160	G protein-coupled receptor 160	NM_014373	SIRNA_ASO0DBK6	C	13.56	-0.68	8.49	-0.53	2.895	0.065	0.378	0.099	92.5	-0.5 sigma	22.05
SERPINA9	serpin peptidase inhibitor, clade A (alpha-1 antiproteinase, antitrypsin), member 9	NM_001042518	SIRNA_ASO0DKQW	C	6.9	-1.09	15.16	-0.79	0.18	0.046	4.21	0.079	85.12	-0.5 sigma	22.06
NPFFR1	neuropeptide FF receptor 1	NM_022146	SIRNA_ASO0DBN2	A	15.26	-1.34	6.81	-0.7	0.007	0.057	1.692	0.01	94.44	-0.5 sigma	22.07
NMUR2	neuromedin U receptor 2	NM_020167	SIRNA_ASO0DBM5	A	8.36	-1.5	13.73	-0.43	3.144	0.044	0.603	0.076	86.68	-0.5 sigma	22.09
CP	ceruloplasmin (ferroxidase)	NM_000096	SIRNA_ASO0DPER	A	14.74	-0.81	7.38	-0.69	9.792	0.157	0.478	0.028	93.79	-0.5 sigma	22.12
LHPP	phospholysine phosphohistidine inorganic pyrophosphate phosphatase	NM_022126	SIRNA_ASO0DB25	A	11.51	-2.48	10.62	-1.05	2.762	0.78	0.444	0.008	90.12	-0.5 sigma	22.13
PNPT1	polyribonucleotide nucleotidyltransferase 1	NM_033109	SIRNA_ASO0E3PM	A	14.11	-1.43	8.02	-1.51	7.296	0.273	1.275	0.45	93.06	-0.5 sigma	22.13
SCD	stearoyl-CoA desaturase (delta-9-desaturase)	NM_005063	SIRNA_ASO0DDXE	C	13.16	-1.11	8.99	-0.88	2.976	0.277	0.015	0.048	91.96	-0.5 sigma	22.15
GPR37	G protein-coupled receptor 37 (endothelin receptor type B-like)	NM_005302	SIRNA_ASO0DCDB	A	16.45	-1.23	5.7	-0.9	2.224	0.08	0.319	0.206	95.73	-0.5 sigma	22.15
SERPINA1	serpin peptidase inhibitor, clade A (alpha-1 antiproteinase, antitrypsin), member 1	NM_000295	SIRNA_ASO0DBAX	C	13.45	-1.62	8.72	-0.64	2.279	0.021	0.332	0.004	92.27	-0.5 sigma	22.17
KCNG2	potassium voltage-gated channel, subfamily G, member 2	NM_012283	SIRNA_ASO0DFXU	C	8.45	-0.69	13.72	-0.31	1.28	0.027	3.858	0.14	86.69	-0.5 sigma	22.17
VSX2	visual system homeobox 2	NM_182894	SIRNA_ASO0DNND	C	11.13	-0.99	11.05	-0.9	0.922	0.066	1.895	0.088	89.64	-0.5 sigma	22.18
TTLL10	tubulin tyrosine ligase-like family, member 10	NM_153254	SIRNA_ASO0DKGY	B	13.67	-1.29	8.51	-0.87	1.834	0.046	0.544	0.173	92.51	-0.5 sigma	22.18
PLXNB3	plexin B3	NM_005393	SIRNA_ASO0D8WH	A	12.32	-1.67	9.88	-0.98	1.122	0.276	4.103	0.21	90.96	-0.5 sigma	22.2
MTMR11	myotubularin related protein 11	NM_181873	SIRNA_ASO0DAXQ	C	11.64	-1.24	10.57	-0.51	4.781	0.145	0.851	0.147	90.19	-0.5 sigma	22.21
CHRM5	cholinergic receptor, muscarinic 5	NM_012125	SIRNA_ASO0DC7L	C	14.22	-1.1	8.01	-0.8	1.138	0.07	0.635	0.052	93.09	-0.5 sigma	22.23
PTK2B	PTK2B protein tyrosine kinase 2 beta	NM_004103	SIRNA_ASO0JKJ6	C	11.17	-1.21	11.07	-1.48	2.734	0.097	0.781	0.072	89.63	-0.5 sigma	22.24
SRSF1	serine/arginine-rich splicing factor 1	NM_001078166	SIRNA_ASO0DE1Q	C	11.22	-1.01	11.04	-0.72	1.303	0.196	0.398	0.032	89.67	-0.5 sigma	22.26
SIRPA	signal-regulatory protein alpha	NM_001040022	SIRNA_ASO0E5XT	B	10.35	-0.86	11.92	-0.78	0.785	0.018	2.089	0.028	88.68	-0.5 sigma	22.27
WFIKKN2	WAP, follistatin/kazal, immunoglobulin, kunitz and netrin domain containing 2	NM_175575	SIRNA_ASO0E4EQ	A	9.41	-1.17	12.9	-0.89	2.235	0.055	1.629	0.039	87.6	-0.5 sigma	22.31
XPR1	xenotropic and polytropic retrovirus receptor	NM_004736	SIRNA_ASO0DCLE	B	12.97	-1.45	9.34	-0.71	4.009	0.363	0.762	0.001	91.58	-0.5 sigma	22.31
ADCYAP1R1	adenylate cyclase activating polypeptide 1 (pituitary) receptor type I	NM_001118	SIRNA_ASO0DBIY	A	15	-0.99	7.35	-0.5	3.736	0.125	0.386	0.032	93.85	-0.5 sigma	22.35
RAPGEF4	Rap guanine nucleotide exchange factor (GEF) 4	NM_007023	SIRNA_ASO0DVTT	B	13.72	-1.69	8.64	-1.03	4.653	0.142	0.166	0.117	92.38	-0.5 sigma	22.36
THBS1	thrombospondin 1	NM_003246	SIRNA_ASO0DF6U	B	10.7	-1.64	11.68	-0.71	2.345	0.013	0.84	0.041	88.97	-0.5 sigma	22.38
DGUOK	deoxyguanosine kinase	NM_080916	SIRNA_ASO0D9S6	A	18.46	-1.1	3.95	-0.77	8.837	0.237	0.248	0.029	97.81	+0.5 sigma	22.41
CENPE	centromere protein E, 312kDa	NM_001813	SIRNA_ASO0DPDP	A	13.26	-0.84	9.15	-0.6	7.398	0.108	1.145	0.066	91.81	-0.5 sigma	22.41
DYRK3	dual-specificity tyrosine-(Y)-phosphorylation regulated kinase 3	NM_001004023	SIRNA_ASO0D9RL	A	15.82	-1.16	6.59	-0.67	0.385	0.037	0.856	0.089	94.75	-0.5 sigma	22.41
MYLC2PL	myosin light chain 2, precursor lymphocyte-specific	NM_138403	SIRNA_ASO0F89L	A	13.85	-1.8	8.57	-0.85	4.908	0.193	1.02	0.122	92.47	-0.5 sigma	22.42
LBX1	ladybird homeobox 1	NM_006562	SIRNA_ASO0DQOL	C	11.5	-1.1	10.95	-0.91	0.425	0.152	2.752	0.036	89.79	-0.5 sigma	22.45
EPHA7	EPH receptor A7	NM_004440	SIRNA_ASO0D9T3	A	10.45	-1.29	12.02	-0.46	4.597	0.144	0.799	0.059	88.6	-0.5 sigma	22.47
SYMPK	symplekin	NM_004819	SIRNA_ASO0DGUQ	A	13.83	-1.25	8.65	-0.77	1.381	0.043	0.563	0.032	92.4	-0.5 sigma	22.48
NOP14	NOP14 nucleolar protein homolog (yeast)	NM_003703	SIRNA_ASO0DIMI	A	12.46	-0.72	10.04	-0.71	1.191	0.048	1.647	0.048	90.82	-0.5 sigma	22.5
P2RY12	purinergic receptor P2Y, G-protein coupled, 12	NM_022788	SIRNA_ASO0DBND	A	17.52	-1.28	5	-0.76	3.394	0.145	1.009	0.084	96.61	+0.5 sigma	22.52
PLD1	phospholipase D1, phosphatidylcholine-specific	NM_002662	SIRNA_ASO0F7FV	C	11.3	-0.4	11.22	0.5	3.112	0.077	1.133	0.407	89.49	-0.5 sigma	22.52
CHRNA7	cholinergic receptor, nicotinic, alpha 7	NM_000746	SIRNA_ASO0DFBB	A	13.99	-1.03	8.55	-0.78	3.195	0.078	0.317	0.029	92.51	-0.5 sigma	22.54
MC1R	melanocortin 1 receptor (alpha melanocyte stimulating hormone receptor)	NM_002386	SIRNA_ASO0DCG3	C	6.99	-0.99	15.55	-0.63	0.775	0.028	15.372	0.233	84.74	-0.5 sigma	22.54
PFKL	phosphofructokinase, liver	NM_002626	SIRNA_ASO0DA1C	A	11.75	-1.71	10.81	-0.95	9.018	0.493	1.344	0.127	89.96	-0.5 sigma	22.56
MAP3K4	mitogen-activated protein kinase kinase kinase 4	NM_005922	SIRNA_ASO0JKNJ	C	9.32	-0.99	13.25	-0.58	0.632	0.074	0.228	0.101	87.25	-0.5 sigma	22.57
MAPK3	mitogen-activated protein kinase 3	NM_001040056	SIRNA_ASO0JKKJ	C	8.38	-1.05	14.19	-0.73	0.564	0.094	5.689	0.263	86.22	-0.5 sigma	22.57
CACYBP	calcyclin binding protein	NM_001007214	SIRNA_ASO0DWHL	A	11.3	-1.64	11.28	-1.03	0.47	0.462	0.545	0.105	89.44	-0.5 sigma	22.58
KCNH8	potassium voltage-gated channel, subfamily H (eag-related), member 8	NM_144633	SIRNA_ASO0DFVN	C	11.72	-0.6	10.86	-0.57	1.115	0.025	2.773	0.079	89.9	-0.5 sigma	22.58
MRGPRX2	MAS-related GPR, member X2	NM_054030	SIRNA_ASO0DBP4	A	8.03	-1.5	14.55	-0.38	1.505	0.062	4.275	0.272	85.83	-0.5 sigma	22.58
TBP	TATA box binding protein	NM_003194	SIRNA_ASO0DF29	C	7.49	-0.93	15.1	-0.94	0.019	0.139	3.669	0.092	85.23	-0.5 sigma	22.59
ABCA13	ATP-binding cassette, sub-family A (ABC1), member 13	NM_152701	SIRNA_ASO0E64I	B	15.36	-0.98	7.24	-0.82	1.044	0.035	0.763	0.008	94.03	-0.5 sigma	22.6
RIT1	Ras-like without CAAX 1	NM_006912	SIRNA_ASO0DD36	C	10.89	-1.06	11.72	-0.85	0.964	0.047	1.368	0.152	88.95	-0.5 sigma	22.61
CLCA1	chloride channel accessory 1	NM_001285	SIRNA_ASO0DFC0	B	7.34	-0.84	15.28	-0.65	0.488	0.025	2.985	0.021	85.04	-0.5 sigma	22.62
CCL8	chemokine (C-C motif) ligand 8	NM_005623	SIRNA_ASO0DDZK	C	12.3	-1.12	10.33	-0.82	2.528	0.163	0.12	0.044	90.51	-0.5 sigma	22.63
GLP2R	glucagon-like peptide 2 receptor	NM_004246	SIRNA_ASO0DCLH	A	16.1	-0.95	6.53	-0.67	10.38	0.205	0.727	0.061	94.85	-0.5 sigma	22.63
SLC6A4	solute carrier family 6 (neurotransmitter transporter, serotonin), member 4	NM_001045	SIRNA_ASO0DE6V	B	11.73	-1.32	10.95	-0.85	0.544	0.124	0.115	0.114	89.82	-0.5 sigma	22.68
RGS20	regulator of G-protein signaling 20	NM_170587	SIRNA_ASO0DIMF	A	9.96	-0.77	12.73	-0.65	0.273	0.063	0.013	0.02	87.83	-0.5 sigma	22.69
GPR115	G protein-coupled receptor 115	NM_153838	SIRNA_ASO0DBR1	B	11.71	-1.76	10.99	-0.76	4.4	0.27	1.451	0.074	89.78	-0.5 sigma	22.7
U2AF2	U2 small nuclear RNA auxiliary factor 2	NM_001012478	SIRNA_ASO0DQXU	A	7.95	-1.27	14.77	-0.85	1.098	0.125	0.629	0.06	85.6	-0.5 sigma	22.72
LGR5	leucine-rich repeat-containing G protein-coupled receptor 5	NM_003667	SIRNA_ASO0DCK7	A	17.95	-0.9	4.78	-0.75	0.069	0.017	0.114	0.026	96.9	+0.5 sigma	22.73
PPP1R3F	protein phosphatase 1, regulatory (inhibitor) subunit 3F	NM_033215	SIRNA_ASO0DB46	C	14.69	-0.98	8.04	-0.81	0.472	0.056	0.305	0.042	93.13	-0.5 sigma	22.73
HCN2	hyperpolarization activated cyclic nucleotide-gated potassium channel 2	NM_001194	SIRNA_ASO0DF9U	B	7.84	-0.82	14.91	-0.67	0.28	0.003	4.491	0.055	85.46	-0.5 sigma	22.75
RXFP2	relaxin/insulin-like family peptide receptor 2	NM_130806	SIRNA_ASO0DBPG	A	17.65	-1.28	5.11	-0.76	1.234	0.038	1.219	0.002	96.51	+0.5 sigma	22.76
PRPF4B	PRP4 pre-mRNA processing factor 4 homolog B (yeast)	NM_003913	SIRNA_ASO0D97O	C	10.74	-0.68	12.05	-0.38	2.705	0.082	1.006	0.059	88.6	-0.5 sigma	22.79
PTGFR	prostaglandin F receptor (FP)	NM_000959	SIRNA_ASO0DCIF	B	13.09	-1.45	9.71	-0.68	3.27	0.386	0.472	0.017	91.23	-0.5 sigma	22.8
DOK1	docking protein 1, 62kDa (downstream of tyrosine kinase 1)	NM_001381	SIRNA_ASO0D9SC	A	16.14	-1.15	6.67	-0.67	0.671	0.011	1.242	0.008	94.71	-0.5 sigma	22.81
RPE	ribulose-5-phosphate-3-epimerase	NM_006916	SIRNA_ASO0DCSK	A	15.69	-1.05	7.14	-0.84	3.198	0.2	0.262	0.012	94.17	-0.5 sigma	22.83
ATP13A4	ATPase type 13A4	NM_032279	SIRNA_ASO0DFUR	C	11.64	-0.61	11.2	-0.53	2.193	0.003	2.51	0.049	89.56	-0.5 sigma	22.84
TUBB	tubulin, beta	NM_178014	SIRNA_ASO0F8BM	C	10.58	-2.33	12.26	-2.08	0.391	0.343	1.542	0.313	88.38	-0.5 sigma	22.84
PRPF6	PRP6 pre-mRNA processing factor 6 homolog (S. cerevisiae)	NM_012469	SIRNA_ASO0DTN3	B	11.88	-0.79	10.99	-0.81	0.942	0.02	3.107	0.075	89.8	-0.5 sigma	22.87
LHX9	LIM homeobox 9	NM_001014434	SIRNA_ASO0DZ3Q	A	14.73	-1.06	8.15	-0.62	0.135	0.025	0.745	0.044	93.02	-0.5 sigma	22.88
TMTC1	transmembrane and tetratricopeptide repeat containing 1	NM_175861	SIRNA_ASO0E1R1	B	12.48	-1.05	10.43	-0.71	4.833	0.411	1.055	0.052	90.43	-0.5 sigma	22.91
TRIM52	tripartite motif-containing 52	NM_032765	SIRNA_ASO0E1WZ	A	15.61	-2.13	7.31	-1.33	4.038	0.175	0.509	0.287	94	-0.5 sigma	22.92
IGF2BP1	insulin-like growth factor 2 mRNA binding protein 1	NM_006546	SIRNA_ASO0DQOG	C	11.84	-1.08	11.09	-0.91	2.016	0.199	2.801	0.035	89.69	-0.5 sigma	22.93
SF3B3	splicing factor 3b, subunit 3, 130kDa	NM_012426	SIRNA_ASO0DW10	A	14.04	-1.26	8.91	-0.99	0.274	0.04	2.659	0.128	92.17	-0.5 sigma	22.95
DRG2	developmentally regulated GTP binding protein 2	NM_001388	SIRNA_ASO0DS8E	A	12.25	-0.85	10.72	-0.72	1.869	0.149	2.926	0	90.12	-0.5 sigma	22.97
GRM3	glutamate receptor, metabotropic 3	NM_000840	SIRNA_ASO0DCDY	C	14.63	-0.8	8.34	-0.8	0.123	0.049	4.976	0.017	92.82	-0.5 sigma	22.97
PSMD11	proteasome (prosome, macropain) 26S subunit, non-ATPase, 11	NM_002815	SIRNA_ASO0DCRD	C	10.1	-0.86	12.89	-1.05	0.365	0.156	1.398	0.018	87.69	-0.5 sigma	22.99
POLR2E	polymerase (RNA) II (DNA directed) polypeptide E, 25kDa	NM_002695	SIRNA_ASO0F7G0	B	16.52	-1.43	6.48	-0.94	0.39	0.207	0.757	0.071	94.97	-0.5 sigma	23
TMPRSS11E	transmembrane protease, serine 11E	NM_014058	SIRNA_ASO0DGAW	A	11.96	-1.22	11.06	-0.77	3.27	0.196	0.616	0.026	89.74	-0.5 sigma	23.02
MC2R	melanocortin 2 receptor (adrenocorticotropic hormone)	NM_000529	SIRNA_ASO0F7EV	B	5.66	-1.39	17.36	-0.84	0.002	0.11	8.148	0.039	82.83	-1 sigma	23.02
SF3B14	splicing factor 3B, 14 kDa subunit	NM_016047	SIRNA_ASO0F840	C	14.31	-1.35	8.72	-1.46	0.667	0.025	0.997	0.514	92.39	-0.5 sigma	23.03
KCNH5	potassium voltage-gated channel, subfamily H (eag-related), member 5	NM_139318	SIRNA_ASO0DFQX	C	13.15	-1.59	9.9	-0.91	2.632	0.568	0.375	0.01	91.05	-0.5 sigma	23.05
P2RY6	pyrimidinergic receptor P2Y, G-protein coupled, 6	NM_004154	SIRNA_ASO0DCHT	A	14.73	-1.27	8.32	-0.8	1.847	0.177	0.719	0.237	92.85	-0.5 sigma	23.05
CLCN3	chloride channel 3	NM_001829	SIRNA_ASO0DFC9	B	9.28	-0.78	13.8	-0.71	0.543	0.033	0.697	0.116	86.7	-0.5 sigma	23.08
MAP3K13	mitogen-activated protein kinase kinase kinase 13	NM_004721	SIRNA_ASO0D98O	C	13.61	-0.61	9.48	-0.51	4.85	0.047	0.648	0.031	91.54	-0.5 sigma	23.09
PSMD3	proteasome (prosome, macropain) 26S subunit, non-ATPase, 3	NM_002809	SIRNA_ASO0DCR7	C	8.6	-0.9	14.52	-0.97	0.655	0.125	3.822	0.101	85.91	-0.5 sigma	23.12
POLR2G	polymerase (RNA) II (DNA directed) polypeptide G	NM_002696	SIRNA_ASO0DBYL	B	15.96	-1.46	7.2	-0.92	13.525	0.227	0.42	0.108	94.16	-0.5 sigma	23.16
PSMA6	proteasome (prosome, macropain) subunit, alpha type, 6	NM_002791	SIRNA_ASO0DG6W	B	11.07	-2.69	12.11	-1.63	3.062	0.233	3.01	0.141	88.58	-0.5 sigma	23.18
UBTF	upstream binding transcription factor, RNA polymerase I	NM_001076683	SIRNA_ASO0DHKR	A	13.05	-0.94	10.13	-0.73	1.422	0.162	1.354	0.003	90.81	-0.5 sigma	23.18
RTN4RL1	reticulon 4 receptor-like 1	NM_178568	SIRNA_ASO0E5YH	B	10.39	-0.86	12.8	-0.76	4.205	0.135	3.068	0.001	87.82	-0.5 sigma	23.19
NUPL2	nucleoporin like 2	NM_007342	SIRNA_ASO0DFPO	C	12.05	-1.6	11.16	-0.85	3.153	0.39	1.032	0.033	89.65	-0.5 sigma	23.21
FAM47B	family with sequence similarity 47, member B	NM_152631	SIRNA_ASO0E6B6	B	15.74	-0.61	7.47	-0.65	1.899	0.014	1.043	0.018	93.86	-0.5 sigma	23.21
UPF1	UPF1 regulator of nonsense transcripts homolog (yeast)	NM_002911	SIRNA_ASO0DD0X	C	9.1	-1.11	14.12	-0.75	1.786	0.069	0.21	0.085	86.36	-0.5 sigma	23.22
POLR2J3	polymerase (RNA) II (DNA directed) polypeptide J3	NM_001015884	SIRNA_ASO0DO1Q	B	10.84	-6.08	12.39	-3.99	6.772	2.977	1.548	0.732	88.28	-0.5 sigma	23.23
FFAR1	free fatty acid receptor 1	NM_005303	SIRNA_ASO0DBTV	C	18.02	-0.13	5.27	-0.61	0.416	0.068	0.337	0.093	96.43	+0.5 sigma	23.29
NXF1	nuclear RNA export factor 1	NM_001081491	SIRNA_ASO0DVIE	B	17.42	-1.25	5.87	-1.89	7.015	0.148	0.657	0.664	95.73	-0.5 sigma	23.29
GPR132	G protein-coupled receptor 132	NM_013345	SIRNA_ASO0DBKU	C	14.53	-0.66	8.77	-0.5	3.568	0.08	0.642	0.018	92.38	-0.5 sigma	23.3
MC2R	melanocortin 2 receptor (adrenocorticotropic hormone)	NM_000529	SIRNA_ASO0DCG6	C	17.14	-0.74	6.16	-0.87	5.787	0.193	4.088	0.013	95.39	-0.5 sigma	23.3
GPX4	glutathione peroxidase 4 (phospholipid hydroperoxidase)	NM_001039847	SIRNA_ASO0DT3B	B	11.79	-1.32	11.55	-0.87	0.772	0.216	0.187	0.045	89.23	-0.5 sigma	23.34
POLR2K	polymerase (RNA) II (DNA directed) polypeptide K, 7.0kDa	NM_005034	SIRNA_ASO0DBYY	C	18.08	-0.14	5.27	-0.61	7.546	0.219	0.2	0.068	96.44	+0.5 sigma	23.35
DLG2	discs, large homolog 2 (Drosophila)	NM_001364	SIRNA_ASO0DS79	A	12.65	-0.82	10.7	-0.72	1.279	0.096	2.228	0.03	90.19	-0.5 sigma	23.35
BAT1	HLA-B associated transcript 1	NM_004640	SIRNA_ASO0DGQD	A	13.93	-1.24	9.42	-0.75	0.677	0.003	1.225	0.001	91.65	-0.5 sigma	23.35
NAALADL1	N-acetylated alpha-linked acidic dipeptidase-like 1	NM_005468	SIRNA_ASO0F7LH	C	6.03	-1.51	17.33	-0.63	1.003	0.055	2.325	0.013	82.89	-1 sigma	23.36
SRSF5	serine/arginine-rich splicing factor 5	NM_001039465	SIRNA_ASO0DE20	A	12.3	-0.75	11.07	-0.82	2.887	0.002	0.68	0.166	89.78	-0.5 sigma	23.37
MTCH1	mitochondrial carrier homolog 1 (C. elegans)	NM_014341	SIRNA_ASO0DWB7	B	10.84	-0.82	12.54	-0.77	1.476	0.034	3.421	0.065	88.13	-0.5 sigma	23.38
SMARCA1	SWI/SNF related, matrix associated, actin dependent regulator of chromatin, subfamily a, member 1	NM_139035	SIRNA_ASO0DEBP	C	14.19	-0.8	9.2	-0.71	2.248	0.054	0.15	0.001	91.9	-0.5 sigma	23.39
SLC2A12	solute carrier family 2 (facilitated glucose transporter), member 12	NM_145176	SIRNA_ASO0E64G	B	13.86	-1.04	9.54	-0.73	1.15	0.014	3.237	0.081	91.51	-0.5 sigma	23.4
NEK2	NIMA (never in mitosis gene a)-related kinase 2	NM_002497	SIRNA_ASO0LHHO	B	11.18	-1.12	12.23	-1.36	3.878	0.028	0.398	0.218	88.48	-0.5 sigma	23.41
TKT	transketolase	NM_001064	SIRNA_ASO0DFYS	C	13.12	-0.56	10.29	-0.64	4.377	0.065	4.481	0.25	90.67	-0.5 sigma	23.41
SAA4	serum amyloid A4, constitutive	NM_006512	SIRNA_ASO0DD6E	A	13.35	-1.1	10.06	-0.74	0.505	0.12	0.605	0.042	90.93	-0.5 sigma	23.41
PARP9	poly (ADP-ribose) polymerase family, member 9	NM_031458	SIRNA_ASO0E1QO	B	13.72	-1.01	9.69	-0.73	0.427	0.274	0.213	0.013	91.34	-0.5 sigma	23.41
POLI	polymerase (DNA directed) iota	NM_007195	SIRNA_ASO0DVTD	A	8.22	-1.38	15.19	-0.62	0.921	0.036	1.665	0.031	85.21	-0.5 sigma	23.41
PPP5C	protein phosphatase 5, catalytic subunit	NM_006247	SIRNA_ASO0DASH	A	13.92	-1.2	9.5	-0.64	4.244	0.327	1.884	0.078	91.57	-0.5 sigma	23.42
YWHAQ	tyrosine 3-monooxygenase/tryptophan 5-monooxygenase activation protein, theta polypeptide	NM_006826	SIRNA_ASO0DVNQ	B	11.7	-1.27	11.73	-0.98	2.213	0.022	0.887	0.07	89.04	-0.5 sigma	23.43
ASRGL1	asparaginase like 1	NM_001083926	SIRNA_ASO0DGGI	B	13.81	-4.6	9.65	-4.61	3.996	0.181	1.814	0.574	91.39	-0.5 sigma	23.46
CCR6	chemokine (C-C motif) receptor 6	NM_004367	SIRNA_ASO0DC81	A	12.17	-1.05	11.3	-0.13	10.384	0.263	0.504	0.035	89.54	-0.5 sigma	23.47
MAN1C1	mannosidase, alpha, class 1C, member 1	NM_020379	SIRNA_ASO0DZ58	A	11.71	-1.13	11.77	-0.49	0.551	0.035	2.385	0.046	89	-0.5 sigma	23.48
RILP	Rab interacting lysosomal protein	NM_031430	SIRNA_ASO0E1QA	B	14.4	-1	9.12	-0.75	5.561	0.422	0.554	0.001	92.02	-0.5 sigma	23.52
UPB1	ureidopropionase, beta	NM_016327	SIRNA_ASO0DXWK	B	14.58	-2.7	8.94	-1.39	0.586	0.615	2.953	0.05	92.22	-0.5 sigma	23.52
CDKL2	cyclin-dependent kinase-like 2 (CDC2-related kinase)	NM_003948	SIRNA_ASO0D97U	C	15.36	-0.55	8.16	-0.58	1.874	0.137	1.952	0.101	93.12	-0.5 sigma	23.52
METT10D	methyltransferase 10 domain containing	NM_024086	SIRNA_ASO0E01I	A	8.03	-1.36	15.49	-1.32	0.682	0.162	5.07	0.128	84.89	-0.5 sigma	23.52
PSMD13	proteasome (prosome, macropain) 26S subunit, non-ATPase, 13	NM_002817	SIRNA_ASO0DCRG	C	10.22	-0.86	13.35	-1.03	0.183	0.151	4.717	0.151	87.25	-0.5 sigma	23.57
MTMR7	myotubularin related protein 7	NM_004686	SIRNA_ASO0DAWN	C	16.51	-1.12	7.1	-0.71	9.168	0.254	1.403	0.025	94.36	-0.5 sigma	23.61
LGI3	leucine-rich repeat LGI family, member 3	NM_139278	SIRNA_ASO0E6CR	B	17.56	-0.51	6.05	-0.71	0.774	0.049	0.824	0.013	95.58	-0.5 sigma	23.61
DRD3	dopamine receptor D3	NM_000796	SIRNA_ASO0DC91	A	19.36	-0.87	4.26	-0.78	3.358	0.102	0.093	0.049	97.68	+0.5 sigma	23.62
COPS3	COP9 constitutive photomorphogenic homolog subunit 3 (Arabidopsis)	NM_003653	SIRNA_ASO0DIKX	A	8.81	-1.4	14.81	-0.78	0.589	0.455	6.329	0.097	85.64	-0.5 sigma	23.62
DONSON	downstream neighbor of SON	NM_017613	SIRNA_ASO0DX9E	C	11.69	-2.9	11.94	-0.76	3.532	0.515	1.267	0.134	88.83	-0.5 sigma	23.63
SERPINB7	serpin peptidase inhibitor, clade B (ovalbumin), member 7	NM_001040147	SIRNA_ASO0DIR6	A	8.26	-0.8	15.37	-0.6	0.048	0.068	1.642	0.009	85.03	-0.5 sigma	23.63
SLC7A11	solute carrier family 7, (cationic amino acid transporter, y+ system) member 11	NM_014331	SIRNA_ASO0DWAS	B	11.18	-0.81	12.46	-0.77	1.45	0.034	2.207	0.097	88.25	-0.5 sigma	23.64
ZHX1	zinc fingers and homeoboxes 1	NM_001017926	SIRNA_ASO0DQUJ	A	10.77	-1.32	12.87	-0.71	0.96	0.078	1.609	0.03	87.79	-0.5 sigma	23.64
RASGRP3	RAS guanyl releasing protein 3 (calcium and DAG-regulated)	NM_170672	SIRNA_ASO0DTOE	C	13.11	-1.59	10.57	-1.19	3.302	0.304	1.397	0.434	90.39	-0.5 sigma	23.68
TAGAP	T-cell activation RhoGTPase activating protein	NM_054114	SIRNA_ASO0E49Q	B	14.69	-1.73	9	-1.19	4.05	0.111	0.267	0.066	92.18	-0.5 sigma	23.69
NRD1	nardilysin (N-arginine dibasic convertase)	NM_002525	SIRNA_ASO0DH3R	C	16.23	-0.39	7.46	-0.8	0.147	0.019	1.122	0.01	93.96	-0.5 sigma	23.69
LTF	lactotransferrin	NM_002343	SIRNA_ASO0DH1T	C	14.37	-0.44	9.33	-0.64	4.879	0.172	1.172	0.001	91.8	-0.5 sigma	23.7
ESAM	endothelial cell adhesion molecule	NM_138961	SIRNA_ASO0E3QO	A	16.28	-1.38	7.42	-1.54	3.474	0.179	1.994	0.532	94	-0.5 sigma	23.7
SLPI	secretory leukocyte peptidase inhibitor	NM_003064	SIRNA_ASO0DEBJ	C	14.1	-0.8	9.63	-0.69	2.491	0.063	0.195	0.003	91.47	-0.5 sigma	23.73
USP31	ubiquitin specific peptidase 31	NM_020718	SIRNA_ASO0DGEP	A	13.92	-1.18	9.83	-0.8	4.064	0.205	0.386	0.044	91.24	-0.5 sigma	23.75
DCTN1	dynactin 1 (p150, glued homolog, Drosophila)	NM_023019	SIRNA_ASO0DS0V	A	13.59	-0.97	10.18	-0.93	3.295	0.047	0.765	0.001	90.84	-0.5 sigma	23.77
PPARG	peroxisome proliferator-activated receptor gamma	NM_005037	SIRNA_ASO0DDUU	B	11.23	-1.63	12.55	-0.68	3.558	0.017	0.368	0.01	88.17	-0.5 sigma	23.78
GOT1L1	glutamic-oxaloacetic transaminase 1-like 1	NM_152413	SIRNA_ASO0E5X2	B	9.14	-0.9	14.64	-0.72	1.951	0.061	2.889	0.003	85.85	-0.5 sigma	23.78
CSNK1A1	casein kinase 1, alpha 1	NM_001025105	SIRNA_ASO0JKFK	C	7.45	-1.31	16.33	-1.19	0.049	0.001	0.885	0.213	84.01	-0.5 sigma	23.78
SLC17A3	solute carrier family 17 (sodium phosphate), member 3	NM_006632	SIRNA_ASO0DQIY	B	13.07	-1.03	10.72	-0.79	1.04	0.076	1.226	0.007	90.23	-0.5 sigma	23.79
TLR4	toll-like receptor 4	NM_138554	SIRNA_ASO0DFZA	C	11.41	-0.61	12.4	-0.43	3.445	0.036	3.118	0.089	88.34	-0.5 sigma	23.81
SHC2	SHC (Src homology 2 domain containing) transforming protein 2	NM_012435	SIRNA_ASO0DWBB	B	10.57	-0.83	13.24	-0.75	0.372	0	1.538	0.114	87.4	-0.5 sigma	23.81
TNK1	tyrosine kinase, non-receptor, 1	NM_003985	SIRNA_ASO0D96Q	C	16.51	-0.56	7.33	-0.62	12.265	0.125	0.989	0.054	94.13	-0.5 sigma	23.84
FGD2	FYVE, RhoGEF and PH domain containing 2	NM_173558	SIRNA_ASO0DKG1	B	14.98	-1.26	8.87	-0.86	1.473	0.037	1.167	0.193	92.35	-0.5 sigma	23.85
CCR7	chemokine (C-C motif) receptor 7	NM_001838	SIRNA_ASO0DC84	A	18.97	-0.86	4.93	-0.72	9.556	0.258	0.949	0.147	96.94	+0.5 sigma	23.9
SMG1	SMG1 homolog, phosphatidylinositol 3-kinase-related kinase (C. elegans)	NM_015092	SIRNA_ASO0F7BT	C	15.73	-0.73	8.19	-0.89	2.731	0.068	0.651	0.064	93.15	-0.5 sigma	23.92
BUB1B	budding uninhibited by benzimidazoles 1 homolog beta (yeast)	NM_001211	SIRNA_ASO0JKG8	C	8.88	-1.27	15.07	-1.23	2.481	0.068	0.67	0.257	85.4	-0.5 sigma	23.95
FREM3	FRAS1 related extracellular matrix 3	XM_001127662	SIRNA_ASO0E6AV	B	13.94	-0.7	10.04	-0.53	0.79	0.042	0.954	0.005	91.03	-0.5 sigma	23.98
TIMP3	TIMP metallopeptidase inhibitor 3	NM_000362	SIRNA_ASO0DFYJ	C	8.39	-0.69	15.59	-0.14	1.64	0.018	5.888	0.306	84.83	-0.5 sigma	23.98
PDE6H	phosphodiesterase 6H, cGMP-specific, cone, gamma	NM_006205	SIRNA_ASO0DB7Z	C	15.83	-1.55	8.15	-0.67	6.032	0.239	0.735	0.066	93.2	-0.5 sigma	23.98
ELAC2	elaC homolog 2 (E. coli)	NM_018127	SIRNA_ASO0DZRJ	C	11.41	-1.14	12.58	-0.76	2.165	0.179	1.038	0.099	88.16	-0.5 sigma	23.99
GPR3	G protein-coupled receptor 3	NM_005281	SIRNA_ASO0DCBH	C	16.67	-0.75	7.32	-0.82	3.848	0.039	3.081	0.067	94.17	-0.5 sigma	23.99
RNGTT	RNA guanylyltransferase and 5'-phosphatase	NM_003800	SIRNA_ASO0DAVW	C	17.02	-1.1	6.97	-0.71	4.025	0.122	0.028	0.047	94.57	-0.5 sigma	23.99
RANBP2	RAN binding protein 2	NM_006267	SIRNA_ASO0DCXJ	A	12.57	-2.34	11.44	-1.13	0.802	0.407	1.485	0.049	89.44	-0.5 sigma	24.01
GLRA1	glycine receptor, alpha 1	NM_000171	SIRNA_ASO0DFEO	B	7.91	-0.82	16.11	-0.6	0.039	0.011	2.69	0.045	84.27	-0.5 sigma	24.02
DLD	dihydrolipoamide dehydrogenase	NM_000108	SIRNA_ASO0DS77	A	12.63	-0.82	11.4	-0.69	1.702	0.133	2.75	0.014	89.49	-0.5 sigma	24.03
SCN4A	sodium channel, voltage-gated, type IV, alpha subunit	NM_000334	SIRNA_ASO0DFLK	B	11.76	-1.77	12.28	-1.08	3.837	0.188	0.422	0.098	88.5	-0.5 sigma	24.04
DLG4	discs, large homolog 4 (Drosophila)	NM_001365	SIRNA_ASO0DS7B	A	12.3	-0.85	11.74	-0.68	1.581	0.123	3.288	0.005	89.12	-0.5 sigma	24.04
SNAI1	snail homolog 1 (Drosophila)	NM_005985	SIRNA_ASO0DECV	C	11.2	-0.88	12.84	-0.55	0.172	0.004	1.583	0.063	87.88	-0.5 sigma	24.04
TALDO1	transaldolase 1	NM_006755	SIRNA_ASO0DF18	C	9.94	-0.46	14.11	1.01	3.487	0.1	0.27	0.33	86.47	-0.5 sigma	24.05
NSUN5C	NOL1/NOP2/Sun domain family, member 5C	NM_001039487	SIRNA_ASO0DKF8	A	14.57	-2.16	9.49	-1.23	0.449	0.043	0.09	0.107	91.67	-0.5 sigma	24.06
ANP32C	acidic (leucine-rich) nuclear phosphoprotein 32 family, member C	NM_012403	SIRNA_ASO0DAZ3	A	16.11	-1.15	7.95	-0.7	2.419	0.278	0.846	0.036	93.45	-0.5 sigma	24.06
POLD3	polymerase (DNA-directed), delta 3, accessory subunit	NM_006591	SIRNA_ASO0DVLV	C	12.61	-1.06	11.47	-0.9	3.874	0.255	2.836	0.034	89.43	-0.5 sigma	24.08
PIP5K1A	phosphatidylinositol-4-phosphate 5-kinase, type I, alpha	NM_003557	SIRNA_ASO0JKIG	C	11.82	-1.19	12.29	-1.43	1.23	0.133	0.78	0.076	88.5	-0.5 sigma	24.11
CHRNA4	cholinergic receptor, nicotinic, alpha 4	NM_000744	SIRNA_ASO0DFB6	B	8.92	-0.79	15.19	-0.66	1.02	0.016	5.003	0.077	85.28	-0.5 sigma	24.11
POR	P450 (cytochrome) oxidoreductase	NM_000941	SIRNA_ASO0F7G2	C	17.9	-0.15	6.22	-0.43	6.888	0.194	0.738	0.194	95.48	-0.5 sigma	24.12
NUP62	nucleoporin 62kDa	NM_012346	SIRNA_ASO0DTNV	C	12.21	-1.62	11.93	-1.16	0.625	0.411	0.454	0.455	88.92	-0.5 sigma	24.14
GLUL	glutamate-ammonia ligase (glutamine synthetase)	NM_001033044	SIRNA_ASO0DT28	B	12.96	-1.29	11.18	-0.88	0.336	0.202	1.548	0.072	89.76	-0.5 sigma	24.14
PIGC	phosphatidylinositol glycan anchor biosynthesis, class C	NM_002642	SIRNA_ASO0DBBY	A	10.92	-0.58	13.24	-0.2	2.128	0.113	0.908	0.181	87.44	-0.5 sigma	24.16
SLC4A3	solute carrier family 4, anion exchanger, member 3	NM_201574	SIRNA_ASO0DE51	B	13.41	-1.28	10.75	-0.86	0.538	0.12	0.404	0.102	90.25	-0.5 sigma	24.16
CFL2	cofilin 2 (muscle)	NM_138638	SIRNA_ASO0DPDT	A	15.13	-0.8	9.03	-0.61	4.611	0.043	0.447	0.033	92.22	-0.5 sigma	24.16
MMP17	matrix metallopeptidase 17 (membrane-inserted)	NM_016155	SIRNA_ASO0DH3H	C	11.5	-0.54	12.71	-0.35	2.684	0.065	0.409	0.088	88.04	-0.5 sigma	24.21
NUP214	nucleoporin 214kDa	NM_005085	SIRNA_ASO0DGRA	A	13.43	-1.25	10.78	-0.73	0.335	0.011	1.2	0.044	90.22	-0.5 sigma	24.21
GPR128	G protein-coupled receptor 128	NM_032787	SIRNA_ASO0DBON	C	4.87	-0.81	19.34	-0.02	0.432	0.045	6.165	0.665	80.81	-1 sigma	24.21
ADAM2	ADAM metallopeptidase domain 2	NM_001464	SIRNA_ASO0DGZS	C	12.71	-0.5	11.53	-0.46	0.738	0.042	2.224	0.075	89.38	-0.5 sigma	24.24
USP22	ubiquitin specific peptidase 22	XM_945855	SIRNA_ASO0DG9Q	A	12.41	-1.21	11.84	-0.76	4.035	0.211	0.687	0.026	89.03	-0.5 sigma	24.25
OSBPL10	oxysterol binding protein-like 10	NM_017784	SIRNA_ASO0F89U	C	11.78	-1.42	12.52	-0.97	1.859	0.219	1.16	0.047	88.27	-0.5 sigma	24.3
SEPHS1	selenophosphate synthetase 1	NM_012247	SIRNA_ASO0DR08	B	12.78	-0.82	11.53	-0.72	0.768	0.053	1.235	0.005	89.39	-0.5 sigma	24.31
RBM25	RNA binding motif protein 25	NM_021239	SIRNA_ASO0DZQQ	C	11.46	-1.13	12.85	-0.75	1.416	0.162	2.494	0.059	87.9	-0.5 sigma	24.31
PDE6H	phosphodiesterase 6H, cGMP-specific, cone, gamma	NM_006205	SIRNA_ASO0DB7X	A	14.47	-0.48	9.84	-0.45	7.738	0.19	1.668	0.192	91.31	-0.5 sigma	24.31
HS3ST5	heparan sulfate (glucosamine) 3-O-sulfotransferase 5	NM_153612	SIRNA_ASO0DKIQ	C	14.4	-1.34	9.93	-0.88	0.85	0.199	1.569	0.022	91.21	-0.5 sigma	24.33
SLC26A7	solute carrier family 26, member 7	NM_052832	SIRNA_ASO0E4AS	C	12.36	-1.4	11.98	-0.98	0.919	0.189	0.043	0.019	88.89	-0.5 sigma	24.34
DCTN6	dynactin 6	NM_006571	SIRNA_ASO0F7ZS	C	12.94	-1.05	11.41	-0.9	3.851	0.255	2.984	0.031	89.53	-0.5 sigma	24.35
NUDT21	nudix (nucleoside diphosphate linked moiety X)-type motif 21	NM_007006	SIRNA_ASO0DQUW	B	15.05	-1.66	9.3	-1.01	1.631	0.073	0.285	0.11	91.94	-0.5 sigma	24.35
CYB5R3	cytochrome b5 reductase 3	NM_000398	SIRNA_ASO0DS6X	A	13.13	-0.78	11.23	-0.69	1.551	0.119	2.228	0.035	89.74	-0.5 sigma	24.36
TTPA	tocopherol (alpha) transfer protein	NM_000370	SIRNA_ASO0DHHX	A	14.12	-0.92	10.24	-0.73	3.051	0.128	0.978	0.014	90.86	-0.5 sigma	24.36
SLC12A9	solute carrier family 12 (potassium/chloride transporters), member 9	NM_020246	SIRNA_ASO0F85V	A	11.84	-1.13	12.53	-0.46	1.902	0.023	1.877	0.02	88.27	-0.5 sigma	24.37
MYL7	myosin, light chain 7, regulatory	NM_021223	SIRNA_ASO0F86I	C	12.5	-1.11	11.88	-0.78	2.079	0.173	4.408	0.005	89	-0.5 sigma	24.38
ZFP106	zinc finger protein 106 homolog (mouse)	NM_022473	SIRNA_ASO0DZZC	C	14.23	-1.23	10.16	-0.95	4.044	0.263	1.062	0.136	90.96	-0.5 sigma	24.39
TXNDC2	thioredoxin domain-containing 2 (spermatozoa)	NM_032243	SIRNA_ASO0E1UJ	C	14.86	-1.03	9.54	-0.87	2.462	0.055	0.102	0.027	91.67	-0.5 sigma	24.4
SLC16A8	solute carrier family 16, member 8 (monocarboxylic acid transporter 3)	NM_013356	SIRNA_ASO0F81L	A	15.42	-1.22	8.98	-0.99	0.221	0.044	3.154	0.113	92.32	-0.5 sigma	24.4
NOC4L	nucleolar complex associated 4 homolog (S. cerevisiae)	NM_024078	SIRNA_ASO0E01G	A	13.13	-1.22	11.28	-1.44	0.785	0.118	1.71	0.232	89.69	-0.5 sigma	24.41
NPVF	neuropeptide VF precursor	NM_022150	SIRNA_ASO0DBN4	A	15.8	-1.35	8.62	-0.62	13.796	0.26	0.632	0.092	92.73	-0.5 sigma	24.42
PAK2	p21 protein (Cdc42/Rac)-activated kinase 2	XM_001126110	SIRNA_ASO0JKO8	C	10.54	-0.96	13.89	-0.57	1.591	0.017	5.563	0.097	86.75	-0.5 sigma	24.43
SP2	Sp2 transcription factor	NM_003110	SIRNA_ASO0DEG3	B	9.57	-0.78	14.88	-0.59	1.056	0.104	0.058	0.012	85.66	-0.5 sigma	24.45
NR0B2	nuclear receptor subfamily 0, group B, member 2	NM_021969	SIRNA_ASO0DDWG	C	13.36	-1.1	11.1	-0.79	2.161	0.166	1.581	0.024	89.9	-0.5 sigma	24.46
SLC3A1	solute carrier family 3 (cystine, dibasic and neutral amino acid transporters, activator of cystine, dibasic and neutral amino acid transport), member 1	NM_000341	SIRNA_ASO0DE5W	C	14.53	-0.88	9.93	-0.8	1.708	0.069	1.636	0.055	91.24	-0.5 sigma	24.46
PDCD11	programmed cell death 11	NM_014976	SIRNA_ASO0DR0G	B	13.04	-0.81	11.43	-0.72	1.032	0.047	0.329	0.047	89.53	-0.5 sigma	24.47
TLN1	talin 1	NM_006289	SIRNA_ASO0DFYY	C	13.15	-0.57	11.32	-0.51	1.008	0.079	0.813	0.114	89.65	-0.5 sigma	24.47
RPS6KA1	ribosomal protein S6 kinase, 90kDa, polypeptide 1	NM_001006665	SIRNA_ASO0JKLI	C	6.37	-1.1	18.1	-0.55	0.177	0.116	6.993	0.233	82.15	-1 sigma	24.47
PTK2	PTK2 protein tyrosine kinase 2	NM_005607	SIRNA_ASO0JKL5	C	11.06	-0.97	13.42	-0.74	2.905	0.027	0.351	0.039	87.29	-0.5 sigma	24.48
EIF3E	eukaryotic translation initiation factor 3, subunit E	NM_001568	SIRNA_ASO0DTRO	A	16.11	-1.14	8.37	-0.88	1.202	0.104	1.065	0.04	93.03	-0.5 sigma	24.48
KCNH2	potassium voltage-gated channel, subfamily H (eag-related), member 2	NM_000238	SIRNA_ASO0DFXH	C	12.9	-1.29	11.59	-0.8	2.424	0.152	1.526	0.01	89.35	-0.5 sigma	24.49
RNPS1	RNA binding protein S1, serine-rich domain	NM_006711	SIRNA_ASO0DVNH	B	11.07	-1.29	13.45	-0.92	2.185	0.083	1.278	0.08	87.25	-0.5 sigma	24.52
KCNK1	potassium channel, subfamily K, member 1	NM_002245	SIRNA_ASO0DFJB	B	13.99	-1.69	10.55	-1.13	10.005	0.256	1.295	0.147	90.54	-0.5 sigma	24.54
COPZ1	coatomer protein complex, subunit zeta 1	NM_016057	SIRNA_ASO0DQZN	B	13.22	-0.81	11.33	-0.72	1.286	0.041	1.534	0.003	89.65	-0.5 sigma	24.55
GABRB1	gamma-aminobutyric acid (GABA) A receptor, beta 1	NM_000812	SIRNA_ASO0DFDS	C	11.56	-1.72	13	-0.68	0.572	0.158	1.732	0.034	87.76	-0.5 sigma	24.56
PSMC6	proteasome (prosome, macropain) 26S subunit, ATPase, 6	NM_002806	SIRNA_ASO0DCQW	A	16.09	-1.89	8.48	-1.2	0.565	0.076	1.895	0.044	92.92	-0.5 sigma	24.57
SPRR2B	small proline-rich protein 2B	NM_001017418	SIRNA_ASO0DEHR	B	12.64	-0.69	11.94	-0.75	1.03	0.118	0.057	0.026	88.97	-0.5 sigma	24.58
TRPM6	transient receptor potential cation channel, subfamily M, member 6	NM_017662	SIRNA_ASO0DFVT	C	11.65	-0.61	12.93	-0.37	1.067	0.027	2.03	0.022	87.84	-0.5 sigma	24.58
TXN2	thioredoxin 2	NM_012473	SIRNA_ASO0DTNC	B	11.89	-0.79	12.71	-0.77	1.205	0.028	4.651	0.032	88.09	-0.5 sigma	24.6
CSF3R	colony stimulating factor 3 receptor (granulocyte)	NM_000760	SIRNA_ASO0DRY4	A	13.52	-0.98	11.09	-0.91	2.321	0.022	0.451	0.026	89.93	-0.5 sigma	24.61
ALG8	asparagine-linked glycosylation 8, alpha-1,3-glucosyltransferase homolog (S. cerevisiae)	NM_001007027	SIRNA_ASO0E01H	A	17.19	-1.11	7.42	-1.54	1.312	0.101	1.13	0.26	94.16	-0.5 sigma	24.61
PROC	protein C (inactivator of coagulation factors Va and VIIIa)	NM_000312	SIRNA_ASO0DH56	C	10.24	-0.58	14.38	-0.22	3.109	0.08	4.019	0.207	86.23	-0.5 sigma	24.62
SNRNP200	small nuclear ribonucleoprotein 200kDa (U5)	NM_014014	SIRNA_ASO0DVX8	B	11.86	-0.84	12.77	-0.68	1.342	0.04	3.889	0.069	88.04	-0.5 sigma	24.63
IKBKAP	inhibitor of kappa light polypeptide gene enhancer in B-cells, kinase complex-associated protein	NM_003640	SIRNA_ASO0DIKD	B	15.11	-0.91	9.53	-0.74	0.161	0.023	0.849	0.037	91.72	-0.5 sigma	24.64
SFPQ	splicing factor proline/glutamine-rich (polypyrimidine tract binding protein associated)	NM_005066	SIRNA_ASO0F7HU	C	12.63	-0.95	12.04	-0.65	0.704	0.169	0.632	0.015	88.86	-0.5 sigma	24.67
PRKCG	protein kinase C, gamma	NM_002739	SIRNA_ASO0LHHB	B	14.61	-0.63	10.07	-0.47	8.068	0.259	3.018	0.205	91.11	-0.5 sigma	24.68
SENP8	SUMO/sentrin specific peptidase family member 8	NM_145204	SIRNA_ASO0E4EC	A	8.47	-1.21	16.21	-0.77	1.678	0.071	2.312	0.036	84.22	-0.5 sigma	24.68
IL5	interleukin 5 (colony-stimulating factor, eosinophil)	NM_000879	SIRNA_ASO0DTQO	A	16.78	-1.12	7.9	-0.89	0.833	0.057	0.784	0.033	93.62	-0.5 sigma	24.68
ABHD9	abhydrolase domain containing 9	NM_024794	SIRNA_ASO0E0E9	C	10.99	-1.3	13.7	-0.8	0.971	0.18	4.876	0.024	87	-0.5 sigma	24.69
PSMC2	proteasome (prosome, macropain) 26S subunit, ATPase, 2	NM_002803	SIRNA_ASO0DCQL	B	14.9	-1.65	9.79	-0.7	5.816	0.182	2.596	0.037	91.43	-0.5 sigma	24.69
GPRC5A	G protein-coupled receptor, family C, group 5, member A	NM_003979	SIRNA_ASO0DCL9	C	12.4	-0.71	12.3	-0.24	1.333	0.028	2.37	0.232	88.58	-0.5 sigma	24.7
SULT1C2	sulfotransferase family, cytosolic, 1C, member 2	NM_001056	SIRNA_ASO0DELC	B	13.94	-0.65	10.8	-0.81	6.086	0.27	0.699	0.064	90.28	-0.5 sigma	24.74
EPHA3	EPH receptor A3	NM_182644	SIRNA_ASO0JKIW	C	13.81	-1.15	10.94	-1.48	1.645	0.126	0.697	0.075	90.12	-0.5 sigma	24.75
GPR149	G protein-coupled receptor 149	NM_001038705	SIRNA_ASO0DBSH	C	17.72	-0.14	7.04	-0.28	0.603	0.108	0.408	0.156	94.64	-0.5 sigma	24.76
UGDH	UDP-glucose dehydrogenase	NM_003359	SIRNA_ASO0DHLC	A	14.49	-0.91	10.28	-0.73	2.839	0.133	1.807	0.022	90.88	-0.5 sigma	24.77
POLR3G	polymerase (RNA) III (DNA directed) polypeptide G (32kD)	NM_006467	SIRNA_ASO0DQO8	C	11.9	-1.08	12.88	-0.86	1.734	0.191	2.507	0.043	87.92	-0.5 sigma	24.78
DHRS7C	dehydrogenase/reductase (SDR family) member 7C	XM_113912	SIRNA_ASO0E6CD	B	12.29	-0.79	12.5	-0.41	1.701	0.009	7.563	0.379	88.36	-0.5 sigma	24.79
LRGUK	leucine-rich repeats and guanylate kinase domain containing	NM_144648	SIRNA_ASO0DB4R	A	17.82	-2.22	6.97	-1.17	10.458	0.453	0.072	0.034	94.72	-0.5 sigma	24.79
RAD54B	RAD54 homolog B (S. cerevisiae)	NM_012415	SIRNA_ASO0DTN7	B	10.34	-0.84	14.47	-0.72	1.911	0.046	0.905	0.129	86.15	-0.5 sigma	24.81
KIF9	kinesin family member 9	NM_022342	SIRNA_ASO0DZYI	C	15.38	-1.21	9.43	-0.96	8.304	0.167	1.677	0.153	91.87	-0.5 sigma	24.81
PITPNA	phosphatidylinositol transfer protein, alpha	NM_006224	SIRNA_ASO0DBCJ	A	17.25	-0.39	7.6	-0.63	2.522	0.021	0.443	0.004	94	-0.5 sigma	24.85
PRPF8	PRP8 pre-mRNA processing factor 8 homolog (S. cerevisiae)	NM_006445	SIRNA_ASO0DVLD	C	12	-1.08	12.86	-0.87	1.518	0.185	3.118	0.029	87.97	-0.5 sigma	24.86
ENPP7	ectonucleotide pyrophosphatase/phosphodiesterase 7	NM_178543	SIRNA_ASO0F8CE	B	11.12	-0.98	13.76	-0.67	1.427	0.078	0.341	0.003	86.95	-0.5 sigma	24.88
RNF152	ring finger protein 152	NM_173557	SIRNA_ASO0DKI5	C	14.18	-1.35	10.7	-0.86	2.69	0.242	0.995	0.009	90.42	-0.5 sigma	24.88
C1S	complement component 1, s subcomponent	NM_201442	SIRNA_ASO0DG8G	C	13.92	-1.26	10.98	-0.69	5.131	0.204	0.882	0.081	90.1	-0.5 sigma	24.9
TRIM13	tripartite motif-containing 13	NM_001007278	SIRNA_ASO0DVDK	A	13.96	-1.44	10.94	-0.73	4.499	0.09	1.854	0.025	90.15	-0.5 sigma	24.9
SP140	SP140 nuclear body protein	NM_007237	SIRNA_ASO0DVTK	A	12.46	-1.28	12.47	-0.73	3.335	0.133	2.063	0.011	88.41	-0.5 sigma	24.93
PDE3A	phosphodiesterase 3A, cGMP-inhibited	NM_000921	SIRNA_ASO0DB76	A	6.47	-2.68	18.46	-0.8	0.793	0.944	0.762	0.024	81.8	-1 sigma	24.93
PMPCB	peptidase (mitochondrial processing) beta	NM_004279	SIRNA_ASO0DHCE	B	8.89	-1.4	16.05	-0.51	0.19	0.089	4.609	0.002	84.42	-0.5 sigma	24.94
TRPM3	transient receptor potential cation channel, subfamily M, member 3	NM_001007470	SIRNA_ASO0F7K9	C	13.24	-0.56	11.73	-0.47	1.274	0.018	0.251	0.174	89.25	-0.5 sigma	24.97
STXBP4	syntaxin binding protein 4	NM_178509	SIRNA_ASO0DKJ6	C	14.39	-1.35	10.58	-0.87	3.945	0.271	2.581	0.04	90.57	-0.5 sigma	24.97
CHRNA2	cholinergic receptor, nicotinic, alpha 2 (neuronal)	NM_000742	SIRNA_ASO0DFB0	B	8.96	-0.79	16.02	-0.63	1.557	0.062	6.693	0.149	84.45	-0.5 sigma	24.98
PTPRN2	protein tyrosine phosphatase, receptor type, N polypeptide 2	NM_130843	SIRNA_ASO0DAUA	B	14.87	-1.59	10.12	-0.73	2.82	0.046	2.575	0.043	91.1	-0.5 sigma	24.99
PPAT	phosphoribosyl pyrophosphate amidotransferase	NM_002703	SIRNA_ASO0DBZY	C	13.56	-0.32	11.45	0.52	5.641	0.167	0.104	0.225	89.58	-0.5 sigma	25.01
HIAT1	hippocampus abundant transcript 1	NM_033055	SIRNA_ASO0DZZV	C	12.76	-1.26	12.31	-0.9	2.177	0.302	1.469	0.138	88.61	-0.5 sigma	25.07
RGS1	regulator of G-protein signaling 1	NM_002922	SIRNA_ASO0DD1V	A	16.52	-1.02	8.55	-0.79	0.197	0.119	0.4	0.007	92.93	-0.5 sigma	25.07
DYNC1H1	dynein, cytoplasmic 1, heavy chain 1	NM_001376	SIRNA_ASO0DS7W	A	13.25	-0.76	11.83	-0.67	1.612	0.123	2.985	0.009	89.16	-0.5 sigma	25.08
E2F7	E2F transcription factor 7	NM_203394	SIRNA_ASO0E5Y4	B	9.23	-0.89	15.85	-0.69	0.82	0.034	3.915	0.033	84.66	-0.5 sigma	25.08
COPG	coatomer protein complex, subunit gamma	NM_016128	SIRNA_ASO0DQZO	B	13.57	-0.8	11.52	-0.72	1.339	0.039	1.247	0.004	89.52	-0.5 sigma	25.09
PLCG1	phospholipase C, gamma 1	NM_002660	SIRNA_ASO0DBUV	C	12.92	-0.34	12.18	0.62	2.969	0.063	2.536	0.239	88.77	-0.5 sigma	25.1
ZMAT2	zinc finger, matrin-type 2	NM_144723	SIRNA_ASO0E61V	A	8.78	-1.33	16.32	-0.9	0.373	0.19	1.749	0.024	84.14	-0.5 sigma	25.1
CFLAR	CASP8 and FADD-like apoptosis regulator	NM_003879	SIRNA_ASO0DHAR	B	16.65	-1.21	8.45	-0.74	8.911	0.124	2.07	0.029	93.05	-0.5 sigma	25.1
GNE	glucosamine (UDP-N-acetyl)-2-epimerase/N-acetylmannosamine kinase	NM_005476	SIRNA_ASO0F7BK	C	8.22	-0.74	16.89	-0.13	1.15	0.104	3.258	0.184	83.52	-1 sigma	25.11
DHX16	DEAH (Asp-Glu-Ala-His) box polypeptide 16	NM_003587	SIRNA_ASO0DIHX	A	10.09	-1.37	15.03	-0.78	1.467	0.43	3.433	0.034	85.57	-0.5 sigma	25.12
VDR	vitamin D (1,25- dihydroxyvitamin D3) receptor	NM_000376	SIRNA_ASO0DDWA	C	15.19	-1.07	9.93	-0.84	3.523	0.28	0.981	0.002	91.34	-0.5 sigma	25.12
SF3A2	splicing factor 3a, subunit 2, 66kDa	NM_007165	SIRNA_ASO0DGUN	A	14.67	-1.23	10.47	-0.74	2.105	0.056	0.045	0.024	90.72	-0.5 sigma	25.14
MYST3	MYST histone acetyltransferase (monocytic leukemia) 3	NM_006766	SIRNA_ASO0DGR4	A	16.72	-1.19	8.43	-0.77	1.33	0.017	0.668	0.033	93.09	-0.5 sigma	25.15
MRGPRX1	MAS-related GPR, member X1	NM_147199	SIRNA_ASO0F7FQ	C	13.39	-0.64	11.77	-0.56	1.005	0.066	0.341	0.146	89.24	-0.5 sigma	25.16
SRMS	src-related kinase lacking C-terminal regulatory tyrosine and N-terminal myristylation sites	NM_080823	SIRNA_ASO0JKME	C	11.2	-0.97	13.98	-0.71	2.344	0.042	3.677	0.089	86.74	-0.5 sigma	25.18
IFIT5	interferon-induced protein with tetratricopeptide repeats 5	NM_012420	SIRNA_ASO0DWB8	B	12.06	-0.79	13.14	-0.75	1.539	0.038	4.403	0.038	87.69	-0.5 sigma	25.2
DIMT1L	DIM1 dimethyladenosine transferase 1-like (S. cerevisiae)	NM_014473	SIRNA_ASO0DWL3	B	13.12	-1	12.09	-0.76	0.966	0.064	2.865	0.036	88.89	-0.5 sigma	25.21
BUB1B	budding uninhibited by benzimidazoles 1 homolog beta (yeast)	NM_001211	SIRNA_ASO0LHIF	B	12.12	-1.1	13.12	-1.33	4.175	0.032	0.735	0.203	87.72	-0.5 sigma	25.24
SNW1	SNW domain containing 1	NM_012245	SIRNA_ASO0DR0A	B	13.52	-0.8	11.72	-0.71	1.289	0.04	0.937	0.013	89.31	-0.5 sigma	25.24
SHMT1	serine hydroxymethyltransferase 1 (soluble)	NM_004169	SIRNA_ASO0DE38	C	14.69	-0.87	10.55	-0.76	1.532	0.076	0.924	0.005	90.65	-0.5 sigma	25.24
FAR1	fatty acyl CoA reductase 1	NM_032228	SIRNA_ASO0E1S1	B	19.55	-0.86	5.7	-0.85	0.057	0.26	0.867	0.032	96.31	+0.5 sigma	25.25
TYR	tyrosinase (oculocutaneous albinism IA)	NM_000372	SIRNA_ASO0DHIX	A	14.74	-0.91	10.52	-0.72	2.703	0.137	1.781	0.021	90.68	-0.5 sigma	25.26
SLC12A1	solute carrier family 12 (sodium/potassium/chloride transporters), member 1	NM_000338	SIRNA_ASO0DE95	A	9.99	-1.08	15.27	-0.66	3.89	0.005	0.727	0.028	85.32	-0.5 sigma	25.26
CDH17	cadherin 17, LI cadherin (liver-intestine)	NM_004063	SIRNA_ASO0DPD3	C	17.59	-1.82	7.67	-1.45	7.49	0.099	0.927	0.5	93.99	-0.5 sigma	25.26
GPR108	G protein-coupled receptor 108	NM_001080452	SIRNA_ASO0DBM9	B	9.94	-1.82	15.38	-0.6	0.023	0.415	4.211	0.177	85.2	-0.5 sigma	25.32
MCOLN1	mucolipin 1	NM_020533	SIRNA_ASO0DFTO	C	12.51	-0.59	12.84	-0.38	0.86	0.077	2.701	0.043	88.05	-0.5 sigma	25.35
MTO1	mitochondrial translation optimization 1 homolog (S. cerevisiae)	NM_012123	SIRNA_ASO0DTNA	B	12.88	-0.76	12.49	-0.77	4.286	0.122	1.993	0.103	88.46	-0.5 sigma	25.37
DBI	diazepam binding inhibitor (GABA receptor modulator, acyl-CoA binding protein)	NM_001079862	SIRNA_ASO0DS0O	A	12.02	-1.01	13.35	-0.86	2.145	0.021	1.73	0.05	87.48	-0.5 sigma	25.37
PRPF19	PRP19/PSO4 pre-mRNA processing factor 19 homolog (S. cerevisiae)	NM_014502	SIRNA_ASO0DWLJ	B	13.36	-1	12.03	-0.75	1.411	0.075	4.649	0.001	88.98	-0.5 sigma	25.39
ABCA13	ATP-binding cassette, sub-family A (ABC1), member 13	NM_152701	SIRNA_ASO0E622	A	11.72	-1.23	13.67	-0.96	1.918	0.152	1.423	0.011	87.12	-0.5 sigma	25.39
SLC11A1	solute carrier family 11 (proton-coupled divalent metal ion transporters), member 1	NM_000578	SIRNA_ASO0DE93	B	17.61	-1.14	7.79	-0.57	8.32	0.1	0.385	0.004	93.88	-0.5 sigma	25.4
GZMA	granzyme A (granzyme 1, cytotoxic T-lymphocyte-associated serine esterase 3)	NM_006144	SIRNA_ASO0DH06	B	16.45	-0.76	8.96	-0.58	3.695	0.101	1.154	0.067	92.52	-0.5 sigma	25.41
EP400	E1A binding protein p400	NM_015409	SIRNA_ASO0DZBP	A	11.97	-2.19	13.45	-0.8	1.64	0.059	1.779	0.141	87.37	-0.5 sigma	25.42
GNB5	guanine nucleotide binding protein (G protein), beta 5	NM_006578	SIRNA_ASO0DQIQ	B	11.83	-1.07	13.6	-0.69	1.229	0.007	0.377	0.061	87.21	-0.5 sigma	25.43
GPR34	G protein-coupled receptor 34	NM_005300	SIRNA_ASO0DCD6	B	16.12	-1.13	9.33	-1.07	4.073	0.237	4.304	0.067	92.09	-0.5 sigma	25.45
SCG5	secretogranin V (7B2 protein)	NM_003020	SIRNA_ASO0DE2O	A	11.33	-0.77	14.14	-0.69	1.066	0.031	5.967	0.084	86.6	-0.5 sigma	25.47
CNTFR	ciliary neurotrophic factor receptor	NM_001842	SIRNA_ASO0DPE7	A	16.21	-0.78	9.26	-0.62	4.27	0.034	2.559	0.106	92.17	-0.5 sigma	25.47
OPRD1	opioid receptor, delta 1	NM_000911	SIRNA_ASO0DCH7	C	10.63	-0.9	14.86	-0.58	2.139	0.002	7.128	0.046	85.8	-0.5 sigma	25.49
PAK6	p21 protein (Cdc42/Rac)-activated kinase 6	NM_020168	SIRNA_ASO0DA5I	B	10.49	-3.48	15	-1.55	1.902	0.089	1.959	0.067	85.64	-0.5 sigma	25.49
HOXC13	homeobox C13	NM_017410	SIRNA_ASO0DSXC	A	17.74	-0.78	7.75	-0.7	6.923	0.026	0.644	0.042	93.94	-0.5 sigma	25.49
TPP2	tripeptidyl peptidase II	NM_003291	SIRNA_ASO0DG5O	C	14.12	-1.26	11.39	-0.67	10.607	0.375	0.265	0.107	89.73	-0.5 sigma	25.51
PDE3B	phosphodiesterase 3B, cGMP-inhibited	NM_000922	SIRNA_ASO0DB7B	C	11.5	-1.06	14.02	-0.38	6.45	0.203	1.042	0.211	86.75	-0.5 sigma	25.52
ADAM19	ADAM metallopeptidase domain 19 (meltrin beta)	NM_033274	SIRNA_ASO0DH9W	A	15.39	-1.69	10.2	-0.86	2.45	0.202	0.675	0.008	91.11	-0.5 sigma	25.59
AIFM3	apoptosis-inducing factor, mitochondrion-associated, 3	NM_144704	SIRNA_ASO0E63U	B	16.52	-0.93	9.08	-0.75	2.038	0.004	0.15	0.036	92.41	-0.5 sigma	25.6
PCSK5	proprotein convertase subtilisin/kexin type 5	NM_006200	SIRNA_ASO0DB6N	C	13.4	-1.01	12.22	-0.54	5.399	0.176	1.638	0.012	88.79	-0.5 sigma	25.62
RGS13	regulator of G-protein signaling 13	NM_002927	SIRNA_ASO0DD2G	A	16.11	-1.03	9.51	-0.76	2.11	0.062	0.885	0.011	91.91	-0.5 sigma	25.62
DUSP22	dual specificity phosphatase 22	NM_020185	SIRNA_ASO0F7DM	C	12.95	-1.01	12.68	-0.5	6.807	0.117	1.378	0.015	88.28	-0.5 sigma	25.63
NAT6	N-acetyltransferase 6 (GCN5-related)	NM_012191	SIRNA_ASO0DTOA	C	13.49	-1.59	12.14	-1.16	1.355	0.353	0.85	0.444	88.89	-0.5 sigma	25.63
PTPRC	protein tyrosine phosphatase, receptor type, C	NM_002838	SIRNA_ASO0F7D4	C	19.15	-1.05	6.48	-0.74	6.649	0.152	0.582	0.007	95.46	-0.5 sigma	25.63
GPR84	G protein-coupled receptor 84	NM_020370	SIRNA_ASO0DBLD	A	19.67	-1.24	5.97	-0.73	2.948	0.007	0.175	0.058	96.06	+0.5 sigma	25.64
SFPQ	splicing factor proline/glutamine-rich (polypyrimidine tract binding protein associated)	NM_005066	SIRNA_ASO0DE1M	B	11.16	-1.33	14.48	-0.72	1.472	0.082	1.716	0.064	86.25	-0.5 sigma	25.64
RAE1	RAE1 RNA export 1 homolog (S. pombe)	NM_001015885	SIRNA_ASO0DIIS	B	15.33	-0.9	10.32	-0.72	2.648	0.092	2.393	0.001	90.98	-0.5 sigma	25.65
DNALI1	dynein, axonemal, light intermediate chain 1	NM_003462	SIRNA_ASO0DGOY	A	13.19	-1.26	12.48	-0.7	1.51	0.048	1.463	0.001	88.51	-0.5 sigma	25.67
DSCAM	Down syndrome cell adhesion molecule	NM_001389	SIRNA_ASO0DS8L	A	13.6	-0.74	12.07	-0.66	2.402	0.191	3.255	0	88.97	-0.5 sigma	25.67
RDBP	RD RNA binding protein	NM_002904	SIRNA_ASO0DGQM	A	16.85	-1.18	8.82	-0.76	0.804	0.007	0.172	0.019	92.72	-0.5 sigma	25.67
EMR1	egf-like module containing, mucin-like, hormone receptor-like 1	NM_001974	SIRNA_ASO0DC9Y	B	10.99	-1.58	14.69	-0.65	0.51	0.034	6.642	0.193	86.02	-0.5 sigma	25.68
WFIKKN1	WAP, follistatin/kazal, immunoglobulin, kunitz and netrin domain containing 1	NM_053284	SIRNA_ASO0F89Y	A	11.9	-1.46	13.79	-0.69	1.366	0.432	0.9	0.042	87.03	-0.5 sigma	25.69
CTNNA2	catenin (cadherin-associated protein), alpha 2	NM_004389	SIRNA_ASO0DRYP	A	16.53	-0.9	9.17	-0.95	5.761	0.102	0.9	0.036	92.32	-0.5 sigma	25.7
DBT	dihydrolipoamide branched chain transacylase E2	NM_001918	SIRNA_ASO0DS0Q	A	17.25	-0.88	8.45	-0.96	5.276	0.088	1.278	0.045	93.16	-0.5 sigma	25.7
TRIM65	tripartite motif-containing 65	NM_173547	SIRNA_ASO0E6A0	A	19.27	-1.25	6.45	-0.92	1.65	0.235	1.683	0.032	95.52	-0.5 sigma	25.72
CA5A	carbonic anhydrase VA, mitochondrial	NM_001739	SIRNA_ASO0DOZW	A	10.18	-1.01	15.6	-0.61	1.057	0.064	4.984	0.137	85.01	-0.5 sigma	25.78
SSBP4	single stranded DNA binding protein 4	NM_001009998	SIRNA_ASO0F8BD	B	16.24	-0.58	9.55	-0.55	0.672	0.124	0.441	0.016	91.9	-0.5 sigma	25.79
HOXC5	homeobox C5	NM_018953	SIRNA_ASO0DSX7	A	17.8	-0.77	8	-0.69	7.073	0.023	0.097	0.017	93.71	-0.5 sigma	25.8
CCL7	chemokine (C-C motif) ligand 7	NM_006273	SIRNA_ASO0DDZG	B	14.69	-1.55	11.15	-0.74	7.311	0.091	0.606	0.019	90.06	-0.5 sigma	25.84
PRSS33	protease, serine, 33	NM_152891	SIRNA_ASO0F7MP	C	10.92	-2.85	14.93	-2.21	0.157	0.853	0.692	0.193	85.76	-0.5 sigma	25.85
ATG4B	ATG4 autophagy related 4 homolog B (S. cerevisiae)	NM_013325	SIRNA_ASO0DR7X	C	15.48	-4.28	10.38	-1.01	6.96	0.144	0.515	0.074	90.95	-0.5 sigma	25.86
SLC25A43	solute carrier family 25, member 43	NM_145305	SIRNA_ASO0E6CS	B	18.99	-0.44	6.88	-0.67	2.725	0.053	0.359	0.042	95.04	-0.5 sigma	25.87
CHRM1	cholinergic receptor, muscarinic 1	NM_000738	SIRNA_ASO0DC7C	C	13.22	-1.13	12.68	-0.58	4.617	0.044	1.004	0.039	88.32	-0.5 sigma	25.9
GSC	goosecoid homeobox	NM_173849	SIRNA_ASO0E5Y9	B	12.61	-0.78	13.29	-0.75	0.374	0.026	3.692	0.016	87.63	-0.5 sigma	25.9
PLXNA1	plexin A1	NM_032242	SIRNA_ASO0JKMT	C	12.16	-0.93	13.74	-0.57	9.219	0.183	3.397	0.016	87.11	-0.5 sigma	25.9
OXER1	oxoeicosanoid (OXE) receptor 1	NM_148962	SIRNA_ASO0DBQK	C	8.93	-0.73	16.97	-0.21	0.767	0.066	1.753	0.336	83.51	-1 sigma	25.9
ARIH1	ariadne homolog, ubiquitin-conjugating enzyme E2 binding protein, 1 (Drosophila)	NM_005744	SIRNA_ASO0DWA3	A	12.03	-1.22	13.88	-0.95	0.097	0.084	3.957	0.109	86.95	-0.5 sigma	25.91
KLHL10	kelch-like 10 (Drosophila)	NM_152467	SIRNA_ASO0DKLW	A	19.51	-1.6	6.4	-0.86	0.506	0.325	0.815	0.006	95.61	-0.5 sigma	25.91
RBM45	RNA binding motif protein 45	NM_152945	SIRNA_ASO0E4I4	B	12.05	-1.57	13.87	-1.6	3.874	0.245	1.483	0.471	86.96	-0.5 sigma	25.92
TTLL11	tubulin tyrosine ligase-like family, member 11	NM_194252	SIRNA_ASO0E64R	B	17.35	-0.86	8.57	-0.77	4.112	0.279	0.62	0.017	93.06	-0.5 sigma	25.92
YARS	tyrosyl-tRNA synthetase	NM_003680	SIRNA_ASO0DILV	B	14.66	-0.92	11.27	-0.69	1.935	0.072	1.892	0.018	89.93	-0.5 sigma	25.93
SF3A3	splicing factor 3a, subunit 3, 60kDa	NM_006802	SIRNA_ASO0DQR4	B	13.3	-1.23	12.66	-0.95	1.757	0.072	1.583	0.092	88.35	-0.5 sigma	25.96
ROS1	c-ros oncogene 1 , receptor tyrosine kinase	NM_002944	SIRNA_ASO0LHM4	B	10.48	-0.74	15.49	-0.13	1.829	0.02	0.728	0.034	85.16	-0.5 sigma	25.97
ZNF683	zinc finger protein 683	NM_173574	SIRNA_ASO0DKJW	C	9.61	-1.46	16.36	-0.75	2.596	0.261	3.865	0.097	84.19	-0.5 sigma	25.97
KCNF1	potassium voltage-gated channel, subfamily F, member 1	NM_002236	SIRNA_ASO0DFHU	B	13.03	-1.74	12.95	-1.06	6.193	0.261	2.493	0.185	88.02	-0.5 sigma	25.98
KCNMB1	potassium large conductance calcium-activated channel, subfamily M, beta member 1	NM_004137	SIRNA_ASO0DFJO	C	13.6	-1.27	12.39	-0.77	2.036	0.143	0.916	0.032	88.65	-0.5 sigma	25.99
CPD	carboxypeptidase D	NM_001304	SIRNA_ASO0DGX4	C	14.13	-1.25	11.86	-0.65	5.609	0.218	0.945	0.084	89.27	-0.5 sigma	25.99
SNW1	SNW domain containing 1	NM_012245	SIRNA_ASO0DVWE	A	9.34	-1.24	16.66	-0.8	1.369	0.128	1.585	0.084	83.86	-0.5 sigma	26
PTK2	PTK2 protein tyrosine kinase 2	NM_005607	SIRNA_ASO0LHLZ	B	17.29	-0.55	8.73	-0.56	2.54	0.096	0.087	0.009	92.89	-0.5 sigma	26.02
TRIM42	tripartite motif-containing 42	NM_152616	SIRNA_ASO0DKLT	A	17.58	-1.67	8.46	-0.81	3.177	0.412	0.514	0.036	93.21	-0.5 sigma	26.04
CHSY1	chondroitin sulfate synthase 1	NM_014918	SIRNA_ASO0DQZT	B	14.19	-0.79	11.86	-0.71	0.458	0.081	0.76	0.017	89.27	-0.5 sigma	26.05
CNP	2',3'-cyclic nucleotide 3' phosphodiesterase	NM_033133	SIRNA_ASO0DPE5	A	18.37	-0.73	7.72	-0.67	4.563	0.036	0.178	0.006	94.09	-0.5 sigma	26.09
MAP3K7IP2	mitogen-activated protein kinase kinase kinase 7 interacting protein 2	NM_015093	SIRNA_ASO0D9FZ	C	13.83	-0.77	12.32	-0.8	2.619	0.053	2.956	0.132	88.76	-0.5 sigma	26.15
GNMT	glycine N-methyltransferase	NM_018960	SIRNA_ASO0DWKI	B	12.71	-1.01	13.45	-0.72	1.493	0.078	5.192	0.016	87.48	-0.5 sigma	26.16
NOP58	NOP58 ribonucleoprotein homolog (yeast)	NM_015934	SIRNA_ASO0DXVR	B	15.51	-2.68	10.65	-1.35	0.636	0.647	1.305	0.011	90.68	-0.5 sigma	26.16
NGFR	nerve growth factor receptor (TNFR superfamily, member 16)	NM_002507	SIRNA_ASO0DPS8	C	15.64	-2.05	10.52	-0.67	0.36	0.432	1.483	0.028	90.83	-0.5 sigma	26.16
PSMA5	proteasome (prosome, macropain) subunit, alpha type, 5	NM_002790	SIRNA_ASO0DH6K	B	17.38	-0.75	8.79	-0.59	5.594	0.139	0.537	0.015	92.85	-0.5 sigma	26.17
TFAP4	transcription factor AP-4 (activating enhancer binding protein 4)	NM_003223	SIRNA_ASO0DF4W	A	14.95	-1.07	11.24	-0.7	3.106	0.202	3.203	0.135	90.01	-0.5 sigma	26.19
EXOSC9	exosome component 9	NM_001034194	SIRNA_ASO0DBWN	A	11.87	-1.02	14.33	-0.25	4.01	0.182	0.418	0.017	86.49	-0.5 sigma	26.2
TPR	translocated promoter region (to activated MET oncogene)	NM_003292	SIRNA_ASO0JKMA	C	7.97	-1.06	18.23	-0.57	2.322	0.045	2.465	0.123	82.16	-1 sigma	26.2
GPR146	G protein-coupled receptor 146	NM_138445	SIRNA_ASO0DBOV	B	16.36	-1.62	9.85	-0.79	0.692	0.408	2.196	0.098	91.63	-0.5 sigma	26.21
GPR45	G protein-coupled receptor 45	NM_007227	SIRNA_ASO0DCN4	C	16.87	-0.6	9.34	-0.46	3.517	0.074	0.769	0.006	92.22	-0.5 sigma	26.21
SRM	spermidine synthase	NM_003132	SIRNA_ASO0F7IU	B	11.27	-0.75	14.97	-0.59	3.484	0.019	1.67	0.105	85.77	-0.5 sigma	26.24
BDKRB1	bradykinin receptor B1	NM_000710	SIRNA_ASO0DC6F	C	17.64	-0.99	8.62	-0.77	4.409	0.029	0.949	0.065	93.07	-0.5 sigma	26.26
LSM5	LSM5 homolog, U6 small nuclear RNA associated (S. cerevisiae)	NM_012322	SIRNA_ASO0DWAT	B	11.69	-0.8	14.58	-0.72	1.756	0.044	3.808	0.052	86.22	-0.5 sigma	26.27
SFRS2	splicing factor, arginine/serine-rich 2	NM_003016	SIRNA_ASO0DE1T	C	15.05	-0.85	11.22	-0.71	5.061	0.063	0.631	0.015	90.05	-0.5 sigma	26.27
DYNC1I1	dynein, cytoplasmic 1, intermediate chain 1	NM_004411	SIRNA_ASO0DS7X	A	12.82	-0.8	13.47	-0.61	2.132	0.17	4.072	0.021	87.47	-0.5 sigma	26.29
SNTB2	syntrophin, beta 2 (dystrophin-associated protein A1, 59kDa, basic component 2)	NM_006750	SIRNA_ASO0DEEB	A	14.31	-1.01	12.01	-0.78	11.457	0.122	2.199	0.022	89.14	-0.5 sigma	26.32
PGAM1	phosphoglycerate mutase 1 (brain)	NM_002629	SIRNA_ASO0DB9G	A	15.78	-0.44	10.57	-0.43	4.913	0.099	3.207	0.161	90.81	-0.5 sigma	26.35
RCE1	RCE1 homolog, prenyl protein peptidase (S. cerevisiae)	NM_001032279	SIRNA_ASO0F7LF	C	14.75	-1.27	11.61	-0.82	4.667	0.216	2.6	0.027	89.61	-0.5 sigma	26.36
DNASE1L1	deoxyribonuclease I-like 1	NM_001009932	SIRNA_ASO0DS7S	A	15.18	-0.6	11.18	-0.7	2.704	0.213	3.437	0.017	90.11	-0.5 sigma	26.36
ENTPD7	ectonucleoside triphosphate diphosphohydrolase 7	NM_020354	SIRNA_ASO0DB1J	C	8.64	-1.12	17.72	-0.23	3.081	0.125	10.113	0.498	82.73	-1 sigma	26.36
TLK1	tousled-like kinase 1	NM_012290	SIRNA_ASO0D9AO	C	12.2	-0.64	14.17	-0.27	2.179	0.106	0.236	0.024	86.69	-0.5 sigma	26.37
SARS	seryl-tRNA synthetase	NM_006513	SIRNA_ASO0DD6Y	C	7.56	-1.14	18.81	-0.55	0.67	0.046	0.929	0.052	81.54	-1 sigma	26.37
GPR37L1	G protein-coupled receptor 37 like 1	NM_004767	SIRNA_ASO0DC5M	C	15.08	-0.64	11.35	-0.3	0.095	0.009	2.383	0.13	89.92	-0.5 sigma	26.43
POLR2C	polymerase (RNA) II (DNA directed) polypeptide C, 33kDa	NM_032940	SIRNA_ASO0DBYC	B	19.52	-1.34	6.91	-0.93	1.774	0.252	0.492	0.079	95.11	-0.5 sigma	26.43
INCENP	inner centromere protein antigens 135/155kDa	NM_001040694	SIRNA_ASO0DTRG	A	17.98	-1.1	8.48	-0.88	2.46	0.12	0.788	0.032	93.27	-0.5 sigma	26.46
PUF60	poly-U binding splicing factor 60KDa	NM_014281	SIRNA_ASO0DQZP	B	14.85	-0.77	11.62	-0.72	1.465	0.035	0.751	0.018	89.62	-0.5 sigma	26.47
SKIV2L2	superkiller viralicidic activity 2-like 2 (S. cerevisiae)	NM_015360	SIRNA_ASO0F81J	A	17.64	-1.15	8.83	-0.99	0.383	0.043	1.873	0.151	92.86	-0.5 sigma	26.47
NIT1	nitrilase 1	NM_005600	SIRNA_ASO0DUWQ	C	15.47	-2.04	11.02	-0.65	8.732	0.131	0.487	0.005	90.31	-0.5 sigma	26.49
UBE2I	ubiquitin-conjugating enzyme E2I (UBC9 homolog, yeast)	NM_003345	SIRNA_ASO0DHK9	A	14.84	-0.9	11.67	-0.67	2.46	0.142	2.291	0.043	89.57	-0.5 sigma	26.51
ZNF281	zinc finger protein 281	NM_012482	SIRNA_ASO0DRSO	A	17.16	-1.17	9.35	-0.98	1.929	0.006	2.826	0.127	92.26	-0.5 sigma	26.51
APOBEC3D	apolipoprotein B mRNA editing enzyme, catalytic polypeptide-like 3D	NM_152426	SIRNA_ASO0E5XJ	B	10.47	-0.85	16.07	-0.68	0.916	0.023	3.107	0.015	84.58	-0.5 sigma	26.54
DDR2	discoidin domain receptor tyrosine kinase 2	NM_001014796	SIRNA_ASO0JKO6	C	7.32	-1.05	19.22	-0.37	3.33	0.036	6.053	0.092	81.12	-1 sigma	26.54
PON1	paraoxonase 1	NM_000446	SIRNA_ASO0DBZA	C	13.16	-0.32	13.39	0.86	0.152	0.052	1.482	0.011	87.6	-0.5 sigma	26.55
ECE2	endothelin converting enzyme 2	NM_001037324	SIRNA_ASO0DHCQ	B	18.06	-1.18	8.49	-0.74	10.223	0.154	2.841	0.006	93.28	-0.5 sigma	26.55
PRPF8	PRP8 pre-mRNA processing factor 8 homolog (S. cerevisiae)	NM_006445	SIRNA_ASO0DVK9	B	12.22	-1.06	14.34	-0.67	0.601	0.026	1.746	0.01	86.53	-0.5 sigma	26.56
EPX	eosinophil peroxidase	NM_000502	SIRNA_ASO0DIFR	A	8.55	-1.4	18.01	-0.72	1.054	0.445	1.381	0.01	82.44	-1 sigma	26.56
DDI2	DDI1, DNA-damage inducible 1, homolog 2 (S. cerevisiae)	NM_032341	SIRNA_ASO0DGHW	A	14	-1.44	12.58	-0.83	2.625	0.058	3.657	0.067	88.53	-0.5 sigma	26.58
ST3GAL4	ST3 beta-galactoside alpha-2,3-sialyltransferase 4	NM_006278	SIRNA_ASO0DE42	C	15.17	-0.85	11.41	-0.7	4.425	0.038	0.187	0.046	89.88	-0.5 sigma	26.58
CLEC4F	C-type lectin domain family 4, member F	NM_173535	SIRNA_ASO0E63C	A	16.04	-1.06	10.54	-1.04	0.193	0.253	1.149	0.056	90.88	-0.5 sigma	26.58
KCTD3	potassium channel tetramerisation domain containing 3	NM_016121	SIRNA_ASO0DFR6	B	9.78	-2.08	16.8	-1.01	4.085	0.051	4.262	0.036	83.77	-0.5 sigma	26.58
GBF1	golgi brefeldin A resistant guanine nucleotide exchange factor 1	NM_004193	SIRNA_ASO0DIRM	B	13.87	-1	12.72	-0.98	0.649	0.025	0.191	0.041	88.37	-0.5 sigma	26.59
DIO1	deiodinase, iodothyronine, type I	NM_000792	SIRNA_ASO0DS72	A	14.16	-0.68	12.44	-0.65	1.025	0.07	3.088	0.01	88.7	-0.5 sigma	26.6
SOD3	superoxide dismutase 3, extracellular	NM_003102	SIRNA_ASO0DEEP	C	14.19	-0.79	12.42	-0.57	2.219	0.054	0.072	0.01	88.72	-0.5 sigma	26.61
TNNI3	troponin I type 3 (cardiac)	NM_000363	SIRNA_ASO0DG0I	B	17.39	-2.29	9.25	-1.55	0.667	0.008	2.476	0.048	92.4	-0.5 sigma	26.64
POP7	processing of precursor 7, ribonuclease P/MRP subunit (S. cerevisiae)	NM_005837	SIRNA_ASO0DQ71	A	18.1	-1.33	8.58	-0.78	2.33	0.152	0.397	0.051	93.19	-0.5 sigma	26.68
KEL	Kell blood group, metallo-endopeptidase	NM_000420	SIRNA_ASO0DH17	B	18.27	-0.71	8.42	-0.61	2.775	0.051	1.745	0.074	93.39	-0.5 sigma	26.69
ST6GALNAC4	ST6 (alpha-N-acetyl-neuraminyl-2,3-beta-galactosyl-1,3)-N-acetylgalactosaminide alpha-2,6-sialyltransferase 4	NM_175039	SIRNA_ASO0DWK0	B	14.24	-0.98	12.46	-0.75	0.904	0.061	4.338	0.005	88.69	-0.5 sigma	26.7
DCN	decorin	NM_001920	SIRNA_ASO0DS0T	A	14.57	-0.95	12.13	-0.89	2.519	0.024	1.427	0.045	89.07	-0.5 sigma	26.7
MMP14	matrix metallopeptidase 14 (membrane-inserted)	NM_004995	SIRNA_ASO0DH38	C	13.01	-0.49	13.7	-0.27	1.001	0.011	1.3	0.019	87.27	-0.5 sigma	26.71
PNLIPRP1	pancreatic lipase-related protein 1	NM_006229	SIRNA_ASO0DBX0	B	16.78	-1.43	9.94	-0.83	1.966	0.133	1.459	0.042	91.61	-0.5 sigma	26.72
RAD23B	RAD23 homolog B (S. cerevisiae)	NM_002874	SIRNA_ASO0DCWI	C	13.83	-0.91	12.9	-0.94	3.241	0.19	2.607	0.04	88.19	-0.5 sigma	26.73
MMP24	matrix metallopeptidase 24 (membrane-inserted)	NM_006690	SIRNA_ASO0DHEK	A	13.94	-1.17	12.79	-0.74	2.104	0.162	1.111	0.019	88.32	-0.5 sigma	26.73
TFIP11	tuftelin interacting protein 11	NM_001008697	SIRNA_ASO0DWBA	B	12.57	-0.77	14.17	-0.73	0.659	0.027	3.133	0.071	86.75	-0.5 sigma	26.74
THAP8	THAP domain containing 8	NM_152658	SIRNA_ASO0F8BH	B	16.67	-0.56	10.07	-0.53	2.582	0.049	1.422	0.1	91.46	-0.5 sigma	26.74
CARD17	caspase recruitment domain family, member 17	NM_001007232	SIRNA_ASO0DNZN	A	15.23	-4.33	11.53	-1.45	5.328	0.284	0.901	0.118	89.77	-0.5 sigma	26.76
SRSF1	serine/arginine-rich splicing factor 1	NM_001078166	SIRNA_ASO0DE1O	A	9.51	-0.8	17.25	-0.48	1.297	0.026	3.203	0.131	83.3	-1 sigma	26.76
IGF2BP3	insulin-like growth factor 2 mRNA binding protein 3	NM_006547	SIRNA_ASO0DQIJ	B	15.22	-0.97	11.55	-0.76	0.182	0.044	0.611	0.018	89.75	-0.5 sigma	26.77
ABHD2	abhydrolase domain containing 2	NM_007011	SIRNA_ASO0DQTG	A	10.71	-1.32	16.06	-0.59	0.253	0.062	3.313	0.035	84.62	-0.5 sigma	26.77
PSMC4	proteasome (prosome, macropain) 26S subunit, ATPase, 4	NM_006503	SIRNA_ASO0DCQR	B	17.66	-1.58	9.13	-0.73	6.528	0.202	1.737	0.003	92.57	-0.5 sigma	26.79
BRPF1	bromodomain and PHD finger containing, 1	NM_001003694	SIRNA_ASO0DGPS	A	15.15	-1.22	11.65	-0.72	2.519	0.062	1.497	0.002	89.64	-0.5 sigma	26.8
HOXA1	homeobox A1	NM_005522	SIRNA_ASO0DTDA	A	18.97	-0.75	7.83	-0.7	7.444	0.023	0.096	0.007	94.11	-0.5 sigma	26.8
DPP7	dipeptidyl-peptidase 7	NM_013379	SIRNA_ASO0F7LS	A	13.43	-1.19	13.39	-0.72	3.514	0.195	0.149	0.046	87.65	-0.5 sigma	26.82
RRAS	related RAS viral (r-ras) oncogene homolog	NM_006270	SIRNA_ASO0DD4Y	C	11.03	-1.06	15.79	-0.68	1.63	0.011	2.909	0.027	84.93	-0.5 sigma	26.82
AGFG1	ArfGAP with FG repeats 1	NM_004504	SIRNA_ASO0DTDS	A	19.54	-0.74	7.28	-0.73	8.469	0.002	0.242	0.002	94.76	-0.5 sigma	26.82
SLC6A3	solute carrier family 6 (neurotransmitter transporter, dopamine), member 3	NM_001044	SIRNA_ASO0DE6T	C	14.06	-0.89	12.78	-0.6	2.935	0.023	0.658	0.105	88.34	-0.5 sigma	26.84
SF3B1	splicing factor 3b, subunit 1, 155kDa	NM_001005526	SIRNA_ASO0F81D	A	17.76	-1.15	9.08	-0.99	5.817	0.125	2.479	0.135	92.64	-0.5 sigma	26.84
GPR17	G protein-coupled receptor 17	NM_005291	SIRNA_ASO0DCC6	A	19.68	-1.15	7.17	-0.84	15.171	0.499	0.183	0.207	94.89	-0.5 sigma	26.85
DYNC1I2	dynein, cytoplasmic 1, intermediate chain 2	NM_001378	SIRNA_ASO0DSCN	C	16.15	-0.97	10.72	-0.73	0.658	0.034	0.069	0.031	90.73	-0.5 sigma	26.87
SCP2	sterol carrier protein 2	NM_001007098	SIRNA_ASO0DDYX	A	18.24	-1.69	8.63	-0.71	0.975	0.006	0.585	0.017	93.17	-0.5 sigma	26.87
MAPK13	mitogen-activated protein kinase 13	NM_002754	SIRNA_ASO0LHIY	B	13.86	-0.64	13.02	-0.29	0.412	0.04	5.484	0.333	88.08	-0.5 sigma	26.88
RBMXL2	RNA binding motif protein, X-linked-like 2	NM_014469	SIRNA_ASO0DWIK	A	16.02	-1.51	10.86	-1.04	1.968	0.41	0.375	0.109	90.56	-0.5 sigma	26.88
CASR	calcium-sensing receptor	NM_000388	SIRNA_ASO0DC70	C	16.21	-1.04	10.67	-0.67	5.062	0.052	1.384	0.052	90.79	-0.5 sigma	26.88
MFHAS1	malignant fibrous histiocytoma amplified sequence 1	NM_004225	SIRNA_ASO0D993	C	13.69	-0.6	13.23	-0.31	1.231	0.142	6.302	0.331	87.84	-0.5 sigma	26.92
LSM8	LSM8 homolog, U6 small nuclear RNA associated (S. cerevisiae)	NM_016200	SIRNA_ASO0F843	C	14.31	-1.35	12.63	-1.35	0.343	0.016	1.119	0.432	88.54	-0.5 sigma	26.94
CDK11B	cyclin-dependent kinase 11B	NM_033486	SIRNA_ASO0JKHX	C	12.93	-1.17	14.02	-1.36	1.92	0.118	2.108	0.028	86.94	-0.5 sigma	26.95
ARSK	arylsulfatase family, member K	NM_198150	SIRNA_ASO0E64E	B	17.52	-0.86	9.44	-0.73	4.198	0.284	1.617	0.019	92.24	-0.5 sigma	26.96
GPR113	G protein-coupled receptor 113	NM_153835	SIRNA_ASO0DBQG	B	14.36	-1.67	12.61	-0.7	6.114	0.204	1.735	0.087	88.56	-0.5 sigma	26.97
S100A11	S100 calcium binding protein A11	NM_005620	SIRNA_ASO0DD6C	B	11.9	-1.21	15.07	-0.67	2.847	0.015	0.08	0.013	85.76	-0.5 sigma	26.97
OBP2B	odorant binding protein 2B	NM_014581	SIRNA_ASO0DX9J	C	16.55	-2.68	10.42	-0.8	0.764	0.376	1.064	0.129	91.1	-0.5 sigma	26.97
DFFB	DNA fragmentation factor, 40kDa, beta polypeptide (caspase-activated DNase)	NM_004402	SIRNA_ASO0DS6Q	A	14.06	-0.7	12.92	-0.63	2.498	0.198	3.019	0.018	88.21	-0.5 sigma	26.98
GPR107	G protein-coupled receptor 107	NM_020960	SIRNA_ASO0DBMS	C	9.94	-0.71	17.04	-0.22	1.526	0.019	0.778	0.275	83.56	-1 sigma	26.98
SLCO2A1	solute carrier organic anion transporter family, member 2A1	NM_005630	SIRNA_ASO0DEAR	B	19.75	-1.09	7.25	-0.6	9.49	0.131	0.931	0.037	94.83	-0.5 sigma	27
DYNC1H1	dynein, cytoplasmic 1, heavy chain 1	NM_001376	SIRNA_ASO0DSCL	C	16.58	-0.96	10.45	-0.74	0.536	0.033	0.229	0.022	91.07	-0.5 sigma	27.03
CTSC	cathepsin C	NM_148170	SIRNA_ASO0DGWE	A	16.7	-1.85	10.36	-0.84	0.295	0.148	0.857	0.004	91.18	-0.5 sigma	27.06
CACNA1C	calcium channel, voltage-dependent, L type, alpha 1C subunit	NM_000719	SIRNA_ASO0DFA3	B	12.4	-0.68	14.68	-0.66	3.543	0.133	0.753	0.123	86.22	-0.5 sigma	27.08
S1PR1	sphingosine-1-phosphate receptor 1	NM_001400	SIRNA_ASO0DC9C	B	16.84	-1.37	10.26	-0.78	1.705	0.002	1.122	0.032	91.31	-0.5 sigma	27.1
KIF19	kinesin family member 19	NM_153209	SIRNA_ASO0E4EP	A	10.15	-1.15	16.95	-0.73	1.547	0.082	0.7	0.1	83.67	-1 sigma	27.1
AGBL5	ATP/GTP binding protein-like 5	NM_001035507	SIRNA_ASO0DZRI	C	14.64	-1.06	12.47	-0.77	4.019	0.211	4.727	0.002	88.75	-0.5 sigma	27.11
CNR1	cannabinoid receptor 1 (brain)	NM_016083	SIRNA_ASO0DC8H	B	18.8	-1.3	8.31	-0.84	4.021	0.21	1.507	0.046	93.59	-0.5 sigma	27.11
TMPRSS2	transmembrane protease, serine 2	NM_005656	SIRNA_ASO0DH86	C	14.77	-1.28	12.36	-0.8	1.105	0.066	1.531	0.061	88.87	-0.5 sigma	27.13
DECR2	2,4-dienoyl CoA reductase 2, peroxisomal	NM_020664	SIRNA_ASO0DUEB	B	17.46	-0.79	9.69	-0.89	1.057	0.036	0.371	0.179	91.98	-0.5 sigma	27.15
GABRD	gamma-aminobutyric acid (GABA) A receptor, delta	NM_000815	SIRNA_ASO0DFE1	C	18.1	-1.49	9.05	-0.84	1.207	0.043	0.242	0.037	92.74	-0.5 sigma	27.15
PSMB5	proteasome (prosome, macropain) subunit, beta type, 5	NM_002797	SIRNA_ASO0DH70	C	7.28	-1.47	19.87	-0.54	0.333	0.075	0.657	0.06	80.46	-1 sigma	27.15
WDFY3	WD repeat and FYVE domain containing 3	NM_014991	SIRNA_ASO0DR0L	B	16.37	-0.74	10.81	-0.74	0.661	0.053	0.298	0.031	90.68	-0.5 sigma	27.18
UBL5	ubiquitin-like 5	NM_001048241	SIRNA_ASO0F86J	C	14.17	-1.06	13.02	-0.75	2.343	0.066	0.223	0.134	88.13	-0.5 sigma	27.19
ST6GALNAC3	ST6 (alpha-N-acetyl-neuraminyl-2,3-beta-galactosyl-1,3)-N-acetylgalactosaminide alpha-2,6-sialyltransferase 3	NM_152996	SIRNA_ASO0DKHD	B	15.55	-1.24	11.64	-0.77	6.677	0.161	4.026	0.281	89.72	-0.5 sigma	27.19
PGAM2	phosphoglycerate mutase 2 (muscle)	NM_000290	SIRNA_ASO0DB9J	A	17.27	-0.39	9.92	-0.47	7.766	0.186	2.58	0.123	91.73	-0.5 sigma	27.19
HOXC4	homeobox C4	NM_014620	SIRNA_ASO0DSX6	A	18.99	-0.75	8.22	-0.68	7.112	0.031	0.826	0.052	93.73	-0.5 sigma	27.21
ACOT12	acyl-CoA thioesterase 12	NM_130767	SIRNA_ASO0E5WR	B	12.89	-0.77	14.33	-0.73	0.159	0.009	2.007	0.019	86.63	-0.5 sigma	27.22
TRHR	thyrotropin-releasing hormone receptor	NM_003301	SIRNA_ASO0DCJ5	B	14.41	-1.41	12.81	-0.5	0.972	0.452	0.674	0.01	88.37	-0.5 sigma	27.22
GRM5	glutamate receptor, metabotropic 5	NM_000842	SIRNA_ASO0DCE2	A	16.47	-1.23	10.75	-0.71	6.25	0.283	6.805	0.041	90.76	-0.5 sigma	27.22
HNRNPL	heterogeneous nuclear ribonucleoprotein L	NM_001005335	SIRNA_ASO0DTD6	A	19.22	-0.74	8	-0.69	7.371	0.027	0.323	0.027	93.99	-0.5 sigma	27.22
TACR1	tachykinin receptor 1	NM_015727	SIRNA_ASO0DC3R	A	10.18	-1.06	17.05	-0.2	0.555	0.001	0.503	0.052	83.57	-1 sigma	27.23
MYH13	myosin, heavy chain 13, skeletal muscle	NM_003802	SIRNA_ASO0DIRR	A	11.81	-0.73	15.46	-0.59	2.293	0.024	2.374	0.077	85.36	-0.5 sigma	27.27
DYNC1LI2	dynein, cytoplasmic 1, light intermediate chain 2	NM_006141	SIRNA_ASO0DSCO	C	16.42	-0.97	10.85	-0.72	0.188	0.012	0.008	0.034	90.65	-0.5 sigma	27.27
ST8SIA1	ST8 alpha-N-acetyl-neuraminide alpha-2,8-sialyltransferase 1	NM_003034	SIRNA_ASO0DE46	A	17.04	-0.67	10.24	-0.85	6.632	0.069	0.634	0.227	91.37	-0.5 sigma	27.28
NUFIP1	nuclear fragile X mental retardation protein interacting protein 1	NM_012345	SIRNA_ASO0DWGX	A	13.91	-1.57	13.38	-0.98	0.117	0.472	0.142	0.117	87.73	-0.5 sigma	27.29
DDX59	DEAD (Asp-Glu-Ala-Asp) box polypeptide 59	NM_001031725	SIRNA_ASO0E1Q3	B	18.9	-0.89	8.41	-0.77	8.748	0.485	0.233	0.008	93.52	-0.5 sigma	27.31
SERPINA6	serpin peptidase inhibitor, clade A (alpha-1 antiproteinase, antitrypsin), member 6	NM_001756	SIRNA_ASO0DOS7	A	15.38	-0.93	11.94	-0.7	1.081	0.051	1.758	0.057	89.39	-0.5 sigma	27.32
PSMB4	proteasome (prosome, macropain) subunit, beta type, 4	NM_002796	SIRNA_ASO0DH6V	A	12.49	-1.77	14.85	-0.74	4.401	0.268	0.097	0.027	86.06	-0.5 sigma	27.34
PUF60	poly-U binding splicing factor 60KDa	NM_014281	SIRNA_ASO0DQXY	A	11.24	-1.19	16.11	-0.82	2.324	0.147	1.714	0.088	84.64	-0.5 sigma	27.35
GPR109B	G protein-coupled receptor 109B	XM_001134375	SIRNA_ASO0DCKD	A	16.92	-0.91	10.43	-0.5	3.053	0.075	1.545	0.024	91.15	-0.5 sigma	27.35
CELSR2	cadherin, EGF LAG seven-pass G-type receptor 2 (flamingo homolog, Drosophila)	NM_001408	SIRNA_ASO0DC9V	C	15.57	-1.06	11.79	-0.62	4.738	0.043	0.688	0.022	89.57	-0.5 sigma	27.36
CA1	carbonic anhydrase I	NM_001738	SIRNA_ASO0DP4O	C	12.72	-1.2	14.65	-0.9	0.526	0.104	2.907	0.039	86.29	-0.5 sigma	27.37
UGP2	UDP-glucose pyrophosphorylase 2	NM_001001521	SIRNA_ASO0DHLF	A	15.39	-0.89	11.99	-0.65	1.617	0.162	3.855	0.111	89.35	-0.5 sigma	27.38
RBMX	RNA binding motif protein, X-linked	NM_002139	SIRNA_ASO0DWLC	B	14.38	-0.97	13.01	-0.73	0.24	0.045	5.02	0.011	88.17	-0.5 sigma	27.39
SRY	sex determining region Y	NM_003140	SIRNA_ASO0DEJ3	B	15.75	-0.61	11.66	-0.77	2.78	0.023	0.57	0.007	89.73	-0.5 sigma	27.41
MMP15	matrix metallopeptidase 15 (membrane-inserted)	NM_002428	SIRNA_ASO0DH39	A	18.86	-1.96	8.57	-0.69	3.078	0.352	0.401	0.022	93.35	-0.5 sigma	27.43
TGM7	transglutaminase 7	NM_052955	SIRNA_ASO0E4CJ	C	14.48	-1.34	12.97	-0.96	7.146	0.37	3.118	0.048	88.23	-0.5 sigma	27.45
TPMT	thiopurine S-methyltransferase	NM_000367	SIRNA_ASO0DHFX	A	15.38	-0.89	12.08	-0.65	0.996	0.176	1.306	0	89.26	-0.5 sigma	27.46
PSMC5	proteasome (prosome, macropain) 26S subunit, ATPase, 5	NM_002805	SIRNA_ASO0DCQU	B	18.34	-1.55	9.13	-0.73	1.372	0.028	1.62	0.009	92.7	-0.5 sigma	27.47
XYLT2	xylosyltransferase II	NM_022167	SIRNA_ASO0F86X	A	19.61	-2.02	7.9	-1.41	1.939	0.113	1.739	0.487	94.16	-0.5 sigma	27.51
LSM5	LSM5 homolog, U6 small nuclear RNA associated (S. cerevisiae)	NM_012322	SIRNA_ASO0F81P	C	11.72	-1.64	15.8	-1.06	0.383	0.407	0.29	0.464	85.02	-0.5 sigma	27.52
CACNA1B	calcium channel, voltage-dependent, N type, alpha 1B subunit	NM_000718	SIRNA_ASO0DFA0	B	13.55	-0.64	13.98	-0.7	3.399	0.132	1.944	0.058	87.08	-0.5 sigma	27.53
CLEC4C	C-type lectin domain family 4, member C	NM_130441	SIRNA_ASO0E6BB	B	19.96	-0.38	7.61	-0.64	0.659	0.059	0.658	0	94.52	-0.5 sigma	27.57
TGFBR1	transforming growth factor, beta receptor 1	NM_004612	SIRNA_ASO0JKM6	C	12.71	-0.93	14.89	-0.68	4.704	0.024	1.958	0.029	86.06	-0.5 sigma	27.6
CD163L1	CD163 molecule-like 1	NM_174941	SIRNA_ASO0DKI2	B	19.49	-1.15	8.11	-0.89	5.904	0.142	2.377	0.24	93.94	-0.5 sigma	27.6
CNTF	ciliary neurotrophic factor	NM_000614	SIRNA_ASO0DPE6	A	19.96	-0.69	7.64	-0.68	1.898	0.026	0.04	0.005	94.49	-0.5 sigma	27.6
BLMH	bleomycin hydrolase	NM_000386	SIRNA_ASO0DG87	C	14.64	-1.23	12.97	-0.61	1.193	0.079	1.325	0.075	88.25	-0.5 sigma	27.61
PLA2G6	phospholipase A2, group VI (cytosolic, calcium-independent)	NM_001004426	SIRNA_ASO0DIGM	B	16.94	-0.86	10.67	-0.71	1.8	0.077	2.352	0.002	90.92	-0.5 sigma	27.61
DZIP1L	DAZ interacting protein 1-like	NM_173543	SIRNA_ASO0E6BV	B	17.33	-0.52	10.3	-0.52	0.124	0.096	2.717	0.158	91.36	-0.5 sigma	27.63
CSNK2B	casein kinase 2, beta polypeptide	NM_001320	SIRNA_ASO0DS3M	C	15.42	-0.86	12.22	-0.81	0.012	0.124	0.666	0.075	89.13	-0.5 sigma	27.64
PES1	pescadillo homolog 1, containing BRCT domain (zebrafish)	NM_014303	SIRNA_ASO0DRU3	B	15.98	-1.71	11.67	-1.12	4.245	0.213	3.818	0.376	89.76	-0.5 sigma	27.65
MTCH2	mitochondrial carrier homolog 2 (C. elegans)	NM_014342	SIRNA_ASO0DWCF	C	16.93	-1.51	10.72	-1.19	3.125	0.455	0.568	0.484	90.87	-0.5 sigma	27.65
ADCY4	adenylate cyclase 4	NM_139247	SIRNA_ASO0E6BP	B	17.53	-0.51	10.12	-0.53	4.625	0.336	3.731	0.127	91.57	-0.5 sigma	27.65
GCGR	glucagon receptor	NM_000160	SIRNA_ASO0DCAT	A	13.39	-1.03	14.29	0.16	2.721	0.101	10.138	1.031	86.75	-0.5 sigma	27.68
PDXP	pyridoxal (pyridoxine, vitamin B6) phosphatase	NM_020315	SIRNA_ASO0DB1E	A	17.13	-2.25	10.59	-1.05	9.774	0.483	1.462	0.068	91.04	-0.5 sigma	27.72
GPR35	G protein-coupled receptor 35	NM_005301	SIRNA_ASO0DCDA	C	16.99	-0.75	10.74	-0.73	6.232	0.096	7.448	0.031	90.87	-0.5 sigma	27.73
PPP1R16A	protein phosphatase 1, regulatory (inhibitor) subunit 16A	NM_032902	SIRNA_ASO0DB40	C	16.97	-0.92	10.77	-0.62	4.223	0.143	0.105	0.067	90.83	-0.5 sigma	27.74
ITPR1	inositol 1,4,5-triphosphate receptor, type 1	NM_002222	SIRNA_ASO0DFGB	A	15.84	-2.14	11.91	-1.15	5.187	0.633	0.064	0.031	89.5	-0.5 sigma	27.75
RAB43	RAB43, member RAS oncogene family	NM_198490	SIRNA_ASO0DNNE	C	17.4	-0.85	10.35	-0.92	6.239	0.091	0.445	0.028	91.32	-0.5 sigma	27.75
SCAMP5	secretory carrier membrane protein 5	NM_138967	SIRNA_ASO0E6BK	B	17	-0.54	10.77	-0.5	0.112	0.083	0.017	0.039	90.83	-0.5 sigma	27.77
CTSL3	cathepsin L family member 3	NM_001023564	SIRNA_ASO0DGNJ	C	15.89	-0.4	11.89	-0.42	0.917	0.051	1.104	0.023	89.53	-0.5 sigma	27.78
SRSF9	serine/arginine-rich splicing factor 9	NM_003769	SIRNA_ASO0DIPO	A	15.45	-0.66	12.37	-0.66	4.031	0.007	1.01	0.002	88.98	-0.5 sigma	27.82
PDC	phosducin	NM_002597	SIRNA_ASO0DB6W	C	13.44	-1.01	14.41	-0.4	2.276	0.101	3.109	0.072	86.64	-0.5 sigma	27.85
TRIM50	tripartite motif-containing 50	NM_178125	SIRNA_ASO0E5UI	A	13.13	-1.24	14.72	-0.86	0.731	0.035	0.681	0.049	86.29	-0.5 sigma	27.85
PFKFB3	6-phosphofructo-2-kinase/fructose-2,6-biphosphatase 3	NM_004566	SIRNA_ASO0DAPM	B	15.51	-1.95	12.34	-1.05	1.515	0.002	1.494	0.042	89.03	-0.5 sigma	27.85
KCNK6	potassium channel, subfamily K, member 6	NM_004823	SIRNA_ASO0DFOR	C	15.58	-1.48	12.29	-0.81	4.285	0.32	0.143	0.02	89.09	-0.5 sigma	27.87
ST3GAL1	ST3 beta-galactoside alpha-2,3-sialyltransferase 1	NM_003033	SIRNA_ASO0DE3U	A	15.89	-0.69	11.98	-0.78	3.709	0.015	2.739	0.063	89.45	-0.5 sigma	27.87
RGL2	ral guanine nucleotide dissociation stimulator-like 2	NM_004761	SIRNA_ASO0DCUX	C	12.52	-0.93	15.36	-0.84	1.708	0.221	0.314	0.057	85.56	-0.5 sigma	27.88
TTC8	tetratricopeptide repeat domain 8	NM_144596	SIRNA_ASO0E4E7	A	9.08	-1.18	18.83	-0.68	2.023	0.061	5.815	0.076	81.67	-1 sigma	27.91
LCTL	lactase-like	NM_207338	SIRNA_ASO0E6BQ	B	19.72	-0.4	8.21	-0.61	5.081	0.177	0.164	0.024	93.89	-0.5 sigma	27.93
TRIM32	tripartite motif-containing 32	NM_012210	SIRNA_ASO0DQYM	A	13.2	-1.14	14.76	-0.85	1.748	0.041	1.001	0.07	86.26	-0.5 sigma	27.96
CSNK1D	casein kinase 1, delta	NM_001893	SIRNA_ASO0JKFL	C	10.69	-1.23	17.27	-1.17	3.496	0.094	1.872	0.184	83.41	-1 sigma	27.96
UBA1	ubiquitin-like modifier activating enzyme 1	NM_003334	SIRNA_ASO0DHJ9	A	16.66	-0.86	11.31	-0.68	1.272	0.23	1.72	0.018	90.24	-0.5 sigma	27.97
ZDHHC18	zinc finger, DHHC-type containing 18	NM_032283	SIRNA_ASO0E1UM	C	14.11	-1.04	13.91	-0.78	3.425	0.078	0.543	0.022	87.24	-0.5 sigma	28.02
SLC39A7	solute carrier family 39 (zinc transporter), member 7	NM_001077516	SIRNA_ASO0DGQG	A	18.13	-1.15	9.89	-0.75	4.874	0.09	1.106	0.004	91.91	-0.5 sigma	28.02
DDX54	DEAD (Asp-Glu-Ala-Asp) box polypeptide 54	NM_024072	SIRNA_ASO0E01E	A	15.91	-1.14	12.12	-1.41	6.012	0.028	2.506	0.208	89.31	-0.5 sigma	28.03
LSM2	LSM2 homolog, U6 small nuclear RNA associated (S. cerevisiae)	NM_021177	SIRNA_ASO0DZLJ	C	12	-1.12	16.03	-0.67	0.022	0.127	6.84	0.053	84.82	-0.5 sigma	28.03
KCNK13	potassium channel, subfamily K, member 13	NM_022054	SIRNA_ASO0DFT9	C	14	-0.54	14.05	-0.26	0.677	0.033	1.81	0.06	87.08	-0.5 sigma	28.05
CLTB	clathrin, light chain B	NM_001834	SIRNA_ASO0DPE3	A	18.58	-0.72	9.47	-0.59	0.721	0.049	0.562	0.042	92.42	-0.5 sigma	28.05
LONP1	lon peptidase 1, mitochondrial	NM_004793	SIRNA_ASO0DHBQ	B	9.49	-1.38	18.56	-0.45	2.634	0.02	9.295	0.127	82	-1 sigma	28.05
IL20RB	interleukin 20 receptor beta	NM_144717	SIRNA_ASO0DXZR	C	12.91	-1.39	15.15	-1.28	0.607	0.012	1.253	0.412	85.83	-0.5 sigma	28.06
PARG	poly (ADP-ribose) glycohydrolase	NM_003631	SIRNA_ASO0DIJS	B	17.4	-0.85	10.66	-0.71	0.456	0.045	1.976	0.012	91.02	-0.5 sigma	28.06
MRGPRF	MAS-related GPR, member F	NM_145015	SIRNA_ASO0DBQT	C	9.37	-0.72	18.7	-0.2	1.594	0.082	8.405	0.282	81.84	-1 sigma	28.07
BMX	BMX non-receptor tyrosine kinase	NM_001721	SIRNA_ASO0JKHM	C	14.09	-1.14	14.03	-1.36	0.624	0.15	1.493	0.053	87.11	-0.5 sigma	28.12
AURKB	aurora kinase B	NM_004217	SIRNA_ASO0D98S	A	13.21	-1.23	14.91	-0.86	0.193	0.042	1.734	0.002	86.11	-0.5 sigma	28.12
BTF3	basic transcription factor 3	NM_001037637	SIRNA_ASO0DOZL	A	19.37	-0.86	8.78	-0.78	0.881	0.038	0.325	0.021	93.25	-0.5 sigma	28.15
QARS	glutaminyl-tRNA synthetase	NM_005051	SIRNA_ASO0DCUL	C	15.07	-0.88	13.09	-0.93	1.884	0.22	0.162	0.064	88.21	-0.5 sigma	28.16
EIF4G1	eukaryotic translation initiation factor 4 gamma, 1	NM_198241	SIRNA_ASO0DS4R	C	17.71	-0.86	10.47	-0.71	0.092	0.031	2.081	0.008	91.27	-0.5 sigma	28.18
EPHA7	EPH receptor A7	NM_004440	SIRNA_ASO0JKIY	C	11.04	-1.21	17.15	-1.23	0.49	0.171	0.316	0.111	83.58	-1 sigma	28.19
LSM3	LSM3 homolog, U6 small nuclear RNA associated (S. cerevisiae)	NM_014463	SIRNA_ASO0DWKU	B	13.3	-1	14.9	-0.7	0.811	0.06	5.588	0.031	86.14	-0.5 sigma	28.2
TNNT1	troponin T type 1 (skeletal, slow)	NM_003283	SIRNA_ASO0DG0M	C	14.7	-0.53	13.52	-0.31	4.814	0.178	2.448	0.009	87.72	-0.5 sigma	28.22
CARS	cysteinyl-tRNA synthetase	NM_001014437	SIRNA_ASO0DOS1	A	17.33	-0.89	10.89	-0.72	0.153	0.031	0.02	0.014	90.78	-0.5 sigma	28.22
TAC1	tachykinin, precursor 1	NM_003182	SIRNA_ASO0F7J6	B	11.97	-0.72	16.28	-0.52	0.273	0.093	2.662	0.156	84.58	-0.5 sigma	28.25
HOXD3	homeobox D3	NM_006898	SIRNA_ASO0DTFR	B	18.03	-0.9	10.23	-0.87	1.312	0.049	1.818	0.079	91.56	-0.5 sigma	28.26
SLC23A3	solute carrier family 23 (nucleobase transporters), member 3	NM_144712	SIRNA_ASO0E640	B	14.18	-1.04	14.09	-0.56	3.291	0.075	0.127	0.057	87.07	-0.5 sigma	28.27
KCND3	potassium voltage-gated channel, Shal-related subfamily, member 3	NM_004980	SIRNA_ASO0DFHO	B	16.32	-1.63	11.95	-1.09	1.107	0.092	0.671	0.09	89.55	-0.5 sigma	28.27
OGFR	opioid growth factor receptor	NM_007346	SIRNA_ASO0DQUY	B	17.92	-1.59	10.36	-1	1.306	0.06	0.331	0.121	91.41	-0.5 sigma	28.28
TTC1	tetratricopeptide repeat domain 1	NM_003314	SIRNA_ASO0DHHL	A	15.75	-0.89	12.55	-0.63	4.948	0.088	2.61	0.057	88.86	-0.5 sigma	28.3
TAPBP	TAP binding protein (tapasin)	NM_172209	SIRNA_ASO0DF1J	C	9.81	-0.46	18.5	1.78	3.189	0.089	2.685	0.088	82.09	-1 sigma	28.31
ZNF385B	zinc finger protein 385B	NM_152520	SIRNA_ASO0E61I	A	17.09	-1.04	11.23	-1.02	3.707	0.119	3.041	0.1	90.41	-0.5 sigma	28.32
GATM	glycine amidinotransferase (L-arginine:glycine amidinotransferase)	NM_001482	SIRNA_ASO0DSZ9	C	12.22	-0.88	16.13	-0.77	2.077	0.087	8.047	0.008	84.75	-0.5 sigma	28.35
HSD17B8	hydroxysteroid (17-beta) dehydrogenase 8	NM_014234	SIRNA_ASO0DGQJ	A	17.68	-1.16	10.68	-0.73	4.033	0.072	1.227	0.045	91.05	-0.5 sigma	28.36
ELK1	ELK1, member of ETS oncogene family	NM_005229	SIRNA_ASO0DPLB	C	17.97	-0.84	10.41	-0.72	0.435	0.013	1.815	0.049	91.38	-0.5 sigma	28.38
CHTF18	CTF18, chromosome transmission fidelity factor 18 homolog (S. cerevisiae)	NM_022092	SIRNA_ASO0DB21	C	17.96	-0.9	10.43	-0.65	1.759	0.083	0.857	0.008	91.35	-0.5 sigma	28.39
EIF4A2	eukaryotic translation initiation factor 4A2	NM_001967	SIRNA_ASO0DS4M	C	17.33	-0.89	11.07	-0.61	0.31	0.002	2.765	0.118	90.6	-0.5 sigma	28.4
EIF4E	eukaryotic translation initiation factor 4E	NM_001968	SIRNA_ASO0DS4O	C	18.38	-0.81	10.02	-0.79	0.137	0.007	1.214	0.154	91.84	-0.5 sigma	28.4
GALNT5	UDP-N-acetyl-alpha-D-galactosamine:polypeptide N-acetylgalactosaminyltransferase 5 (GalNAc-T5)	NM_014568	SIRNA_ASO0DVTG	A	15.33	-1.21	13.08	-0.71	4.712	0.06	0.046	0.094	88.27	-0.5 sigma	28.41
LRP8	low density lipoprotein receptor-related protein 8, apolipoprotein e receptor	NM_001018054	SIRNA_ASO0DGP3	C	18.39	-2.55	10.02	-2.36	9.269	0.46	0.554	0.157	91.84	-0.5 sigma	28.41
DIO3	deiodinase, iodothyronine, type III	NM_001362	SIRNA_ASO0DS74	A	14.47	-0.66	13.98	-0.57	0.378	0.013	1.198	0.106	87.23	-0.5 sigma	28.45
RBBP6	retinoblastoma binding protein 6	NM_006910	SIRNA_ASO0DCZ5	B	16.68	-1.55	11.77	-0.92	2.576	0.319	0.654	0.092	89.79	-0.5 sigma	28.45
PDE4D	phosphodiesterase 4D, cAMP-specific (phosphodiesterase E3 dunce homolog, Drosophila)	NM_006203	SIRNA_ASO0DB7I	A	15.16	-0.45	13.3	-0.23	3.556	0.165	3.884	0.174	88.01	-0.5 sigma	28.46
DHDH	dihydrodiol dehydrogenase (dimeric)	NM_014475	SIRNA_ASO0DWL5	B	11.92	-1.03	16.54	-0.66	0.698	0.059	4.736	0.021	84.31	-0.5 sigma	28.46
CDC45	cell division cycle 45 homolog (S. cerevisiae)	NM_003504	SIRNA_ASO0DIGA	B	17.28	-0.85	11.18	-0.7	2.435	0.093	2.834	0.008	90.49	-0.5 sigma	28.46
ADAM11	ADAM metallopeptidase domain 11	NM_002390	SIRNA_ASO0DH1W	C	15.38	-0.41	13.09	-0.32	1.215	0.06	1.801	0.028	88.26	-0.5 sigma	28.47
GRM2	glutamate receptor, metabotropic 2	NM_000839	SIRNA_ASO0DCDU	B	17.07	-1.12	11.41	-1.01	7.219	0.036	2.57	0.122	90.21	-0.5 sigma	28.48
DNASE2	deoxyribonuclease II, lysosomal	NM_001375	SIRNA_ASO0DSCK	C	19	-0.91	9.48	-0.79	3.149	0.053	0.156	0.02	92.49	-0.5 sigma	28.48
CREBBP	CREB binding protein	NM_001079846	SIRNA_ASO0DPF5	A	19.29	-0.72	9.19	-0.6	13.49	0.229	0.366	0.03	92.83	-0.5 sigma	28.48
PDXK	pyridoxal (pyridoxine, vitamin B6) kinase	NM_003681	SIRNA_ASO0D962	C	14.27	-0.59	14.25	-0.27	5.211	0.042	0.803	0.029	86.92	-0.5 sigma	28.52
ATP8B1	ATPase, class I, type 8B, member 1	NM_005603	SIRNA_ASO0DB31	A	13.99	-0.5	14.53	-0.14	12.346	0.335	4.833	0.228	86.61	-0.5 sigma	28.52
AP4E1	adaptor-related protein complex 4, epsilon 1 subunit	NM_007347	SIRNA_ASO0DW0X	A	17.14	-1.17	11.39	-0.92	2.304	0.017	2.791	0.147	90.25	-0.5 sigma	28.53
MPHOSPH10	M-phase phosphoprotein 10 (U3 small nucleolar ribonucleoprotein)	NM_005791	SIRNA_ASO0DQ6P	A	18.15	-1.33	10.4	-0.74	3.338	0.125	0.164	0.062	91.42	-0.5 sigma	28.55
OSBP2	oxysterol binding protein 2	NM_030758	SIRNA_ASO0DTMX	B	15.16	-0.69	13.4	-0.75	0.821	0.023	4.143	0.045	87.92	-0.5 sigma	28.56
CDKL1	cyclin-dependent kinase-like 1 (CDC2-related kinase)	NM_004196	SIRNA_ASO0D972	C	18.22	-0.51	10.34	-0.47	10.993	0.079	0.742	0.041	91.49	-0.5 sigma	28.56
ECEL1	endothelin converting enzyme-like 1	NM_004826	SIRNA_ASO0DHBV	A	19.08	-1.58	9.48	-0.88	0.304	0.111	0.044	0.027	92.51	-0.5 sigma	28.56
RBMY1F	RNA binding motif protein, Y-linked, family 1, member F	NM_152585	SIRNA_ASO0E651	B	19.64	-0.76	8.93	-0.76	5.709	0.372	2.84	0.067	93.16	-0.5 sigma	28.57
RPIA	ribose 5-phosphate isomerase A	NM_144563	SIRNA_ASO0DVWD	A	11.98	-1.17	16.6	-0.8	3.003	0.162	0.976	0.068	84.26	-0.5 sigma	28.58
SEPT10	septin 10	NM_144710	SIRNA_ASO0E61G	A	11.88	-1.21	16.72	-0.89	0.329	0.234	1.2	0.046	84.13	-0.5 sigma	28.6
SR140	U2-associated SR140 protein	NM_001080415	SIRNA_ASO0DVZA	B	19.5	-1.67	9.11	-0.94	11.489	0.375	2.662	0.272	92.96	-0.5 sigma	28.61
POLR3A	polymerase (RNA) III (DNA directed) polypeptide A, 155kDa	NM_007055	SIRNA_ASO0DVT2	A	12.66	-1.28	15.96	-0.59	0.751	0.072	0.12	0.104	84.99	-0.5 sigma	28.62
EHMT2	euchromatic histone-lysine N-methyltransferase 2	NM_006709	SIRNA_ASO0DVNF	B	13.87	-1.22	14.76	-0.87	1.71	0.011	0.812	0.062	86.36	-0.5 sigma	28.63
SMNDC1	survival motor neuron domain containing 1	NM_005871	SIRNA_ASO0DQ7F	A	16.62	-1.37	12.02	-0.7	6.316	0.043	0.287	0.078	89.53	-0.5 sigma	28.64
KCND2	potassium voltage-gated channel, Shal-related subfamily, member 2	NM_012281	SIRNA_ASO0DFHM	C	13.85	-1.27	14.8	-0.69	3.047	0.005	2.267	0.01	86.32	-0.5 sigma	28.65
PRC1	protein regulator of cytokinesis 1	NM_003981	SIRNA_ASO0DJ0H	C	16.28	-1.28	12.37	-2.58	2.412	0.038	1.026	0.337	89.13	-0.5 sigma	28.65
GGT7	gamma-glutamyltransferase 7	NM_178026	SIRNA_ASO0F7KV	C	17.51	-0.35	11.14	-0.49	5.538	0.197	2.141	0.071	90.57	-0.5 sigma	28.65
SYN1	synapsin I	NM_006950	SIRNA_ASO0DE7K	B	16.04	-0.61	12.62	-0.71	4.629	0.029	1.946	0.085	88.84	-0.5 sigma	28.66
SLC15A1	solute carrier family 15 (oligopeptide transporter), member 1	NM_005073	SIRNA_ASO0DE9P	C	17.88	-0.68	10.79	-0.64	1.016	0.005	1.02	0.051	90.98	-0.5 sigma	28.67
CLEC4C	C-type lectin domain family 4, member C	NM_130441	SIRNA_ASO0E68V	A	13.54	-1.39	15.15	-0.71	1.392	0.326	1.496	0.123	85.92	-0.5 sigma	28.69
PKMYT1	protein kinase, membrane associated tyrosine/threonine 1	NM_004203	SIRNA_ASO0LH7Y	A	15	-1.42	13.7	-1.1	3.405	0.126	2.577	0.001	87.59	-0.5 sigma	28.7
ABCC8	ATP-binding cassette, sub-family C (CFTR/MRP), member 8	NM_000352	SIRNA_ASO0DEM0	B	17.86	-0.54	10.84	-0.81	1.586	0.159	1.018	0.081	90.93	-0.5 sigma	28.7
ASPA	aspartoacylase	NM_000049	SIRNA_ASO0DG80	C	18.57	-1.1	10.14	-0.72	2.498	0.046	2.516	0.014	91.76	-0.5 sigma	28.71
SRSF1	serine/arginine-rich splicing factor 1	NM_001078166	SIRNA_ASO0DE1P	B	11.01	-1.33	17.7	-0.6	0.092	0.112	3.283	0.015	83.04	-1 sigma	28.71
GCLC	glutamate-cysteine ligase, catalytic subunit	NM_001498	SIRNA_ASO0DT21	B	14.16	-1.25	14.56	-0.81	1.062	0.22	0.272	0.034	86.6	-0.5 sigma	28.72
NUDC	nuclear distribution gene C homolog (A. nidulans)	NM_006600	SIRNA_ASO0DVLX	C	16.5	-0.95	12.22	-0.88	0.438	0.13	2.417	0.045	89.32	-0.5 sigma	28.72
FTCD	formiminotransferase cyclodeaminase	NM_006657	SIRNA_ASO0DQP0	C	11.84	-1.09	16.88	-0.77	1.298	0.178	3.092	0.033	83.96	-0.5 sigma	28.72
TAC3	tachykinin 3	NM_013251	SIRNA_ASO0DEMA	B	17.39	-0.56	11.35	-0.78	0.688	0.091	0.989	0.078	90.34	-0.5 sigma	28.74
COPS2	COP9 constitutive photomorphogenic homolog subunit 2 (Arabidopsis)	NM_004236	SIRNA_ASO0DJ6G	B	14.71	-1.19	14.05	-0.94	2.939	0.074	1.183	0.071	87.2	-0.5 sigma	28.76
PSMB9	proteasome (prosome, macropain) subunit, beta type, 9 (large multifunctional peptidase 2)	NM_002800	SIRNA_ASO0DH78	B	19.47	-1.13	9.3	-0.71	3.091	0.179	3.173	0.001	92.77	-0.5 sigma	28.77
ITPK1	inositol 1,3,4-triphosphate 5/6 kinase	NM_014216	SIRNA_ASO0D9QC	A	19.75	-1.07	9.02	-0.59	7.728	0.209	3.756	0.075	93.1	-0.5 sigma	28.77
TNNC1	troponin C type 1 (slow)	NM_003280	SIRNA_ASO0F7K3	C	11.24	-0.62	17.53	0.05	1.035	0.028	4.454	0.14	83.23	-1 sigma	28.77
PSMD7	proteasome (prosome, macropain) 26S subunit, non-ATPase, 7	NM_002811	SIRNA_ASO0DCRA	C	13.97	-0.76	14.81	-0.95	2.435	0.219	1.791	0.004	86.33	-0.5 sigma	28.78
USP26	ubiquitin specific peptidase 26	NM_031907	SIRNA_ASO0DGH6	A	13.71	-1.45	15.08	-0.78	1.822	0.037	1.377	0.018	86.02	-0.5 sigma	28.79
ADRA2A	adrenergic, alpha-2A-, receptor	NM_000681	SIRNA_ASO0DBJL	C	18.28	-0.97	10.52	-0.68	4.895	0.043	0.659	0.017	91.32	-0.5 sigma	28.8
SCN5A	sodium channel, voltage-gated, type V, alpha subunit	NM_000335	SIRNA_ASO0DFLN	B	16.37	-1.62	12.44	-1.08	0.171	0.052	0.788	0.134	89.08	-0.5 sigma	28.81
MYO18A	myosin XVIIIA	NM_078471	SIRNA_ASO0DO2D	C	16.7	-7.99	12.11	-2.6	1.119	1.574	1.526	0.69	89.46	-0.5 sigma	28.81
GRIN2A	glutamate receptor, ionotropic, N-methyl D-aspartate 2A	NM_000833	SIRNA_ASO0DFFX	B	16.97	-1.6	11.85	-1.1	7.975	0.198	0.527	0.094	89.77	-0.5 sigma	28.82
EIF3D	eukaryotic translation initiation factor 3, subunit D	NM_003753	SIRNA_ASO0DIP1	B	15.7	-0.96	13.14	-0.97	0.148	0.005	0.099	0.043	88.27	-0.5 sigma	28.84
ILDR1	immunoglobulin-like domain containing receptor 1	NM_175924	SIRNA_ASO0DKQL	C	17.23	-0.86	11.62	-0.88	6.556	0.098	4.245	0.074	90.04	-0.5 sigma	28.85
GZMK	granzyme K (granzyme 3; tryptase II)	NM_002104	SIRNA_ASO0DH0D	C	14.54	-0.44	14.32	-0.23	2.103	0.087	4.591	0.256	86.91	-0.5 sigma	28.86
THOC4	THO complex 4	XM_001134346	SIRNA_ASO0DVDI	A	9.06	-1.58	19.8	-0.52	0.487	0.196	2.907	0.029	80.71	-1 sigma	28.86
NUP62	nucleoporin 62kDa	NM_012346	SIRNA_ASO0DTMP	B	13.81	-0.73	15.06	-0.7	1.009	0.026	5.163	0.016	86.05	-0.5 sigma	28.87
ZNF385A	zinc finger protein 385A	NM_015481	SIRNA_ASO0DTNO	B	12.33	-0.78	16.55	-0.66	0.146	0.012	4.64	0.028	84.36	-0.5 sigma	28.88
KLHL20	kelch-like 20 (Drosophila)	NM_014458	SIRNA_ASO0DX1B	C	15.51	-1.57	13.38	-1.51	1.972	0.249	4.426	0.214	88	-0.5 sigma	28.89
CAD	carbamoyl-phosphate synthetase 2, aspartate transcarbamylase, and dihydroorotase	NM_004341	SIRNA_ASO0F7QK	C	13.65	-1.17	15.25	-0.89	0.238	0.082	2.163	0.055	85.84	-0.5 sigma	28.9
SLU7	SLU7 splicing factor homolog (S. cerevisiae)	NM_006425	SIRNA_ASO0DVK8	B	12.67	-1.04	16.23	-0.6	1.121	0.012	2.269	0.021	84.72	-0.5 sigma	28.9
ELF3	E74-like factor 3 (ets domain transcription factor, epithelial-specific )	NM_004433	SIRNA_ASO0DS4Z	C	18.19	-0.82	10.75	-0.68	0.079	0.013	1.78	0.038	91.09	-0.5 sigma	28.94
TUSC3	tumor suppressor candidate 3	NM_006765	SIRNA_ASO0DGR1	A	14.1	-1.24	14.88	-0.66	0.423	0.024	0.519	0.035	86.28	-0.5 sigma	28.98
TNFAIP1	tumor necrosis factor, alpha-induced protein 1 (endothelial)	NM_021137	SIRNA_ASO0DG01	C	15.16	-0.52	13.82	-0.3	6.647	0.226	4.229	0.174	87.5	-0.5 sigma	28.98
PTDSS2	phosphatidylserine synthase 2	NM_030783	SIRNA_ASO0E2YT	C	14.4	-1.55	14.6	-1.13	2.122	0.037	0.666	0.182	86.61	-0.5 sigma	29
TRDN	triadin	NM_006073	SIRNA_ASO0DQ7P	A	13.01	-1.47	16.02	-0.61	3.664	0.311	0.71	0.068	84.98	-0.5 sigma	29.03
ATN1	atrophin 1	NM_001007026	SIRNA_ASO0DS8H	A	15.58	-0.57	13.46	-0.62	4.409	0.36	6.243	0.113	87.94	-0.5 sigma	29.04
LGI3	leucine-rich repeat LGI family, member 3	NM_139278	SIRNA_ASO0E6F7	C	18.79	-2.06	10.28	-2.13	1.2	0.276	2.937	0.357	91.67	-0.5 sigma	29.07
IMPDH1	IMP (inosine monophosphate) dehydrogenase 1	NM_183243	SIRNA_ASO0DTRD	A	19.2	-1.08	9.87	-0.84	5.51	0.179	0.825	0.011	92.15	-0.5 sigma	29.07
SCN7A	sodium channel, voltage-gated, type VII, alpha	NM_002976	SIRNA_ASO0DFLQ	B	10.97	-1.8	18.11	-0.91	3.359	0.175	6.44	0.307	82.62	-1 sigma	29.08
SLC10A4	solute carrier family 10 (sodium/bile acid cotransporter family), member 4	NM_152679	SIRNA_ASO0E6CM	B	14.18	-0.69	14.99	-0.31	1.227	0.02	0.034	0.056	86.18	-0.5 sigma	29.17
CDCP2	CUB domain containing protein 2	NM_201546	SIRNA_ASO0E6C1	B	17.43	-0.52	11.74	-0.46	1.1	0.031	3.049	0.091	89.97	-0.5 sigma	29.17
RREB1	ras responsive element binding protein 1	NM_002955	SIRNA_ASO0DD54	C	16.59	-0.95	12.59	-0.81	11.096	0.263	3.031	0.03	88.98	-0.5 sigma	29.18
MEGF9	multiple EGF-like-domains 9	NM_001080497	SIRNA_ASO0DSIW	C	18.08	-0.83	11.13	-0.6	0.219	0.038	2.637	0.102	90.69	-0.5 sigma	29.21
GALNT2	UDP-N-acetyl-alpha-D-galactosamine:polypeptide N-acetylgalactosaminyltransferase 2 (GalNAc-T2)	NM_004481	SIRNA_ASO0DSZ1	C	11.83	-0.93	17.38	-0.66	2.235	0.071	5.408	0.194	83.46	-1 sigma	29.21
CCIN	calicin	NM_005893	SIRNA_ASO0DP36	B	14.39	-1.04	14.86	-0.85	2.779	0.204	1.263	0.088	86.35	-0.5 sigma	29.25
SHOX2	short stature homeobox 2	NM_003030	SIRNA_ASO0DE3F	A	12.98	-0.74	16.27	-0.54	0.316	0.046	3.181	0.115	84.73	-0.5 sigma	29.25
PRTFDC1	phosphoribosyl transferase domain containing 1	NM_020200	SIRNA_ASO0DZ3P	A	18.82	-0.96	10.43	-0.55	6.974	0.143	5.192	0.166	91.52	-0.5 sigma	29.25
TBR1	T-box, brain, 1	NM_006593	SIRNA_ASO0DQIS	B	16.39	-0.93	12.87	-0.72	0.45	0.065	0.58	0.025	88.66	-0.5 sigma	29.26
MYC	v-myc myelocytomatosis viral oncogene homolog (avian)	NM_002467	SIRNA_ASO0DUOT	C	11.46	-3.51	17.85	-1.19	2.338	0.086	3.087	0.401	82.94	-1 sigma	29.31
CYP1A2	cytochrome P450, family 1, subfamily A, polypeptide 2	NM_000761	SIRNA_ASO0DS51	C	11.42	-0.94	17.89	-0.67	0.01	0.133	3.949	0.036	82.9	-1 sigma	29.31
MCHR2	melanin-concentrating hormone receptor 2	NM_001040179	SIRNA_ASO0DBOB	C	18.24	-0.55	11.08	-0.61	1.612	0.01	0.479	0.08	90.77	-0.5 sigma	29.32
POLR1A	polymerase (RNA) I polypeptide A, 194kDa	NM_015425	SIRNA_ASO0F81Z	B	14.05	-0.73	15.28	-0.7	0.587	0.022	4.72	0.027	85.88	-0.5 sigma	29.33
PTPN9	protein tyrosine phosphatase, non-receptor type 9	NM_002833	SIRNA_ASO0DAT2	A	19.83	-1.04	9.5	-0.64	13.184	0.119	0.858	0.039	92.64	-0.5 sigma	29.33
PPP2R1A	protein phosphatase 2 (formerly 2A), regulatory subunit A, alpha isoform	NM_014225	SIRNA_ASO0DAR5	A	15.81	-1.65	13.54	-1.91	3.479	0.238	0.127	0.415	87.89	-0.5 sigma	29.35
WBSCR22	Williams Beuren syndrome chromosome region 22	NM_017528	SIRNA_ASO0E3YV	A	14.01	-1.79	15.35	-0.71	4.468	0.203	0.03	0.162	85.8	-0.5 sigma	29.36
GABRA5	gamma-aminobutyric acid (GABA) A receptor, alpha 5	NM_000810	SIRNA_ASO0DFDK	A	14.85	-1.01	14.52	-0.59	0.158	0.001	0.679	0.082	86.76	-0.5 sigma	29.37
KERA	keratocan	NM_007035	SIRNA_ASO0DQV3	B	19.24	-1.55	10.13	-1	7.526	0.136	1.371	0.092	91.9	-0.5 sigma	29.37
ANGEL2	angel homolog 2 (Drosophila)	NM_144567	SIRNA_ASO0E3QJ	A	12.63	-1.47	16.76	-1.32	0.753	0.108	3.74	0.511	84.19	-0.5 sigma	29.39
EIF2S3	eukaryotic translation initiation factor 2, subunit 3 gamma, 52kDa	NM_001415	SIRNA_ASO0DS4K	C	18.43	-0.8	10.97	-0.64	0.484	0.022	1.847	0.019	90.92	-0.5 sigma	29.4
GNL2	guanine nucleotide binding protein-like 2 (nucleolar)	NM_013285	SIRNA_ASO0DX8N	C	19.66	-2.55	9.77	-0.82	1.586	0.399	0.328	0.108	92.35	-0.5 sigma	29.43
EIF5	eukaryotic translation initiation factor 5	NM_001969	SIRNA_ASO0DS4T	C	18.57	-0.79	10.87	-0.65	1.25	0.084	2.291	0.041	91.04	-0.5 sigma	29.44
TWF1	twinfilin, actin-binding protein, homolog 1 (Drosophila)	NM_002822	SIRNA_ASO0JKL8	C	10.34	-0.99	19.11	-0.54	0.366	0.098	4.141	0.182	81.55	-1 sigma	29.45
ZAK	sterile alpha motif and leucine zipper containing kinase AZK	NM_016653	SIRNA_ASO0D9DC	C	18.2	-0.67	11.26	-0.82	10.287	0.235	0.09	0.069	90.59	-0.5 sigma	29.46
PROP1	PROP paired-like homeobox 1	NM_006261	SIRNA_ASO0DC2F	B	16.68	-1.6	12.79	-0.55	0.504	0.002	2.932	0.054	88.79	-0.5 sigma	29.47
SPAG4	sperm associated antigen 4	NM_003116	SIRNA_ASO0DEGL	B	12.11	-0.7	17.36	-0.46	3.491	0.186	0.431	0.032	83.52	-1 sigma	29.47
PROX2	prospero homeobox 2	NM_001080408	SIRNA_ASO0DKN4	B	15.78	-0.86	13.72	-0.67	0.446	0.104	0.458	0.003	87.71	-0.5 sigma	29.5
EIF4EBP1	eukaryotic translation initiation factor 4E binding protein 1	NM_004095	SIRNA_ASO0DS4P	C	18.7	-0.78	10.8	-0.66	0.562	0.03	2.101	0.01	91.13	-0.5 sigma	29.5
GPR34	G protein-coupled receptor 34	NM_005300	SIRNA_ASO0DCD7	C	15.76	-0.78	13.78	-0.64	5.368	0.077	9.805	0.065	87.65	-0.5 sigma	29.54
DNMT3A	DNA (cytosine-5-)-methyltransferase 3 alpha	NM_022552	SIRNA_ASO0DSCS	C	17.6	-0.93	11.95	-0.67	1.142	0.056	0.331	0.056	89.79	-0.5 sigma	29.55
CCNB1	cyclin B1	NM_031966	SIRNA_ASO0DP0A	A	15.21	-0.93	14.36	-0.64	0.293	0.038	0.79	0.033	86.98	-0.5 sigma	29.57
GPR183	G protein-coupled receptor 183	NM_004951	SIRNA_ASO0DC99	B	19.11	-1.29	10.46	-0.77	4.507	0.094	1.088	0.04	91.55	-0.5 sigma	29.57
PRPS2	phosphoribosyl pyrophosphate synthetase 2	NM_001039091	SIRNA_ASO0D90D	A	11.93	-0.62	17.64	-0.23	2.298	0.02	0	0	83.22	-1 sigma	29.57
GPR18	G protein-coupled receptor 18	NM_005292	SIRNA_ASO0DCC9	A	16.53	-1.23	13.05	-0.64	4.389	0.239	4.155	0.348	88.51	-0.5 sigma	29.58
KCNE1	potassium voltage-gated channel, Isk-related family, member 1	NM_000219	SIRNA_ASO0F7JF	C	15.64	-1.22	13.98	-0.72	4.162	0.032	0.134	0.062	87.43	-0.5 sigma	29.62
SLC39A7	solute carrier family 39 (zinc transporter), member 7	NM_001077516	SIRNA_ASO0DGQI	C	14.26	-2.71	15.37	-2.2	4.794	0.652	1.021	0.141	85.82	-0.5 sigma	29.63
LHX6	LIM homeobox 6	NM_014368	SIRNA_ASO0DWEX	B	16.54	-0.81	13.1	-0.84	4.133	0.106	2.356	0.131	88.46	-0.5 sigma	29.64
ITGA10	integrin, alpha 10	NM_003637	SIRNA_ASO0DIK7	B	19.51	-0.8	10.13	-0.73	0.779	0.06	3.158	0.023	91.96	-0.5 sigma	29.64
S100A6	S100 calcium binding protein A6	NM_014624	SIRNA_ASO0DD68	A	15.18	-1.07	14.5	-0.58	3.583	0.213	0.877	0.05	86.84	-0.5 sigma	29.68
SLC1A2	solute carrier family 1 (glial high affinity glutamate transporter), member 2	NM_004171	SIRNA_ASO0F7I1	A	9.89	-0.8	19.79	-0.32	1.119	0.071	1.582	0.27	80.82	-1 sigma	29.68
NR6A1	nuclear receptor subfamily 6, group A, member 1	NM_001489	SIRNA_ASO0DDU7	C	16.14	-1.04	13.55	-0.67	0.454	0.191	1.464	0.012	87.95	-0.5 sigma	29.69
SIAH2	seven in absentia homolog 2 (Drosophila)	NM_005067	SIRNA_ASO0DE3O	A	16.79	-0.67	12.9	-0.72	5.566	0.049	1.429	0.156	88.7	-0.5 sigma	29.69
CHRM2	cholinergic receptor, muscarinic 2	NM_000739	SIRNA_ASO0DC7F	C	16.72	-1.02	12.98	-0.56	6.199	0.088	0.639	0.039	88.61	-0.5 sigma	29.7
MUSK	muscle, skeletal, receptor tyrosine kinase	NM_005592	SIRNA_ASO0JKOV	C	15.13	-0.84	14.58	-0.54	5.11	0.067	3.259	0.007	86.75	-0.5 sigma	29.71
B4GALNT1	beta-1,4-N-acetyl-galactosaminyl transferase 1	NM_001478	SIRNA_ASO0DSYY	C	12.97	-0.81	16.75	-0.73	2.375	0.057	7.878	0.018	84.25	-0.5 sigma	29.72
RAB13	RAB13, member RAS oncogene family	NM_002870	SIRNA_ASO0DCVI	C	11.93	-0.95	17.8	-0.76	0.716	0.242	3.48	0.051	83.06	-1 sigma	29.73
KLHL2	kelch-like 2, Mayven (Drosophila)	NM_007246	SIRNA_ASO0DQXI	C	15.38	-1.22	14.36	-1.3	1.481	0.068	0.411	0.206	87.01	-0.5 sigma	29.74
SLC11A1	solute carrier family 11 (proton-coupled divalent metal ion transporters), member 1	NM_000578	SIRNA_ASO0DE94	C	16.71	-0.71	13.03	-0.54	1.308	0.071	0.834	0.03	88.56	-0.5 sigma	29.74
CSE1L	CSE1 chromosome segregation 1-like (yeast)	NM_001316	SIRNA_ASO0DRY1	A	14.25	-0.96	15.51	-0.82	2.001	0.012	3.196	0.079	85.69	-0.5 sigma	29.76
USP15	ubiquitin specific peptidase 15	NM_006313	SIRNA_ASO0DHD0	C	12.31	-1.34	17.45	-0.62	1.829	0.138	2.97	0.01	83.47	-1 sigma	29.76
CNGA1	cyclic nucleotide gated channel alpha 1	NM_000087	SIRNA_ASO0DFD0	B	15.85	-0.59	13.92	-0.71	4.994	0.114	2.763	0.018	87.52	-0.5 sigma	29.77
PCDHA10	protocadherin alpha 10	NM_018901	SIRNA_ASO0DZ24	C	15.05	-1.18	14.73	-0.91	0.017	0.069	3.362	0.065	86.58	-0.5 sigma	29.78
ACSBG2	acyl-CoA synthetase bubblegum family member 2	NM_030924	SIRNA_ASO0E2ZB	C	17.27	-1.48	12.51	-1.2	5.034	0.04	2.021	0.234	89.18	-0.5 sigma	29.78
PPP1R12C	protein phosphatase 1, regulatory (inhibitor) subunit 12C	NM_017607	SIRNA_ASO0DB0L	C	19.67	-0.86	10.11	-0.67	2.675	0.103	0.076	0.056	92.01	-0.5 sigma	29.78
PIN1	peptidylprolyl cis/trans isomerase, NIMA-interacting 1	NM_006221	SIRNA_ASO0DBCH	B	18.38	-3.02	11.41	-0.73	12.776	0.01	6.933	0.206	90.47	-0.5 sigma	29.79
ADAM15	ADAM metallopeptidase domain 15	NM_003815	SIRNA_ASO0DHAG	C	11.69	-1.36	18.17	-0.59	1.087	0.062	4.869	0.079	82.66	-1 sigma	29.86
CENPC1	centromere protein C 1	NM_001812	SIRNA_ASO0DPDO	A	15.16	-0.8	14.71	-0.35	8.539	0.129	0.505	0.094	86.63	-0.5 sigma	29.87
SPRR4	small proline-rich protein 4	NM_173080	SIRNA_ASO0E65P	B	15.78	-0.96	14.09	-0.56	1.926	0.001	4.784	0.13	87.35	-0.5 sigma	29.87
HTATSF1	HIV-1 Tat specific factor 1	NM_014500	SIRNA_ASO0DWJ1	A	14.83	-1.54	15.09	-0.95	1.142	0.498	0.861	0.13	86.19	-0.5 sigma	29.92
GBA	glucosidase, beta; acid (includes glucosylceramidase)	NM_001005750	SIRNA_ASO0DSZA	C	13.49	-0.76	16.43	-0.75	3.297	0.036	7.812	0.014	84.66	-0.5 sigma	29.92
DOCK6	dedicator of cytokinesis 6	NM_020812	SIRNA_ASO0DZBC	A	11.96	-2.2	17.96	-0.7	6.256	0.181	9.049	0.023	82.9	-1 sigma	29.92
IMP4	IMP4, U3 small nucleolar ribonucleoprotein, homolog (yeast)	NM_033416	SIRNA_ASO0E42Z	C	17.4	-2.54	12.53	-1.12	0.246	0.469	1.712	0.011	89.18	-0.5 sigma	29.93
USP30	ubiquitin specific peptidase 30	NM_032663	SIRNA_ASO0DGI8	A	15.75	-1.4	14.19	-0.79	1.078	0.018	0.65	0.006	87.25	-0.5 sigma	29.94
SAMHD1	SAM domain and HD domain 1	NM_015474	SIRNA_ASO0DTOR	C	16.55	-1.51	13.4	-1.12	0.417	0.363	5.121	0.333	88.17	-0.5 sigma	29.95
ATP1A3	ATPase, Na+/K+ transporting, alpha 3 polypeptide	NM_152296	SIRNA_ASO0DF8J	C	19.94	-1.41	10.04	-0.8	3.373	0.046	0.661	0.003	92.14	-0.5 sigma	29.98
PCDHGC4	protocadherin gamma subfamily C, 4	NM_018928	SIRNA_ASO0DYY5	B	19.04	-1.73	10.97	-1.33	1.791	0.089	0.216	0.006	91.04	-0.5 sigma	30.01
GLB1	galactosidase, beta 1	NM_000404	SIRNA_ASO0DPMO	B	17.72	-1.15	12.3	-0.86	0.749	0.205	0.585	0.052	89.47	-0.5 sigma	30.02
ELF4	E74-like factor 4 (ets domain transcription factor)	NM_001421	SIRNA_ASO0DS50	C	19.55	-0.72	10.49	-0.72	1.415	0.119	1.319	0.117	91.62	-0.5 sigma	30.04
GPR152	G protein-coupled receptor 152	NM_206997	SIRNA_ASO0DBSW	A	19.42	-0.79	10.64	-0.48	8.293	0.034	0.889	0.006	91.45	-0.5 sigma	30.06
ADAMTS1	ADAM metallopeptidase with thrombospondin type 1 motif, 1	NM_006988	SIRNA_ASO0DHCA	A	17.98	-1.62	12.1	-0.81	3.626	0.22	0.018	0.028	89.72	-0.5 sigma	30.08
SNRPA1	small nuclear ribonucleoprotein polypeptide A'	NM_003090	SIRNA_ASO0DEDB	A	11.91	-1.04	18.19	-0.55	0.327	0.068	1.368	0.102	82.67	-1 sigma	30.1
RBM4B	RNA binding motif protein 4B	NM_031492	SIRNA_ASO0E1TD	C	18.31	-0.95	11.8	-0.82	1.373	0.019	0.608	0.045	90.08	-0.5 sigma	30.11
RFC3	replication factor C (activator 1) 3, 38kDa	NM_002915	SIRNA_ASO0DD1C	C	14.42	-0.99	15.7	-0.68	0.074	0.022	1.031	0.135	85.52	-0.5 sigma	30.12
MID2	midline 2	NM_012216	SIRNA_ASO0DQQJ	A	13.74	-2.52	16.42	-1.15	1.556	0.449	6.972	0.135	84.7	-0.5 sigma	30.16
PRPF4B	PRP4 pre-mRNA processing factor 4 homolog B (yeast)	NM_003913	SIRNA_ASO0D97N	B	18.89	-2.12	11.27	-1.89	2.13	0.057	0.659	0.023	90.72	-0.5 sigma	30.16
EIF1AX	eukaryotic translation initiation factor 1A, X-linked	NM_001412	SIRNA_ASO0DS4H	C	19.46	-0.71	10.72	-0.68	1.227	0.09	1.792	0.038	91.37	-0.5 sigma	30.18
EIF4EBP2	eukaryotic translation initiation factor 4E binding protein 2	NM_004096	SIRNA_ASO0DS4Q	C	19.61	-0.7	10.57	-0.7	1.077	0.08	1.684	0.061	91.56	-0.5 sigma	30.18
SKP1	S-phase kinase-associated protein 1	NM_006930	SIRNA_ASO0DE4N	C	17.01	-0.78	13.2	-0.57	0.466	0.148	0.933	0.006	88.45	-0.5 sigma	30.21
FUCA1	fucosidase, alpha-L- 1, tissue	NM_000147	SIRNA_ASO0DSYD	C	13.44	-0.76	16.81	-0.73	2.316	0.063	8.319	0.009	84.26	-0.5 sigma	30.25
PLA2G4A	phospholipase A2, group IVA (cytosolic, calcium-dependent)	NM_024420	SIRNA_ASO0DBDD	A	15.01	-0.46	15.25	-0.09	5.109	0.107	4.206	0.172	86.07	-0.5 sigma	30.26
RNASE1	ribonuclease, RNase A family, 1 (pancreatic)	NM_198232	SIRNA_ASO0DD3E	B	15.57	-1.13	14.7	-0.68	3.677	0.036	0.269	0.023	86.71	-0.5 sigma	30.27
EIF3B	eukaryotic translation initiation factor 3, subunit B	NM_001037283	SIRNA_ASO0DIOV	B	16.16	-0.95	14.12	-0.95	0.019	0.001	0.423	0.036	87.39	-0.5 sigma	30.28
RYK	RYK receptor-like tyrosine kinase	NM_001005861	SIRNA_ASO0LHMB	B	15.08	-0.61	15.21	-0.15	0.75	0.005	1.49	0.082	86.12	-0.5 sigma	30.29
SEPHS2	selenophosphate synthetase 2	NM_012248	SIRNA_ASO0DQYH	A	11.66	-1.18	18.63	-0.75	0.62	0.104	1.424	0.079	82.2	-1 sigma	30.29
BRD4	bromodomain containing 4	NM_014299	SIRNA_ASO0DRU2	B	14.33	-1.76	15.97	-1.03	0.683	0.349	8.623	0.279	85.25	-0.5 sigma	30.3
PLA2G2D	phospholipase A2, group IID	NM_012400	SIRNA_ASO0F82B	C	16.77	-1.52	13.55	-0.85	1.036	0.228	0.351	0.084	88.06	-0.5 sigma	30.32
LDHD	lactate dehydrogenase D	NM_153486	SIRNA_ASO0E6BS	B	19.24	-0.43	11.08	-0.49	6.328	0.244	2.885	0.087	90.98	-0.5 sigma	30.32
EPS15L1	epidermal growth factor receptor pathway substrate 15-like 1	NM_021235	SIRNA_ASO0DZQP	C	16.03	-1.03	14.31	-0.72	3.432	0.192	3.556	0.033	87.17	-0.5 sigma	30.34
NFE2L2	nuclear factor (erythroid-derived 2)-like 2	NM_006164	SIRNA_ASO0DURG	A	11.74	-1.23	18.6	-0.84	0.82	0.294	3.517	0.003	82.24	-1 sigma	30.34
RXRG	retinoid X receptor, gamma	NM_006917	SIRNA_ASO0DDX7	B	16.62	-1.49	13.73	-0.63	5.939	0.027	0.688	0.033	87.85	-0.5 sigma	30.35
EIF3J	eukaryotic translation initiation factor 3, subunit J	NM_003758	SIRNA_ASO0DIPC	A	11.33	-0.74	19.02	-0.53	1.88	0.11	5.436	0.08	81.77	-1 sigma	30.35
CCNA2	cyclin A2	NM_001237	SIRNA_ASO0DP39	B	13.58	-1.06	16.81	-0.8	1.39	0.165	0.017	0.054	84.3	-0.5 sigma	30.39
RNPS1	RNA binding protein S1, serine-rich domain	NM_006711	SIRNA_ASO0DQSG	C	13.33	-3.43	17.06	-1.53	2.795	0.563	0.875	0.064	84	-0.5 sigma	30.39
SKP1	S-phase kinase-associated protein 1	NM_006930	SIRNA_ASO0DE4M	B	17.77	-1.19	12.62	-0.79	2.436	0.151	0.54	0.103	89.17	-0.5 sigma	30.39
PHKA1	phosphorylase kinase, alpha 1 (muscle)	NM_002637	SIRNA_ASO0DBAL	C	18.23	-1.48	12.21	-0.44	11.587	0.41	2.598	0.128	89.67	-0.5 sigma	30.44
GPR171	G protein-coupled receptor 171	NM_013308	SIRNA_ASO0DBKR	C	15.06	-0.64	15.41	0.02	0.253	0.018	3.857	0.266	85.92	-0.5 sigma	30.47
DDX24	DEAD (Asp-Glu-Ala-Asp) box polypeptide 24	NM_020414	SIRNA_ASO0DZ78	B	15.51	-3.37	14.98	-1.85	5.412	0.798	0.388	0.869	86.42	-0.5 sigma	30.49
GPR55	G protein-coupled receptor 55	NM_005683	SIRNA_ASO0DC5T	A	16.07	-0.93	14.42	-0.32	4.014	0.092	2.452	0.047	87.08	-0.5 sigma	30.49
PINK1	PTEN induced putative kinase 1	NM_032409	SIRNA_ASO0LH52	A	13.27	-1.36	17.22	-0.81	1.159	0.208	2.131	0.031	83.84	-0.5 sigma	30.49
DNM2	dynamin 2	NM_001005360	SIRNA_ASO0DS80	A	16.39	-0.49	14.12	-0.58	3.088	0.293	3.249	0.02	87.43	-0.5 sigma	30.51
PSMC3	proteasome (prosome, macropain) 26S subunit, ATPase, 3	NM_002804	SIRNA_ASO0DCQP	C	18.97	-0.63	11.56	-1.12	0.592	0.183	1.757	0.004	90.45	-0.5 sigma	30.53
NME3	non-metastatic cells 3, protein expressed in	NM_002513	SIRNA_ASO0LH7P	A	16.49	-1.38	14.05	-1.09	2.144	0.167	2.882	0.01	87.52	-0.5 sigma	30.54
NQO1	NAD(P)H dehydrogenase, quinone 1	NM_000903	SIRNA_ASO0DS6Y	A	12.96	-0.79	17.59	-0.38	1.572	0.121	6.129	0.452	83.42	-1 sigma	30.55
SERPINA11	serpin peptidase inhibitor, clade A (alpha-1 antiproteinase, antitrypsin), member 11	NM_001080451	SIRNA_ASO0DKHC	B	19.28	-1.15	11.31	-0.77	2.732	0.064	0.636	0.117	90.76	-0.5 sigma	30.59
EPRS	glutamyl-prolyl-tRNA synthetase	NM_004446	SIRNA_ASO0DSJN	C	19.92	-0.68	10.67	-0.68	0.965	0.074	1.837	0.034	91.52	-0.5 sigma	30.59
CYP2A7	cytochrome P450, family 2, subfamily A, polypeptide 7	NM_000764	SIRNA_ASO0DS54	C	15.46	-0.86	15.14	-0.73	5.462	0.237	3.48	0.151	86.26	-0.5 sigma	30.6
OPRK1	opioid receptor, kappa 1	NM_000912	SIRNA_ASO0DCH8	A	16.2	-1.24	14.4	-0.58	11.518	0.41	3.044	0.085	87.12	-0.5 sigma	30.6
LPAR4	lysophosphatidic acid receptor 4	NM_005296	SIRNA_ASO0DCCP	C	11.51	-0.88	19.09	-0.37	4.65	0.062	0.716	0.391	81.72	-1 sigma	30.6
WEE1	WEE1 homolog (S. pombe)	NM_003390	SIRNA_ASO0JKFR	C	14.41	-1.12	16.21	-1.2	1.303	0.032	0.139	0.233	85.02	-0.5 sigma	30.62
RET	ret proto-oncogene	NM_020630	SIRNA_ASO0LHM1	B	19.67	-0.48	11	-0.42	4.744	0.157	0.141	0.023	91.15	-0.5 sigma	30.67
CYP4A22	cytochrome P450, family 4, subfamily A, polypeptide 22	NM_001010969	SIRNA_ASO0DKQ0	C	19.84	-0.79	10.83	-0.91	0.851	0.033	1.908	0.011	91.35	-0.5 sigma	30.67
PRKCI	protein kinase C, iota	NM_002740	SIRNA_ASO0LHHD	B	14.97	-0.61	15.71	-0.12	2.025	0.085	0.138	0.021	85.61	-0.5 sigma	30.68
SNRNP70	small nuclear ribonucleoprotein 70kDa (U1)	NM_003089	SIRNA_ASO0DED6	B	17.17	-1.15	13.51	-0.22	3.916	0.007	0.003	0.01	88.18	-0.5 sigma	30.68
LSM4	LSM4 homolog, U6 small nuclear RNA associated (S. cerevisiae)	NM_012321	SIRNA_ASO0DTM7	A	13.53	-1.17	17.17	-0.86	0.58	0.078	6.476	0.163	83.93	-0.5 sigma	30.7
EEF1A2	eukaryotic translation elongation factor 1 alpha 2	NM_001958	SIRNA_ASO0DSIL	C	18.95	-0.76	11.77	-0.51	0.104	0.02	2.451	0.106	90.24	-0.5 sigma	30.72
TRAF6	TNF receptor-associated factor 6	NM_004620	SIRNA_ASO0DHGI	A	15.57	-0.89	15.17	-0.51	3.444	0.122	4.743	0.149	86.24	-0.5 sigma	30.74
GLS2	glutaminase 2 (liver, mitochondrial)	NM_013267	SIRNA_ASO0DWKC	B	15.81	-0.94	14.94	-0.7	0.045	0.038	2.457	0.031	86.52	-0.5 sigma	30.75
GABARAPL2	GABA(A) receptor-associated protein-like 2	NM_007285	SIRNA_ASO0DQXV	A	10.96	-1.2	19.79	-0.72	0.596	0.075	2.547	0.108	80.95	-1 sigma	30.75
PTK7	PTK7 protein tyrosine kinase 7	NM_002821	SIRNA_ASO0LHFY	B	18.56	-0.51	12.2	-0.34	0.236	0.029	4.905	0.296	89.74	-0.5 sigma	30.76
GARS	glycyl-tRNA synthetase	NM_002047	SIRNA_ASO0DPM2	C	14	-0.7	16.78	-0.73	2.583	0.037	8.328	0.01	84.39	-0.5 sigma	30.78
CRY2	cryptochrome 2 (photolyase-like)	NM_021117	SIRNA_ASO0DPFE	A	17.15	-0.75	13.65	-0.41	2.119	0.015	1.566	0.014	88.04	-0.5 sigma	30.8
MYST1	MYST histone acetyltransferase 1	NM_032188	SIRNA_ASO0E1UC	C	18.69	-0.95	12.12	-0.82	3.285	0.058	1.19	0.058	89.84	-0.5 sigma	30.81
ARIH1	ariadne homolog, ubiquitin-conjugating enzyme E2 binding protein, 1 (Drosophila)	NM_005744	SIRNA_ASO0DWBJ	B	18.52	-0.6	12.31	-0.78	2.152	0.059	3.569	0.061	89.62	-0.5 sigma	30.83
SPI1	spleen focus forming virus (SFFV) proviral integration oncogene spi1	NM_001080547	SIRNA_ASO0F7IP	B	12.54	-0.71	18.29	-0.41	4.045	0.029	0.532	0.035	82.67	-1 sigma	30.83
SPOCK1	sparc/osteonectin, cwcv and kazal-like domains proteoglycan (testican) 1	NM_004598	SIRNA_ASO0F7IS	B	19.43	-0.48	11.41	-0.78	9.261	0.388	0.973	0.077	90.69	-0.5 sigma	30.84
POLE	polymerase (DNA directed), epsilon	NM_006231	SIRNA_ASO0DBXT	A	17.73	-0.85	13.14	-0.33	3.827	0.171	0.021	0.043	88.65	-0.5 sigma	30.87
U2AF2	U2 small nuclear RNA auxiliary factor 2	NM_001012478	SIRNA_ASO0DQZF	B	16.49	-0.73	14.39	-0.64	2.143	0.018	1.179	0.002	87.18	-0.5 sigma	30.88
ONECUT3	one cut homeobox 3	NM_001080488	SIRNA_ASO0DNWH	B	11.24	-3.75	19.64	-1.49	0.576	0.617	2.509	0.248	81.14	-1 sigma	30.88
SNTA1	syntrophin, alpha 1 (dystrophin-associated protein A1, 59kDa, acidic component)	NM_003098	SIRNA_ASO0DEE5	A	12.24	-1.04	18.66	-0.52	1.749	0.103	6.717	0.209	82.26	-1 sigma	30.9
CPSF6	cleavage and polyadenylation specific factor 6, 68kDa	NM_007007	SIRNA_ASO0DVSQ	A	16.34	-1.19	14.59	-0.64	0.792	0.069	1.561	0.034	86.96	-0.5 sigma	30.93
BMPR1A	bone morphogenetic protein receptor, type IA	NM_004329	SIRNA_ASO0LHIN	B	17.91	-0.95	13.02	-1.33	5.637	0.218	0.19	0.221	88.81	-0.5 sigma	30.93
SUV39H1	suppressor of variegation 3-9 homolog 1 (Drosophila)	NM_003173	SIRNA_ASO0DE7C	C	19.59	-1.6	11.34	-0.82	3.834	0.266	0.024	0.027	90.79	-0.5 sigma	30.93
SRP14	signal recognition particle 14kDa (homologous Alu RNA binding protein)	NM_003134	SIRNA_ASO0F7IV	B	14.47	-0.66	16.49	-0.51	5.305	0.056	0.93	0.061	84.76	-0.5 sigma	30.96
SMC2	structural maintenance of chromosomes 2	NM_001042550	SIRNA_ASO0DQNX	C	15.94	-0.96	15.07	-0.81	0.679	0.162	3.472	0.023	86.41	-0.5 sigma	31.01
GBGT1	globoside alpha-1,3-N-acetylgalactosaminyltransferase 1	NM_021996	SIRNA_ASO0DWEV	B	14.26	-0.85	16.77	-0.77	0.289	0.032	7.499	0.044	84.44	-0.5 sigma	31.03
RDH12	retinol dehydrogenase 12 (all-trans/9-cis/11-cis)	NM_152443	SIRNA_ASO0E5Y8	B	13.35	-0.76	17.68	-0.65	2.161	0.059	2.459	0.007	83.39	-1 sigma	31.03
DHPS	deoxyhypusine synthase	NM_001930	SIRNA_ASO0DPKO	A	14.19	-0.68	16.85	-0.47	1.466	0.108	4.214	0.006	84.36	-0.5 sigma	31.04
GALC	galactosylceramidase	NM_000153	SIRNA_ASO0DSYW	C	13.82	-0.72	17.23	-0.7	2.702	0.025	8.528	0.012	83.92	-0.5 sigma	31.05
GHRH	growth hormone releasing hormone	NM_021081	SIRNA_ASO0DPMM	B	13.02	-1.29	18.03	-0.74	0.106	0.195	6.617	0.172	83	-1 sigma	31.05
SMC1A	structural maintenance of chromosomes 1A	NM_006306	SIRNA_ASO0DIFG	B	18.26	-0.83	12.81	-0.65	3.016	0.11	3.269	0.012	89.08	-0.5 sigma	31.07
HDC	histidine decarboxylase	NM_002112	SIRNA_ASO0DT79	A	18.39	-0.9	12.68	-0.73	2.331	0.073	1.633	0.006	89.24	-0.5 sigma	31.07
PTPRF	protein tyrosine phosphatase, receptor type, F	NM_002840	SIRNA_ASO0DATO	A	19.16	-1.07	11.91	-0.55	10.932	0.49	2.662	0.111	90.15	-0.5 sigma	31.07
ABCA10	ATP-binding cassette, sub-family A (ABC1), member 10	NM_080282	SIRNA_ASO0DQ7R	A	16.9	-1.36	14.18	-0.65	9.028	0.459	0.719	0.062	87.47	-0.5 sigma	31.08
HACL1	2-hydroxyacyl-CoA lyase 1	NM_012260	SIRNA_ASO0DWFI	C	18.07	-1.48	13.02	-0.87	4.835	0.125	0.962	0.127	88.84	-0.5 sigma	31.09
SLC8A3	solute carrier family 8 (sodium/calcium exchanger), member 3	NM_033262	SIRNA_ASO0DE8J	C	19.51	-0.67	11.58	-0.68	7.785	0.181	1.362	0.036	90.54	-0.5 sigma	31.09
SSRP1	structure specific recognition protein 1	NM_003146	SIRNA_ASO0DEJJ	C	16.87	-1.69	14.3	-0.69	5.455	0.044	0.026	0.04	87.34	-0.5 sigma	31.17
PSMD6	proteasome (prosome, macropain) 26S subunit, non-ATPase, 6	NM_014814	SIRNA_ASO0DV8H	B	12.33	-3.71	18.84	-1.11	0.181	0.594	1.114	0.377	82.09	-1 sigma	31.17
DDX42	DEAD (Asp-Glu-Ala-Asp) box polypeptide 42	NM_007372	SIRNA_ASO0DQZD	B	16.22	-0.74	14.96	-0.62	2.202	0.017	4.215	0.08	86.57	-0.5 sigma	31.18
PIM1	pim-1 oncogene	NM_002648	SIRNA_ASO0JKMM	C	18.3	-0.74	12.88	-0.6	7.103	0.267	4.108	0.046	89.02	-0.5 sigma	31.18
ERBB3	v-erb-b2 erythroblastic leukemia viral oncogene homolog 3 (avian)	NM_001005915	SIRNA_ASO0LHGN	B	12.41	-1.75	18.79	-1.15	3.524	0.119	5.065	0.242	82.15	-1 sigma	31.2
CCL27	chemokine (C-C motif) ligand 27	NM_006664	SIRNA_ASO0DVL4	B	14.34	-0.99	16.87	-0.58	1.869	0.007	3.175	0.051	84.36	-0.5 sigma	31.21
SIAH2	seven in absentia homolog 2 (Drosophila)	NM_005067	SIRNA_ASO0DE3Q	C	15.74	-0.83	15.49	-0.41	1.57	0.194	0.153	0.069	85.97	-0.5 sigma	31.23
NAA10	N(alpha)-acetyltransferase 10, NatA catalytic subunit	NM_003491	SIRNA_ASO0DIFI	A	18.99	-1.15	12.29	-0.84	6.207	0.292	2.196	0.006	89.74	-0.5 sigma	31.28
WFIKKN1	WAP, follistatin/kazal, immunoglobulin, kunitz and netrin domain containing 1	NM_053284	SIRNA_ASO0E4D2	C	19.56	-1.19	11.76	-0.99	5.015	0.294	2.496	0.075	90.38	-0.5 sigma	31.32
FKBP9	FK506 binding protein 9, 63 kDa	NM_007270	SIRNA_ASO0DVWM	B	15.64	-0.75	15.72	-0.61	1.243	0.04	4.454	0.153	85.72	-0.5 sigma	31.36
RBMXL2	RNA binding motif protein, X-linked-like 2	NM_014469	SIRNA_ASO0DX1M	C	16.14	-1.54	15.24	-1.46	0.17	0.197	7.018	0.136	86.29	-0.5 sigma	31.38
SLC2A14	solute carrier family 2 (facilitated glucose transporter), member 14	NM_153449	SIRNA_ASO0E5VN	A	15.64	-1.17	15.75	-0.83	2.1	0.004	1.474	0.032	85.69	-0.5 sigma	31.39
TLK1	tousled-like kinase 1	NM_012290	SIRNA_ASO0D9AM	A	14.77	-1.19	16.62	-0.8	0.718	0.031	2.081	0.003	84.68	-0.5 sigma	31.39
FUCA2	fucosidase, alpha-L- 2, plasma	NM_032020	SIRNA_ASO0DSYE	C	12.98	-0.81	18.41	-0.62	2.524	0.042	7.996	0.052	82.61	-1 sigma	31.39
PLD3	phospholipase D family, member 3	NM_012268	SIRNA_ASO0DWAQ	B	16.22	-0.66	15.19	-0.7	0.003	0.001	3.737	0.054	86.35	-0.5 sigma	31.41
SERPINE1	serpin peptidase inhibitor, clade E (nexin, plasminogen activator inhibitor type 1), member 1	NM_000602	SIRNA_ASO0DUYM	A	19.44	-1.56	12.05	-0.84	0.97	0.751	0.207	0.074	90.07	-0.5 sigma	31.49
EIF3A	eukaryotic translation initiation factor 3, subunit A	NM_003750	SIRNA_ASO0DIOS	B	16.86	-0.94	14.64	-0.94	1.528	0.028	0.389	0.037	87.01	-0.5 sigma	31.5
GZMH	granzyme H (cathepsin G-like 2, protein h-CCPX)	NM_033423	SIRNA_ASO0DH04	C	19.2	-0.29	12.31	-0.39	8.294	0.284	2.197	0.067	89.77	-0.5 sigma	31.51
CCR8	chemokine (C-C motif) receptor 8	NM_005201	SIRNA_ASO0DC89	C	17.76	-0.99	13.76	-0.53	5.548	0.065	3.168	0.159	88.05	-0.5 sigma	31.52
IMP4	IMP4, U3 small nucleolar ribonucleoprotein, homolog (yeast)	NM_033416	SIRNA_ASO0E3XI	A	18.63	-1.7	12.93	-0.77	4.887	0.221	3.069	0.092	89.04	-0.5 sigma	31.56
PTGDR	prostaglandin D2 receptor (DP)	NM_000953	SIRNA_ASO0DCI3	B	16.16	-1.15	15.41	-0.89	14.54	0.217	7.704	0.028	86.12	-0.5 sigma	31.57
PSMC2	proteasome (prosome, macropain) 26S subunit, ATPase, 2	NM_002803	SIRNA_ASO0DCQM	C	16.72	-0.69	14.85	-0.95	0.749	0.182	2.326	0.023	86.78	-0.5 sigma	31.57
PLK1	polo-like kinase 1	NM_005030	SIRNA_ASO0JKGE	C	13.24	-1.16	18.36	-1.14	2.354	0.061	2.666	0.16	82.71	-1 sigma	31.6
PCDHA3	protocadherin alpha 3	NM_018906	SIRNA_ASO0DYZA	B	16.91	-1.79	14.71	-1.22	0.086	0.134	0.973	0.032	86.95	-0.5 sigma	31.62
COPB2	coatomer protein complex, subunit beta 2 (beta prime)	NM_004766	SIRNA_ASO0DJ5Y	B	16.44	-1.15	15.19	-0.92	3.046	0.07	1.073	0.075	86.39	-0.5 sigma	31.63
HP	haptoglobin	NM_005143	SIRNA_ASO0DH0Q	C	16.75	-0.38	14.9	-0.17	4.933	0.129	2.188	0.048	86.74	-0.5 sigma	31.65
PPIA	peptidylprolyl isomerase A (cyclophilin A)	NM_021130	SIRNA_ASO0DC02	A	16.94	-0.88	14.73	-0.23	1.967	0.228	0.567	0.008	86.93	-0.5 sigma	31.67
RNF152	ring finger protein 152	NM_173557	SIRNA_ASO0DKD9	A	19.55	-1.99	12.12	-1.17	1.141	0.016	1.935	0.147	90.03	-0.5 sigma	31.67
ZADH2	zinc binding alcohol dehydrogenase domain containing 2	NM_175907	SIRNA_ASO0DKNF	B	19.66	-0.77	12.01	-0.75	6.888	0.051	0.211	0.01	90.16	-0.5 sigma	31.67
SRSF5	serine/arginine-rich splicing factor 5	NM_001039465	SIRNA_ASO0DE22	C	19.47	-0.67	12.21	-0.64	7.852	0.184	2.435	0.111	89.92	-0.5 sigma	31.68
TPX2	TPX2, microtubule-associated, homolog (Xenopus laevis)	NM_012112	SIRNA_ASO0DQYO	A	17.74	-1.03	13.95	-0.87	0.753	0.092	1.002	0.071	87.86	-0.5 sigma	31.69
ENPP4	ectonucleotide pyrophosphatase/phosphodiesterase 4 (putative function)	NM_014936	SIRNA_ASO0DQY5	A	12.35	-1.17	19.36	-0.73	3.459	0.172	7.608	0.242	81.59	-1 sigma	31.71
DLX3	distal-less homeobox 3	NM_005220	SIRNA_ASO0DS7F	A	18.35	-0.32	13.38	-0.6	0.86	0.045	0.971	0.109	88.55	-0.5 sigma	31.73
TESK1	testis-specific kinase 1	NM_006285	SIRNA_ASO0D93U	A	12.62	-0.59	19.12	-0.16	3.662	0.171	0	0	81.86	-1 sigma	31.74
POSTN	periostin, osteoblast specific factor	NM_006475	SIRNA_ASO0DQOA	C	15.39	-0.98	16.39	-0.78	1.026	0.111	2.855	0.038	85.01	-0.5 sigma	31.78
PABPN1	poly(A) binding protein, nuclear 1	NM_004643	SIRNA_ASO0DGTU	B	18.23	-3.52	13.55	-2.66	3.86	0.47	3.894	0.16	88.35	-0.5 sigma	31.78
DAD1	defender against cell death 1	NM_001344	SIRNA_ASO0DS5W	C	12.43	-0.92	19.36	-0.63	1.096	0.108	6.954	0.111	81.59	-1 sigma	31.79
RAB40A	RAB40A, member RAS oncogene family	NM_080879	SIRNA_ASO0F8AW	B	15.35	-0.69	16.45	-0.68	1.576	0.034	1.751	0.016	84.95	-0.5 sigma	31.8
EIF4E3	eukaryotic translation initiation factor 4E family member 3	NM_173359	SIRNA_ASO0DKOA	B	14.85	-0.89	16.95	-0.51	2.625	0.05	0.485	0.006	84.37	-0.5 sigma	31.8
DNAH5	dynein, axonemal, heavy chain 5	NM_001369	SIRNA_ASO0DSCD	C	19.01	-0.9	12.8	-0.64	0.741	0.013	1.629	0.03	89.25	-0.5 sigma	31.81
IHH	Indian hedgehog homolog (Drosophila)	NM_002181	SIRNA_ASO0DH15	C	18.33	-0.32	13.5	-0.29	0.468	0.04	2.904	0.119	88.42	-0.5 sigma	31.83
CAPN10	calpain 10	NM_021251	SIRNA_ASO0DGOR	B	15.82	-2.51	16.02	-1.49	4.074	0.199	1.507	0.076	85.46	-0.5 sigma	31.84
MYRIP	myosin VIIA and Rab interacting protein	NM_015460	SIRNA_ASO0DTOQ	C	14.95	-1.56	16.92	-1.03	1.769	0.428	7.046	0.275	84.42	-0.5 sigma	31.87
PRPF19	PRP19/PSO4 pre-mRNA processing factor 19 homolog (S. cerevisiae)	NM_014502	SIRNA_ASO0F82S	A	16.25	-1.5	15.65	-0.93	0.254	0.47	1.096	0.087	85.9	-0.5 sigma	31.9
RAB3IP	RAB3A interacting protein (rabin3)	NM_001024647	SIRNA_ASO0E4D3	C	15.75	-1.29	16.16	-0.89	0.886	0.127	0.727	0.044	85.3	-0.5 sigma	31.91
WNT5B	wingless-type MMTV integration site family, member 5B	NM_030775	SIRNA_ASO0E2YO	C	17.5	-1.49	14.42	-1.13	7.054	0.252	0.699	0.183	87.35	-0.5 sigma	31.92
MARCH3	membrane-associated ring finger (C3HC4) 3	XM_001127871	SIRNA_ASO0E45D	A	12.87	-1.43	19.05	-0.55	5.472	0.318	1.42	0.049	81.97	-1 sigma	31.92
ACCN1	amiloride-sensitive cation channel 1, neuronal	NM_001094	SIRNA_ASO0DF82	A	17.47	-0.95	14.47	-0.6	4.515	0.099	2.239	0.012	87.3	-0.5 sigma	31.94
ST8SIA1	ST8 alpha-N-acetyl-neuraminide alpha-2,8-sialyltransferase 1	NM_003034	SIRNA_ASO0DE48	C	18.37	-0.73	13.62	-0.54	1.806	0.055	1.72	0.062	88.31	-0.5 sigma	31.99
SMARCB1	SWI/SNF related, matrix associated, actin dependent regulator of chromatin, subfamily b, member 1	NM_001007468	SIRNA_ASO0DEBZ	A	15.09	-0.99	16.91	-0.59	10.789	0.11	0.85	0.019	84.45	-0.5 sigma	32
LILRA3	leukocyte immunoglobulin-like receptor, subfamily A (without TM domain), member 3	NM_006865	SIRNA_ASO0DQRV	B	17.63	-1.13	14.39	-0.89	0.503	0.04	1.079	0.072	87.41	-0.5 sigma	32.02
EIF3G	eukaryotic translation initiation factor 3, subunit G	NM_003755	SIRNA_ASO0DIP7	B	14.41	-1	17.64	-0.89	3.547	0.084	0.471	0.051	83.61	-1 sigma	32.05
HMGCS1	3-hydroxy-3-methylglutaryl-Coenzyme A synthase 1 (soluble)	NM_002130	SIRNA_ASO0DT7V	A	18.79	-0.88	13.27	-0.7	1.436	0.031	1.717	0.005	88.75	-0.5 sigma	32.06
CD9	CD9 molecule	NM_001769	SIRNA_ASO0DPBU	C	18.55	-1.8	13.52	-1.31	6.521	0.072	0.519	0.489	88.45	-0.5 sigma	32.07
ABLIM3	actin binding LIM protein family, member 3	NM_014945	SIRNA_ASO0DQZY	B	19.84	-0.66	12.23	-0.7	0.69	0.082	1.495	0.078	89.98	-0.5 sigma	32.07
PPP3CA	protein phosphatase 3 (formerly 2B), catalytic subunit, alpha isoform	NM_000944	SIRNA_ASO0DAS3	B	13.17	-1.64	18.94	-0.41	2.599	0.051	2.453	0.072	82.12	-1 sigma	32.11
OLIG1	oligodendrocyte transcription factor 1	NM_138983	SIRNA_ASO0E4CS	C	13.44	-1.36	18.7	-0.83	0.781	0.136	5.305	0.152	82.4	-1 sigma	32.14
AHSA1	AHA1, activator of heat shock 90kDa protein ATPase homolog 1 (yeast)	NM_012111	SIRNA_ASO0DQI2	B	13.98	-1	18.17	-0.53	0.37	0.058	1.28	0.112	83.02	-1 sigma	32.15
SLC2A2	solute carrier family 2 (facilitated glucose transporter), member 2	NM_000340	SIRNA_ASO0DE5J	B	13.34	-1.28	18.82	-0.55	0.466	0.119	0.988	0.108	82.27	-1 sigma	32.16
PPP1R15B	protein phosphatase 1, regulatory (inhibitor) subunit 15B	NM_032833	SIRNA_ASO0E3OL	A	15	-1.41	17.17	-1.29	1.057	0.064	3.251	0.343	84.18	-0.5 sigma	32.17
GPN1	GPN-loop GTPase 1	NM_007266	SIRNA_ASO0DVWL	B	15.18	-0.76	17	-0.57	1.265	0.04	0.645	0.048	84.37	-0.5 sigma	32.18
CARHSP1	calcium regulated heat stable protein 1, 24kDa	NM_001042476	SIRNA_ASO0DRUN	B	18.87	-1.65	13.33	-1.09	6.67	0.499	5.987	0.332	88.69	-0.5 sigma	32.2
PLXNA1	plexin A1	NM_032242	SIRNA_ASO0LHMV	B	13.64	-1.48	18.59	-0.89	3.458	0.256	0.592	0.09	82.55	-1 sigma	32.23
MTFMT	mitochondrial methionyl-tRNA formyltransferase	NM_139242	SIRNA_ASO0F8A6	C	12.48	-2.62	19.76	-0.78	0.796	0.146	2.675	0.059	81.21	-1 sigma	32.24
SOX15	SRY (sex determining region Y)-box 15	NM_006942	SIRNA_ASO0DEFU	B	14.47	-1.21	17.81	0.05	7.181	0.07	1.091	0.064	83.45	-1 sigma	32.28
PHTF2	putative homeodomain transcription factor 2	NM_020432	SIRNA_ASO0DZ5B	A	19.54	-0.94	12.78	-0.46	1.063	0.003	3.977	0.099	89.38	-0.5 sigma	32.32
RRH	retinal pigment epithelium-derived rhodopsin homolog	NM_006583	SIRNA_ASO0DCMB	A	18.95	-0.87	13.38	-0.38	4.209	0.106	6.506	0.234	88.67	-0.5 sigma	32.33
DCPS	decapping enzyme, scavenger	NM_014026	SIRNA_ASO0DX7K	C	16.16	-2.7	16.19	-0.64	2.312	0.444	5.577	0.257	85.35	-0.5 sigma	32.35
SOX15	SRY (sex determining region Y)-box 15	NM_006942	SIRNA_ASO0DEFT	A	15.86	-0.98	16.5	-0.61	2.149	0.112	5.242	0.148	84.99	-0.5 sigma	32.36
ABLIM3	actin binding LIM protein family, member 3	NM_014945	SIRNA_ASO0DQY7	A	14.83	-1.11	17.53	-0.78	3.775	0.174	0.025	0.043	83.8	-0.5 sigma	32.36
GCG	glucagon	NM_002054	SIRNA_ASO0F7TH	C	14.83	-0.62	17.53	-0.68	2.142	0.082	7.972	0.031	83.8	-0.5 sigma	32.36
SCARA5	scavenger receptor class A, member 5 (putative)	NM_173833	SIRNA_ASO0DKO0	B	19.76	-0.76	12.65	-0.72	0.978	0.093	0.094	0.015	89.55	-0.5 sigma	32.41
SLC4A1	solute carrier family 4, anion exchanger, member 1 (erythrocyte membrane protein band 3, Diego blood group)	NM_000342	SIRNA_ASO0DE62	C	16.93	-0.79	15.49	-0.41	1.583	0.191	1.368	0.037	86.19	-0.5 sigma	32.42
DNAH8	dynein, axonemal, heavy chain 8	NM_001371	SIRNA_ASO0DS7P	A	14.62	-0.64	17.8	-0.42	0.225	0.039	3.014	0.066	83.49	-1 sigma	32.42
BPNT1	3'(2'), 5'-bisphosphate nucleotidase 1	NM_006085	SIRNA_ASO0DAXF	A	16.57	-1.13	15.9	-0.41	0.405	0.227	3.063	0.095	85.71	-0.5 sigma	32.47
MAP3K6	mitogen-activated protein kinase kinase kinase 6	NM_004672	SIRNA_ASO0D989	C	15.81	-0.56	16.7	-0.14	6.545	0.019	0.446	0.041	84.79	-0.5 sigma	32.51
ATXN1	ataxin 1	NM_000332	SIRNA_ASO0DD7E	A	18.2	-0.99	14.35	-0.58	1.743	0.148	5.899	0.193	87.56	-0.5 sigma	32.55
DPYSL2	dihydropyrimidinase-like 2	NM_001386	SIRNA_ASO0DS8B	A	14.47	-0.66	18.09	-0.43	2.945	0.236	6.757	0.089	83.18	-1 sigma	32.56
NETO1	neuropilin (NRP) and tolloid (TLL)-like 1	NM_138966	SIRNA_ASO0E2ZK	C	19.21	-1.44	13.42	-1.17	2.578	0.14	2.259	0.24	88.69	-0.5 sigma	32.63
DDX11	DEAD/H (Asp-Glu-Ala-Asp/His) box polypeptide 11	NM_004399	SIRNA_ASO0DS6L	A	19.65	-0.2	12.98	-0.62	3.717	0.356	2.611	0.036	89.21	-0.5 sigma	32.63
KRR1	KRR1, small subunit (SSU) processome component, homolog (yeast)	NM_007043	SIRNA_ASO0DQWI	C	17.48	-1.17	15.16	-1.28	0.992	0.073	1.668	0.154	86.63	-0.5 sigma	32.64
SLU7	SLU7 splicing factor homolog (S. cerevisiae)	NM_006425	SIRNA_ASO0F7ZL	C	14.65	-1	18.01	-0.75	1.377	0.182	3.915	0.015	83.29	-1 sigma	32.66
GAD2	glutamate decarboxylase 2 (pancreatic islets and brain, 65kDa)	NM_000818	SIRNA_ASO0DSYV	C	14.95	-0.61	17.72	-0.68	2.368	0.059	9.104	0.037	83.63	-1 sigma	32.67
PIK3C2G	phosphoinositide-3-kinase, class 2, gamma polypeptide	NM_004570	SIRNA_ASO0LHKT	B	15.63	-1.43	17.05	-0.94	1.638	0.304	2.127	0.192	84.41	-0.5 sigma	32.68
ADRB3	adrenergic, beta-3-, receptor	NM_000025	SIRNA_ASO0DC4X	B	17.54	-1.34	15.16	-0.62	2.913	0.168	1.06	0.056	86.63	-0.5 sigma	32.7
POLR1A	polymerase (RNA) I polypeptide A, 194kDa	NM_015425	SIRNA_ASO0DWD0	C	19.52	-1.44	13.18	-1.13	3.639	0.456	2.857	0.391	88.99	-0.5 sigma	32.7
IRAK4	interleukin-1 receptor-associated kinase 4	NM_016123	SIRNA_ASO0IAUH	A	15.69	-1.26	17.03	-0.88	2.603	0.18	1.429	0.004	84.44	-0.5 sigma	32.72
DDB1	damage-specific DNA binding protein 1, 127kDa	NM_001923	SIRNA_ASO0DS6A	C	14.93	-0.87	17.82	-0.67	1.117	0.148	0.559	0.051	83.52	-1 sigma	32.75
LRRC32	leucine rich repeat containing 32	NM_005512	SIRNA_ASO0DPM1	C	15.12	-0.59	17.64	-0.68	2.762	0.019	8.651	0.01	83.74	-0.5 sigma	32.76
GDPD4	glycerophosphodiester phosphodiesterase domain containing 4	NM_182833	SIRNA_ASO0E6D4	B	19.45	-0.41	13.31	-0.39	2.293	0.215	0.72	0.017	88.85	-0.5 sigma	32.76
ABHD3	abhydrolase domain containing 3	NM_138340	SIRNA_ASO0E692	A	13.53	-1.39	19.24	-0.62	0.859	0.314	3.137	0.021	81.88	-1 sigma	32.77
B3GNT5	UDP-GlcNAc:betaGal beta-1,3-N-acetylglucosaminyltransferase 5	NM_032047	SIRNA_ASO0E1TZ	C	16.98	-0.99	15.8	-0.73	5.725	0.116	1.047	0.059	85.89	-0.5 sigma	32.78
PSMB7	proteasome (prosome, macropain) subunit, beta type, 7	NM_002799	SIRNA_ASO0DG75	B	14.23	-2.58	18.61	-1.4	9.135	0.012	0.031	0.017	82.62	-1 sigma	32.84
CELSR1	cadherin, EGF LAG seven-pass G-type receptor 1 (flamingo homolog, Drosophila)	NM_014246	SIRNA_ASO0DCLO	B	19.56	-1.25	13.29	-0.47	1.673	0.407	0.464	0.057	88.89	-0.5 sigma	32.85
OSCAR	osteoclast associated, immunoglobulin-like receptor	NM_206818	SIRNA_ASO0E4EZ	A	19.58	-0.8	13.27	-0.87	1.793	0.236	2.127	0.023	88.91	-0.5 sigma	32.85
BRD1	bromodomain containing 1	NM_014577	SIRNA_ASO0DW47	A	14.53	-1.14	18.32	-0.83	0.358	0.094	7.13	0.176	82.96	-1 sigma	32.85
ABCB1	ATP-binding cassette, sub-family B (MDR/TAP), member 1	NM_000927	SIRNA_ASO0DBA7	A	13.24	-0.51	19.62	0.28	2.788	0.138	1.642	0.322	81.46	-1 sigma	32.86
IGSF10	immunoglobulin superfamily, member 10	NM_178822	SIRNA_ASO0DKNS	B	19.29	-0.78	13.65	-0.67	0.608	0.132	0.48	0.043	88.48	-0.5 sigma	32.94
HDAC1	histone deacetylase 1	NM_004964	SIRNA_ASO0DT77	A	19.17	-0.86	13.79	-0.67	0.934	0.007	2.302	0.022	88.31	-0.5 sigma	32.96
LATS2	LATS, large tumor suppressor, homolog 2 (Drosophila)	NM_014572	SIRNA_ASO0IAVJ	A	15.03	-1.28	17.94	-0.84	0.233	0.111	2.26	0.027	83.43	-1 sigma	32.97
GBP3	guanylate binding protein 3	NM_018284	SIRNA_ASO0DSZE	C	14.23	-0.68	18.74	-0.61	3.429	0.648	8.544	0.025	82.5	-1 sigma	32.97
POLR1B	polymerase (RNA) I polypeptide B, 128kDa	NM_019014	SIRNA_ASO0E1S0	B	16.56	-0.93	16.45	-0.53	1.658	0.231	1.591	0.086	85.17	-0.5 sigma	33.01
PCDHB1	protocadherin beta 1	NM_013340	SIRNA_ASO0DX91	C	18.37	-2.61	14.72	-0.68	2.959	0.464	4.825	0.236	87.24	-0.5 sigma	33.09
FNTA	farnesyltransferase, CAAX box, alpha	NM_002027	SIRNA_ASO0F7T9	C	14.28	-0.68	18.83	-0.62	2.246	0.071	9.864	0.059	82.41	-1 sigma	33.11
DLAT	dihydrolipoamide S-acetyltransferase	NM_001931	SIRNA_ASO0DS76	A	15.37	-0.58	17.77	-0.37	1.887	0.142	7.001	0.49	83.65	-1 sigma	33.14
FZD9	frizzled homolog 9 (Drosophila)	NM_003508	SIRNA_ASO0F7F7	C	18.31	-0.56	14.84	0	0.487	0.032	12.213	0.908	87.1	-0.5 sigma	33.15
EIF3C	eukaryotic translation initiation factor 3, subunit C	NM_001037808	SIRNA_ASO0DIOY	B	18.4	-0.91	14.75	-0.94	3.47	0.061	1.509	0.016	87.21	-0.5 sigma	33.15
RXFP2	relaxin/insulin-like family peptide receptor 2	NM_130806	SIRNA_ASO0DBPI	C	16.5	-0.58	16.69	-0.27	0.099	0.045	2.267	0.073	84.93	-0.5 sigma	33.19
TMPRSS12	transmembrane protease, serine 12	NM_182559	SIRNA_ASO0DGMD	A	17.54	-1.17	15.68	-0.65	1.024	0.027	3.623	0.036	86.13	-0.5 sigma	33.22
TRMT2A	TRM2 tRNA methyltransferase 2 homolog A (S. cerevisiae)	NM_022727	SIRNA_ASO0DWJU	B	17.19	-0.9	16.05	-0.68	2.824	0.034	3.245	0.011	85.69	-0.5 sigma	33.24
SGCG	sarcoglycan, gamma (35kDa dystrophin-associated glycoprotein)	NM_000231	SIRNA_ASO0DE2N	C	19.43	-0.68	13.81	-0.53	1.653	0.058	2.595	0.123	88.35	-0.5 sigma	33.24
CAD	carbamoyl-phosphate synthetase 2, aspartate transcarbamylase, and dihydroorotase	NM_004341	SIRNA_ASO0DP2L	B	15.52	-1	17.78	-0.77	1.06	0.14	0.813	0.033	83.67	-1 sigma	33.3
PDE12	phosphodiesterase 12	NM_177966	SIRNA_ASO0E6A5	A	17.82	-1.29	15.49	-0.71	2.286	0.332	3.428	0.007	86.37	-0.5 sigma	33.31
PLAT	plasminogen activator, tissue	NM_000930	SIRNA_ASO0DBDJ	A	17.6	-0.37	15.73	-0.08	9.699	0.362	8.065	0.452	86.09	-0.5 sigma	33.33
GAA	glucosidase, alpha; acid	NM_000152	SIRNA_ASO0DSYS	C	15.61	-0.54	17.74	-0.67	5.52	0.261	8.195	0.022	83.73	-0.5 sigma	33.35
SLC6A9	solute carrier family 6 (neurotransmitter transporter, glycine), member 9	NM_001024845	SIRNA_ASO0DE76	A	16.61	-0.67	16.75	-0.49	2.178	0.093	1.242	0.235	84.89	-0.5 sigma	33.36
POLR3F	polymerase (RNA) III (DNA directed) polypeptide F, 39 kDa	NM_006466	SIRNA_ASO0DQO7	C	18.77	-0.88	14.64	-0.83	1.428	0.186	4.763	0.008	87.4	-0.5 sigma	33.41
DARS	aspartyl-tRNA synthetase	NM_001349	SIRNA_ASO0DS5Z	C	16.17	-0.84	17.25	-0.68	0.988	0.102	2.361	0.004	84.31	-0.5 sigma	33.42
DLST	dihydrolipoamide S-succinyltransferase (E2 component of 2-oxo-glutarate complex)	NM_001933	SIRNA_ASO0DS7C	A	18.01	-0.35	15.41	-0.53	3.109	0.241	4.981	0.04	86.48	-0.5 sigma	33.42
SLC25A18	solute carrier family 25 (mitochondrial carrier), member 18	NM_031481	SIRNA_ASO0F88C	C	17.18	-0.97	16.25	-0.72	0.978	0.027	1.187	0.062	85.49	-0.5 sigma	33.43
SLC7A11	solute carrier family 7, (cationic amino acid transporter, y+ system) member 11	NM_014331	SIRNA_ASO0DW3W	A	15.66	-1.1	17.78	-0.83	1.462	0.063	2.899	0.056	83.69	-0.5 sigma	33.44
LDHB	lactate dehydrogenase B	NM_002300	SIRNA_ASO0DPQV	B	19.87	-1.34	13.57	-0.77	1.186	0.309	1.194	0.064	88.69	-0.5 sigma	33.44
CSE1L	CSE1 chromosome segregation 1-like (yeast)	NM_001316	SIRNA_ASO0DS3H	C	15.25	-0.86	18.2	-0.66	1.245	0.098	0.033	0.066	83.21	-1 sigma	33.45
RAD52	RAD52 homolog (S. cerevisiae)	NM_134424	SIRNA_ASO0DCWX	C	18.21	-0.81	15.26	-0.86	2.093	0.218	4.822	0.112	86.67	-0.5 sigma	33.47
DDOST	dolichyl-diphosphooligosaccharide--protein glycosyltransferase	NM_005216	SIRNA_ASO0DS6D	C	17.55	-0.81	15.96	-0.71	1.669	0.085	0.026	0.063	85.85	-0.5 sigma	33.51
FOLH1	folate hydrolase (prostate-specific membrane antigen) 1	NM_001014986	SIRNA_ASO0DGZP	C	18.74	-0.31	14.77	-0.18	6.796	0.237	1.805	0.016	87.26	-0.5 sigma	33.51
MSRB2	methionine sulfoxide reductase B2	NM_012228	SIRNA_ASO0DVWB	A	16.67	-1.05	16.85	-0.8	3.002	0.002	1.174	0.073	84.8	-0.5 sigma	33.52
FOLR1	folate receptor 1 (adult)	NM_016724	SIRNA_ASO0DSY6	C	13.67	-0.74	19.85	-0.55	1.913	0.105	10.011	0.043	81.31	-1 sigma	33.52
BRDT	bromodomain, testis-specific	NM_001726	SIRNA_ASO0DP4B	C	16.19	-1.11	17.34	-0.85	4.603	0.206	1.748	0.064	84.24	-0.5 sigma	33.53
NXF5	nuclear RNA export factor 5	NM_032946	SIRNA_ASO0DZ0Y	C	15.88	-1.15	17.65	-0.84	0.439	0.081	1.239	0.02	83.87	-0.5 sigma	33.53
DSC2	desmocollin 2	NM_024422	SIRNA_ASO0DS8J	A	14.31	-0.67	19.22	-0.36	1.297	0.093	2.592	0.098	82.04	-1 sigma	33.53
COG4	component of oligomeric golgi complex 4	NM_015386	SIRNA_ASO0DTOM	C	17.17	-1.48	16.37	-1.05	5.805	0.219	1.585	0.415	85.37	-0.5 sigma	33.54
CPEB3	cytoplasmic polyadenylation element binding protein 3	NM_014912	SIRNA_ASO0DQZS	B	16.57	-0.73	16.98	-0.57	1.359	0.037	0.799	0.052	84.66	-0.5 sigma	33.55
KCNMA1	potassium large conductance calcium-activated channel, subfamily M, alpha member 1	NM_001014797	SIRNA_ASO0DFJL	C	15.88	-1.2	17.68	-0.59	5.699	0.258	0.475	0.09	83.84	-0.5 sigma	33.56
FRMPD2	FERM and PDZ domain containing 2	NM_001042512	SIRNA_ASO0E5VJ	A	17.37	-1.13	16.2	-0.82	2.258	0.108	3.231	0.012	85.59	-0.5 sigma	33.57
USP32	ubiquitin specific peptidase 32	NM_032582	SIRNA_ASO0DGI2	A	19.88	-1.29	13.69	-0.8	2.372	0.053	1.267	0.019	88.57	-0.5 sigma	33.57
NFKB2	nuclear factor of kappa light polypeptide gene enhancer in B-cells 2 (p49/p100)	NM_001077493	SIRNA_ASO0DUTZ	B	18.71	-1.41	14.87	-0.76	1.327	0.304	2.335	0	87.16	-0.5 sigma	33.58
MAP3K10	mitogen-activated protein kinase kinase kinase 10	NM_002446	SIRNA_ASO0D9XP	A	17.09	-1.52	16.53	-0.78	7.166	0.028	0.751	0.055	85.2	-0.5 sigma	33.62
VENTX	VENT homeobox homolog (Xenopus laevis)	NM_014468	SIRNA_ASO0DWIJ	A	19.21	-1.42	14.42	-0.96	0.053	0.455	0.724	0.128	87.71	-0.5 sigma	33.63
USP38	ubiquitin specific peptidase 38	NM_032557	SIRNA_ASO0DGHZ	A	16.86	-1.37	16.78	-0.75	2.78	0.063	3.996	0.063	84.91	-0.5 sigma	33.64
SLC25A41	solute carrier family 25, member 41	NM_173637	SIRNA_ASO0F8C6	B	17.6	-0.82	16.05	-0.56	0.119	0.113	0.601	0.011	85.77	-0.5 sigma	33.65
FTSJ3	FtsJ homolog 3 (E. coli)	NM_017647	SIRNA_ASO0E4D5	C	15.52	-1.31	18.14	-0.84	3.011	0.244	0.332	0.04	83.32	-1 sigma	33.66
ITSN1	intersectin 1 (SH3 domain protein)	NM_001001132	SIRNA_ASO0DE2W	C	19.33	-0.69	14.37	-0.49	2.617	0.021	2.618	0.125	87.78	-0.5 sigma	33.7
DHX15	DEAH (Asp-Glu-Ala-His) box polypeptide 15	NM_001358	SIRNA_ASO0DSBA	C	19	-0.89	14.71	-0.54	1.624	0.077	0.911	0.098	87.38	-0.5 sigma	33.71
GLRA1	glycine receptor, alpha 1	NM_000171	SIRNA_ASO0DFEN	A	18.22	-0.92	15.5	-0.56	3.277	0.094	2.068	0.002	86.44	-0.5 sigma	33.72
PHYH	phytanoyl-CoA 2-hydroxylase	NM_001037537	SIRNA_ASO0DBAS	A	16.4	-0.41	17.35	0.09	2.387	0.131	1.454	0.061	84.27	-0.5 sigma	33.75
TIAM1	T-cell lymphoma invasion and metastasis 1	NM_003253	SIRNA_ASO0DFYA	C	14.69	-0.52	19.06	0.16	2.36	0.014	9.418	0.59	82.26	-1 sigma	33.75
MGC17403	TFIIS central domain-containing protein 1	XM_933483	SIRNA_ASO0E6B7	B	16.73	-0.55	17.05	-0.23	1.414	0.164	1.61	0.01	84.62	-0.5 sigma	33.78
CKAP5	cytoskeleton associated protein 5	NM_001008938	SIRNA_ASO0DV8C	B	16.15	-3.49	17.63	-1.14	4.354	0.326	0.677	0.368	83.94	-0.5 sigma	33.78
MYL3	myosin, light chain 3, alkali; ventricular, skeletal, slow	NM_000258	SIRNA_ASO0F7WO	C	18.89	-3.14	14.9	-1.28	1.991	0.067	1.074	0.279	87.17	-0.5 sigma	33.79
ESCO1	establishment of cohesion 1 homolog 1 (S. cerevisiae)	NM_052911	SIRNA_ASO0E4A9	C	18.31	-1.23	15.49	-0.9	5.728	0.318	3.792	0.112	86.47	-0.5 sigma	33.8
SLC7A1	solute carrier family 7 (cationic amino acid transporter, y+ system), member 1	NM_003045	SIRNA_ASO0DE83	B	19.3	-1.15	14.5	-0.72	3.264	0.025	0.692	0.104	87.65	-0.5 sigma	33.8
EMX1	empty spiracles homeobox 1	NM_004097	SIRNA_ASO0DSJ6	C	19.82	-0.68	14.01	-0.16	1.533	0.118	3.901	0.418	88.24	-0.5 sigma	33.83
CEACAM1	carcinoembryonic antigen-related cell adhesion molecule 1 (biliary glycoprotein)	NM_001024912	SIRNA_ASO0DOYT	A	17.96	-0.88	15.89	-0.6	1.101	0.008	4.644	0.1	86	-0.5 sigma	33.85
KCTD9	potassium channel tetramerisation domain containing 9	NM_017634	SIRNA_ASO0DFS8	B	17.81	-1.83	16.05	-1.05	1.021	0.141	6.623	0.113	85.82	-0.5 sigma	33.86
PCDHGA6	protocadherin gamma subfamily A, 6	NM_018919	SIRNA_ASO0DZ1G	C	18.02	-1.07	15.87	-0.89	2.785	0.154	1.844	0.027	86.03	-0.5 sigma	33.89
NDUFB6	NADH dehydrogenase (ubiquinone) 1 beta subcomplex, 6, 17kDa	NM_002493	SIRNA_ASO0DUVD	C	19.02	-1.91	14.88	-0.53	6.025	0.211	5.384	0.146	87.22	-0.5 sigma	33.9
DHFR	dihydrofolate reductase	NM_000791	SIRNA_ASO0DSBJ	C	19.55	-0.88	14.38	-0.56	0.012	0.036	1.067	0.004	87.82	-0.5 sigma	33.93
PCDHB3	protocadherin beta 3	NM_018937	SIRNA_ASO0DZ1X	C	17.57	-1.08	16.39	-0.87	0.131	0.057	1.976	0.034	85.44	-0.5 sigma	33.96
CA4	carbonic anhydrase IV	NM_000717	SIRNA_ASO0DP2B	B	16.58	-0.96	17.39	-0.78	1.531	0.148	0.448	0.043	84.25	-0.5 sigma	33.97
GABRA3	gamma-aminobutyric acid (GABA) A receptor, alpha 3	NM_000808	SIRNA_ASO0DFDE	A	14.21	-1.02	19.76	-0.44	0.96	0.024	7.259	0.153	81.49	-1 sigma	33.97
CNKSR1	connector enhancer of kinase suppressor of Ras 1	NM_006314	SIRNA_ASO0D9BP	A	17.51	-1.12	16.5	-0.8	2.157	0.106	1.7	0.009	85.32	-0.5 sigma	34.01
CHIT1	chitinase 1 (chitotriosidase)	NM_003465	SIRNA_ASO0DP0R	A	19.54	-0.71	14.5	-0.35	7.492	0.097	1.323	0.13	87.7	-0.5 sigma	34.04
EIF3I	eukaryotic translation initiation factor 3, subunit I	NM_003757	SIRNA_ASO0DIPA	B	17.37	-0.93	16.68	-0.91	2.604	0.048	1.721	0.011	85.11	-0.5 sigma	34.05
FOXR2	forkhead box R2	NM_198451	SIRNA_ASO0E5UX	A	16.45	-1.16	17.6	-0.79	1.603	0.092	3.272	0.008	84.03	-0.5 sigma	34.05
SPDEF	SAM pointed domain containing ets transcription factor	NM_012391	SIRNA_ASO0DTM6	A	15.23	-1.11	18.82	-0.81	0.835	0.082	6.215	0.147	82.6	-1 sigma	34.05
HSDL1	hydroxysteroid dehydrogenase like 1	NM_031463	SIRNA_ASO0E1QP	B	14.39	-0.99	19.66	-0.44	0.33	0.273	0.184	0.045	81.62	-1 sigma	34.05
SLCO1B1	solute carrier organic anion transporter family, member 1B1	NM_006446	SIRNA_ASO0DQNY	C	18.97	-0.87	15.11	-0.81	1.333	0.105	4.879	0.01	86.98	-0.5 sigma	34.08
SKIV2L2	superkiller viralicidic activity 2-like 2 (S. cerevisiae)	NM_015360	SIRNA_ASO0DW37	C	16.94	-4.31	17.16	-0.61	2.327	0.283	2.046	0.197	84.56	-0.5 sigma	34.1
WDR36	WD repeat domain 36	NM_139281	SIRNA_ASO0E5Z6	C	18.68	-1.94	15.42	-2.86	4.486	0.045	2.836	0.159	86.61	-0.5 sigma	34.1
SLC26A11	solute carrier family 26, member 11	XM_001132495	SIRNA_ASO0DKND	B	16.19	-0.85	17.95	-0.46	2.114	0.064	0.348	0	83.63	-1 sigma	34.14
DHX8	DEAH (Asp-Glu-Ala-His) box polypeptide 8	NM_004941	SIRNA_ASO0DS6I	A	16.02	-0.53	18.13	-0.41	1.888	0.14	4.376	0.012	83.42	-1 sigma	34.15
SLC29A1	solute carrier family 29 (nucleoside transporters), member 1	NM_001078174	SIRNA_ASO0DSJF	C	19.5	-0.72	14.66	-0.14	0.673	0.061	0.818	0.007	87.54	-0.5 sigma	34.16
ZFP36L2	zinc finger protein 36, C3H type-like 2	NM_006887	SIRNA_ASO0DP4D	C	17.93	-1.06	16.25	-0.87	6.943	0.266	2.606	0.047	85.65	-0.5 sigma	34.18
TNNI3K	TNNI3 interacting kinase	NM_015978	SIRNA_ASO0IAVB	A	17.34	-1.21	16.86	-0.89	3.178	0.01	1.188	0.014	84.93	-0.5 sigma	34.2
ICAM2	intercellular adhesion molecule 2	NM_000873	SIRNA_ASO0DPNQ	A	18.58	-0.75	15.62	-0.35	5.928	0.057	8.149	0.349	86.41	-0.5 sigma	34.2
NUP93	nucleoporin 93kDa	NM_014669	SIRNA_ASO0DQ09	B	15.63	-3.53	18.57	-1.11	2.401	0.433	1.502	0.387	82.92	-1 sigma	34.2
JMJD6	jumonji domain containing 6	NM_001081461	SIRNA_ASO0DR6I	B	17.19	-1.76	17.04	-0.74	5.624	0.561	6.862	0.183	84.72	-0.5 sigma	34.23
P2RY6	pyrimidinergic receptor P2Y, G-protein coupled, 6	NM_004154	SIRNA_ASO0F7EY	C	18.51	-0.71	15.77	-0.55	7.895	0.135	6.425	0.086	86.24	-0.5 sigma	34.28
SLC39A5	solute carrier family 39 (metal ion transporter), member 5	NM_173596	SIRNA_ASO0F8C4	B	17.55	-0.82	16.81	-0.52	2.134	0.064	1.422	0.052	85.02	-0.5 sigma	34.36
ERAP2	endoplasmic reticulum aminopeptidase 2	NM_022350	SIRNA_ASO0DGFH	A	17.24	-1.36	17.14	-0.74	5.607	0.137	6.355	0.106	84.64	-0.5 sigma	34.38
MVK	mevalonate kinase	NM_000431	SIRNA_ASO0JKNV	C	15.42	-0.83	18.98	-0.36	2.529	0.003	1.748	0.2	82.48	-1 sigma	34.4
GSPT1	G1 to S phase transition 1	NM_002094	SIRNA_ASO0DT3M	B	15.65	-1.21	18.89	-0.73	2.297	0.252	0.351	0.045	82.6	-1 sigma	34.54
HES1	hairy and enhancer of split 1, (Drosophila)	NM_005524	SIRNA_ASO0DTG5	B	19.76	-0.84	14.8	-0.77	0.114	0.005	7.711	0.042	87.46	-0.5 sigma	34.56
RAB27A	RAB27A, member RAS oncogene family	NM_004580	SIRNA_ASO0DCVJ	A	16.5	-2.21	18.09	-0.93	6.996	0.155	5.817	0.071	83.56	-1 sigma	34.59
NRBP2	nuclear receptor binding protein 2	NM_178564	SIRNA_ASO0LH8X	A	16.53	-1.38	18.07	-0.96	3.702	0.125	5.192	0.068	83.58	-1 sigma	34.6
DNAI1	dynein, axonemal, intermediate chain 1	NM_012144	SIRNA_ASO0DWJK	B	18.55	-0.87	16.06	-0.67	4.346	0.073	4.694	0.018	85.96	-0.5 sigma	34.61
GPRC5B	G protein-coupled receptor, family C, group 5, member B	NM_016235	SIRNA_ASO0DBL5	B	18.06	-1.57	16.56	-0.56	2.288	0.45	2.819	0.131	85.37	-0.5 sigma	34.62
LSM7	LSM7 homolog, U6 small nuclear RNA associated (S. cerevisiae)	NM_016199	SIRNA_ASO0DXRE	A	17.27	-3.86	17.38	-3.84	3.395	0.122	3.967	0.136	84.41	-0.5 sigma	34.65
DDX18	DEAD (Asp-Glu-Ala-Asp) box polypeptide 18	NM_006773	SIRNA_ASO0DIWN	C	19.4	-1.21	15.28	-2.49	1.999	0.051	1.53	0.403	86.91	-0.5 sigma	34.68
RARG	retinoic acid receptor, gamma	NM_000966	SIRNA_ASO0DDV4	C	18.74	-0.99	15.96	-0.55	3.044	0.255	0.592	0.092	86.1	-0.5 sigma	34.7
GCHFR	GTP cyclohydrolase I feedback regulator	NM_005258	SIRNA_ASO0F7TI	C	15.17	-0.58	19.53	-0.57	2.315	0.065	9.581	0.023	81.89	-1 sigma	34.7
EHMT2	euchromatic histone-lysine N-methyltransferase 2	NM_006709	SIRNA_ASO0DVMJ	A	15.59	-2.46	19.28	-1.1	3.064	0.488	7.054	0.13	82.21	-1 sigma	34.87
GALNT3	UDP-N-acetyl-alpha-D-galactosamine:polypeptide N-acetylgalactosaminyltransferase 3 (GalNAc-T3)	NM_004482	SIRNA_ASO0DSZ2	C	16.98	-0.4	17.9	-0.67	3.252	0.029	9.378	0.05	83.84	-0.5 sigma	34.88
PSMB2	proteasome (prosome, macropain) subunit, beta type, 2	NM_002794	SIRNA_ASO0DG6J	A	18.74	-1.79	16.19	-0.67	1.243	0.199	1.722	0.022	85.88	-0.5 sigma	34.93
MAPK9	mitogen-activated protein kinase 9	NM_002752	SIRNA_ASO0JKKP	C	15.19	-0.86	19.77	-0.49	4.598	0.023	5.425	0.182	81.65	-1 sigma	34.96
AQR	aquarius homolog (mouse)	NM_014691	SIRNA_ASO0DQ0E	B	16.77	-3.47	18.22	-1.12	0.568	0.523	1.695	0.392	83.48	-1 sigma	34.99
POLR3G	polymerase (RNA) III (DNA directed) polypeptide G (32kD)	NM_006467	SIRNA_ASO0DQIA	B	19.02	-0.86	15.99	-0.61	2.82	0.025	1.27	0.013	86.13	-0.5 sigma	35.01
KCNK3	potassium channel, subfamily K, member 3	NM_002246	SIRNA_ASO0DFJG	A	18.18	-2.02	16.84	-1.01	6.648	0.201	0.353	0.007	85.13	-0.5 sigma	35.02
BMP2K	BMP2 inducible kinase	NM_017593	SIRNA_ASO0LH5A	A	16.89	-1.25	18.14	-0.79	2.661	0.097	1.409	0.048	83.58	-1 sigma	35.03
OXSR1	oxidative-stress responsive 1	NM_005109	SIRNA_ASO0D9AX	C	16.82	-0.52	18.21	-0.07	3.17	0.114	1.393	0.092	83.51	-1 sigma	35.03
C5AR1	complement component 5a receptor 1	NM_001736	SIRNA_ASO0DC6S	A	15.88	-0.96	19.15	0.61	0.544	0.033	6.504	0.712	82.4	-1 sigma	35.03
WBSCR22	Williams Beuren syndrome chromosome region 22	NM_017528	SIRNA_ASO0E44C	C	16.97	-2.57	18.08	-1	3.886	0.623	2.278	0.016	83.66	-1 sigma	35.05
TNFRSF6B	tumor necrosis factor receptor superfamily, member 6b, decoy	NM_003823	SIRNA_ASO0DISD	B	16.73	-0.94	18.39	-0.87	1.749	0.033	2.944	0.012	83.31	-1 sigma	35.12
ADPGK	ADP-dependent glucokinase	NM_031284	SIRNA_ASO0LH4Z	A	16.92	-1.25	18.25	-0.78	0.459	0.159	2.51	0.14	83.48	-1 sigma	35.17
RABIF	RAB interacting factor	NM_002871	SIRNA_ASO0DCVX	C	17.43	-0.83	17.77	-0.75	0.009	0.261	1.827	0.147	84.06	-0.5 sigma	35.2
MAGI2	membrane associated guanylate kinase, WW and PDZ domain containing 2	NM_012301	SIRNA_ASO0D9AJ	A	18.2	-1.11	17.02	-0.79	4.43	0.058	1.613	0.014	84.95	-0.5 sigma	35.22
FOXO3	forkhead box O3	NM_001455	SIRNA_ASO0DSXR	C	16.04	-0.5	19.21	-0.59	2.646	0.032	9.815	0.046	82.37	-1 sigma	35.25
ADHFE1	alcohol dehydrogenase, iron containing, 1	NM_144650	SIRNA_ASO0E5UP	A	17.34	-1.13	17.97	-0.78	2.522	0.115	1.254	0.045	83.84	-0.5 sigma	35.31
APOBEC3G	apolipoprotein B mRNA editing enzyme, catalytic polypeptide-like 3G	NM_021822	SIRNA_ASO0DZRF	C	19.06	-0.95	16.25	-0.67	4.036	0.01	7.626	0.074	85.89	-0.5 sigma	35.31
PRMT3	protein arginine methyltransferase 3	NM_005788	SIRNA_ASO0DQ6O	A	17.05	-1.36	18.29	-0.56	6.355	0.042	7.067	0.073	83.47	-1 sigma	35.34
CFTR	cystic fibrosis transmembrane conductance regulator (ATP-binding cassette sub-family C, member 7)	NM_000492	SIRNA_ASO0DFAU	B	18.61	-0.49	16.8	-0.57	2.851	0.132	2.859	0.044	85.25	-0.5 sigma	35.41
TEKT1	tektin 1	NM_053285	SIRNA_ASO0E1T1	C	16.37	-0.99	19.05	-0.66	2.737	0.055	2.101	0.007	82.59	-1 sigma	35.42
PTPRH	protein tyrosine phosphatase, receptor type, H	NM_002842	SIRNA_ASO0DATW	C	15.55	-1.14	19.87	-0.1	6.691	0.151	7.405	0.132	81.63	-1 sigma	35.42
TMEM123	transmembrane protein 123	NM_052932	SIRNA_ASO0E4AO	C	18.25	-1.22	17.22	-0.87	2.136	0.211	7.059	0.127	84.76	-0.5 sigma	35.47
QPCT	glutaminyl-peptide cyclotransferase	NM_012413	SIRNA_ASO0DWBE	B	15.75	-0.67	19.72	-0.58	2.387	0.071	5.93	0.009	81.81	-1 sigma	35.47
MAP2K3	mitogen-activated protein kinase kinase 3	NM_145109	SIRNA_ASO0JKKU	C	18.18	-0.77	17.31	-0.6	0.48	0.09	2.221	0.118	84.66	-0.5 sigma	35.49
PCTK2	PCTAIRE protein kinase 2	NM_002595	SIRNA_ASO0JKOC	C	16.3	-0.81	19.21	-0.37	0.081	0.07	4.336	0.028	82.42	-1 sigma	35.51
RUVBL1	RuvB-like 1 (E. coli)	NM_003707	SIRNA_ASO0DIMS	B	16.52	-0.95	19.07	-0.86	1.918	0.038	2.345	0.001	82.6	-1 sigma	35.59
GPR172A	G protein-coupled receptor 172A	NM_024531	SIRNA_ASO0DBNL	C	18.99	-0.53	16.69	-0.26	2.772	0.097	1.121	0.147	85.45	-0.5 sigma	35.68
CACNG1	calcium channel, voltage-dependent, gamma subunit 1	NM_000727	SIRNA_ASO0DP4Z	C	16.5	-1.1	19.22	-0.81	0.701	0.103	0.589	0.089	82.45	-1 sigma	35.72
KRT23	keratin 23 (histone deacetylase inducible)	NM_015515	SIRNA_ASO0DUDS	B	17.74	-0.79	18.01	-0.76	6.02	0.142	0.937	0.151	83.89	-0.5 sigma	35.75
UTP14A	UTP14, U3 small nucleolar ribonucleoprotein, homolog A (yeast)	NM_006649	SIRNA_ASO0DQJ0	B	19.12	-0.86	16.63	-0.58	2.916	0.027	0.211	0.053	85.53	-0.5 sigma	35.75
PRSS54	protease, serine, 54	NM_001080492	SIRNA_ASO0DGM1	A	17.34	-1.36	18.41	-0.72	3.485	0.082	3.053	0.041	83.42	-1 sigma	35.75
EFTUD2	elongation factor Tu GTP binding domain containing 2	NM_004247	SIRNA_ASO0DJ7G	B	17.82	-1.12	17.99	-0.85	3.456	0.06	0.05	0.106	83.93	-0.5 sigma	35.81
UBE2F	ubiquitin-conjugating enzyme E2F (putative)	NM_080678	SIRNA_ASO0E5XP	B	18.33	-0.59	17.54	-0.64	4.24	0.119	7.148	0.117	84.47	-0.5 sigma	35.87
GRIP2	glutamate receptor interacting protein 2	NM_001080423	SIRNA_ASO0LH9B	A	17.24	-1.25	18.69	-0.77	2.515	0.243	0.314	0.088	83.11	-1 sigma	35.93
CAT	catalase	NM_001752	SIRNA_ASO0DP2U	B	18.59	-0.91	17.42	-0.78	3.706	0.205	1.832	0.004	84.65	-0.5 sigma	36.01
NKTR	natural killer-tumor recognition sequence	NM_005385	SIRNA_ASO0DURX	A	16.6	-1.1	19.5	-0.78	0.608	0.279	4.565	0.08	82.2	-1 sigma	36.1
STOML3	stomatin (EPB72)-like 3	NM_145286	SIRNA_ASO0E65A	B	18.16	-0.84	17.98	-0.41	2.534	0.219	1.338	0.111	84	-0.5 sigma	36.14
SMC2	structural maintenance of chromosomes 2	NM_001042550	SIRNA_ASO0DQI1	B	19.86	-0.84	16.29	-0.6	4.661	0.077	2.453	0.027	86.03	-0.5 sigma	36.15
B4GALNT4	beta-1,4-N-acetyl-galactosaminyl transferase 4	NM_178537	SIRNA_ASO0DKR1	C	16.84	-0.86	19.35	-0.69	6.428	0.095	5.537	0.168	82.39	-1 sigma	36.19
OPCML	opioid binding protein/cell adhesion molecule-like	NM_001012393	SIRNA_ASO0DV1E	C	18.25	-4.14	17.96	-2	1.907	0.221	0.818	1.011	84.05	-0.5 sigma	36.21
HOXB7	homeobox B7	NM_004502	SIRNA_ASO0DTFE	B	17.76	-0.91	18.52	-0.67	0.966	0.037	3.424	0.227	83.4	-1 sigma	36.28
GPN1	GPN-loop GTPase 1	NM_007266	SIRNA_ASO0DQXQ	A	16.51	-1.06	19.78	-0.72	0.478	0.064	0.131	0.044	81.9	-1 sigma	36.29
TCEA3	transcription elongation factor A (SII), 3	NM_003196	SIRNA_ASO0DF2X	B	17.24	-1.59	19.13	-0.25	1.099	0.019	8.558	0.322	82.69	-1 sigma	36.37
UTP14A	UTP14, U3 small nucleolar ribonucleoprotein, homolog A (yeast)	NM_006649	SIRNA_ASO0DQOZ	C	17.23	-0.92	19.15	-0.72	3.721	0.253	3.121	0.034	82.67	-1 sigma	36.38
AURKB	aurora kinase B	NM_004217	SIRNA_ASO0D98T	B	18.25	-2.14	18.15	-1.69	4.866	0.046	1.046	0.038	83.86	-0.5 sigma	36.4
ESPN	espin	NM_031475	SIRNA_ASO0E1T8	C	19.87	-0.92	16.55	-0.72	0.76	0.001	0.738	0.053	85.78	-0.5 sigma	36.42
CRB2	crumbs homolog 2 (Drosophila)	NM_173689	SIRNA_ASO0DKQH	C	18.44	-0.83	18.02	-0.73	3.865	0.036	6.045	0.184	84.03	-0.5 sigma	36.46
PIM1	pim-1 oncogene	NM_002648	SIRNA_ASO0D8VQ	A	18.24	-1.51	18.25	-0.73	0.109	0.221	3.526	0.03	83.76	-0.5 sigma	36.49
ICK	intestinal cell (MAK-like) kinase	NM_014920	SIRNA_ASO0IAVR	A	19.1	-1.16	17.4	-0.87	0.614	0.12	2.586	0.05	84.78	-0.5 sigma	36.5
RSC1A1	regulatory solute carrier protein, family 1, member 1	NM_006511	SIRNA_ASO0DD5E	A	19.9	-0.95	16.63	-0.5	2.972	0.169	0.81	0.047	85.71	-0.5 sigma	36.53
FES	feline sarcoma oncogene	NM_002005	SIRNA_ASO0JKJ8	C	16.83	-1.08	19.74	-1.13	5.013	0.053	6.047	0.113	82	-1 sigma	36.57
TNK2	tyrosine kinase, non-receptor, 2	NM_001010938	SIRNA_ASO0D9BG	A	18.6	-1.09	17.98	-0.76	0.422	0.064	0.654	0.048	84.1	-0.5 sigma	36.58
GCNT1	glucosaminyl (N-acetyl) transferase 1, core 2 (beta-1,6-N-acetylglucosaminyltransferase)	NM_001490	SIRNA_ASO0DSZL	C	18.49	-0.25	18.1	-0.64	1.684	0.132	7.823	0.055	83.96	-0.5 sigma	36.59
KHDRBS1	KH domain containing, RNA binding, signal transduction associated 1	NM_006559	SIRNA_ASO0DVLK	C	16.71	-0.94	19.97	-0.7	2.503	0.068	1.645	0.069	81.76	-1 sigma	36.68
DPYSL4	dihydropyrimidinase-like 4	NM_006426	SIRNA_ASO0DVLB	C	18.91	-0.88	17.82	-0.75	1.759	0.196	4.324	0.005	84.33	-0.5 sigma	36.73
MED14	mediator complex subunit 14	NM_004229	SIRNA_ASO0DJ64	B	18.9	-1.09	17.84	-0.86	1.832	0.097	1.894	0.06	84.3	-0.5 sigma	36.74
NUP62	nucleoporin 62kDa	NM_012346	SIRNA_ASO0DTLN	A	17.77	-1.02	18.98	-0.8	0.519	0.114	4.233	0.088	82.94	-1 sigma	36.75
NINJ2	ninjurin 2	NM_016533	SIRNA_ASO0DUUA	B	18.59	-1.42	18.2	-0.66	0.992	0.295	1.25	0.028	83.89	-0.5 sigma	36.79
MKNK1	MAP kinase interacting serine/threonine kinase 1	NM_003684	SIRNA_ASO0D966	A	19.09	-1.08	17.73	-0.77	1.403	0.019	2.664	0.017	84.45	-0.5 sigma	36.82
TEX13A	testis expressed 13A	NM_031274	SIRNA_ASO0F85K	C	19.19	-1.03	17.7	-0.83	3.047	0.156	3.09	0.074	84.5	-0.5 sigma	36.89
BTBD1	BTB (POZ) domain containing 1	NM_001011885	SIRNA_ASO0DXZH	C	19.41	-1.22	17.49	-1.2	3.514	0.113	7.069	0.24	84.76	-0.5 sigma	36.9
CLTC	clathrin, heavy chain (Hc)	NM_004859	SIRNA_ASO0DAGC	C	18.11	-2.38	18.8	-1.29	0.82	0.002	4.195	0.133	83.2	-1 sigma	36.91
DHX16	DEAH (Asp-Glu-Ala-His) box polypeptide 16	NM_003587	SIRNA_ASO0DIHY	B	18.39	-0.82	18.55	-0.51	4.798	0.154	9.208	0.144	83.5	-1 sigma	36.94
RANBP2	RAN binding protein 2	NM_006267	SIRNA_ASO0DCXK	B	18.4	-1.5	18.57	-0.72	5.158	0.402	4.763	0.071	83.48	-1 sigma	36.97
PDCD4	programmed cell death 4 (neoplastic transformation inhibitor)	NM_014456	SIRNA_ASO0F82N	A	18.15	-1.44	18.86	-0.86	6.905	0.27	3.163	0.038	83.14	-1 sigma	37.01
RAPSN	receptor-associated protein of the synapse	NM_005055	SIRNA_ASO0DCY3	C	17.07	-0.84	19.98	-0.68	6.545	0.123	4.287	0.072	81.82	-1 sigma	37.05
STAT5B	signal transducer and activator of transcription 5B	NM_012448	SIRNA_ASO0DEKL	B	18.11	-0.56	18.97	-0.37	7.852	0.112	0.405	0.018	83.03	-1 sigma	37.08
CDC7	cell division cycle 7 homolog (S. cerevisiae)	NM_003503	SIRNA_ASO0D959	A	17.79	-1.11	19.41	-0.71	0.305	0.045	2.506	0.006	82.53	-1 sigma	37.2
NFKB2	nuclear factor of kappa light polypeptide gene enhancer in B-cells 2 (p49/p100)	NM_001077493	SIRNA_ASO0DURK	A	18.14	-1.07	19.08	-0.81	1.16	0.32	4.465	0.064	82.93	-1 sigma	37.22
LSM5	LSM5 homolog, U6 small nuclear RNA associated (S. cerevisiae)	NM_012322	SIRNA_ASO0DTLR	A	17.36	-1.04	19.91	-0.78	1.019	0.092	6.266	0.142	81.95	-1 sigma	37.27
RHEBL1	Ras homolog enriched in brain like 1	NM_144593	SIRNA_ASO0E4DT	A	19.76	-0.81	17.58	-0.72	2.131	0.097	4.831	0.048	84.75	-0.5 sigma	37.34
GFER	growth factor, augmenter of liver regeneration	NM_005262	SIRNA_ASO0DT0P	B	17.89	-1.15	19.62	-0.71	0.711	0.204	0.747	0.053	82.35	-1 sigma	37.51
NUP214	nucleoporin 214kDa	NM_005085	SIRNA_ASO0F7MH	C	19.11	-2.57	18.65	-2.1	0.027	0.77	2.024	0.232	83.56	-1 sigma	37.76
CHRNA1	cholinergic receptor, nicotinic, alpha 1 (muscle)	NM_001039523	SIRNA_ASO0DFAX	B	19.05	-0.48	18.77	-0.48	1.098	0.08	3.862	0.017	83.44	-1 sigma	37.82
RBX1	ring-box 1	NM_014248	SIRNA_ASO0DVB7	B	19.85	-1.41	18.12	-1.07	0.786	0.329	0.641	0.094	84.25	-0.5 sigma	37.97
SHKBP1	SH3KBP1 binding protein 1	NM_138392	SIRNA_ASO0DFV3	C	19.17	-0.4	18.83	0.2	5.228	0.099	1.228	0.186	83.4	-1 sigma	38
BTN1A1	butyrophilin, subfamily 1, member A1	NM_001732	SIRNA_ASO0DP22	B	18.47	-0.91	19.57	-0.72	2.414	0.164	0.582	0.041	82.52	-1 sigma	38.04
TTLL3	tubulin tyrosine ligase-like family, member 3	NM_001025930	SIRNA_ASO0DWFO	C	19	-1.47	19.27	-0.67	2.254	0.305	3.309	0.009	82.94	-1 sigma	38.27
BHLHA15	basic helix-loop-helix family, member a15	NM_177455	SIRNA_ASO0E6B3	B	18.38	-0.46	19.99	-0.09	3.335	0.269	0.256	0.082	82.09	-1 sigma	38.37
HELLS	helicase, lymphoid-specific	NM_018063	SIRNA_ASO0DT7B	A	19.7	-0.83	18.68	-0.42	0.672	0.066	1.394	0.057	83.67	-1 sigma	38.38
DLX4	distal-less homeobox 4	NM_001934	SIRNA_ASO0DS7G	A	19.58	-0.22	18.92	-0.4	6.71	0.549	7.579	0.116	83.41	-1 sigma	38.5
TAF1	TAF1 RNA polymerase II, TATA box binding protein (TBP)-associated factor, 250kDa	NM_138923	SIRNA_ASO0JKM2	C	19.21	-0.75	19.36	-0.52	3.898	0.211	2.585	0.122	82.9	-1 sigma	38.57
NR5A1	nuclear receptor subfamily 5, group A, member 1	NM_004959	SIRNA_ASO0DDU2	A	19.81	-1.66	18.81	-0.32	11.169	0.352	1.445	0.055	83.57	-1 sigma	38.62
MYLK2	myosin light chain kinase 2	NM_033118	SIRNA_ASO0LH73	A	19.09	-1.19	19.71	-0.75	0.048	0.169	2.453	0.024	82.53	-1 sigma	38.8
PDIA5	protein disulfide isomerase family A, member 5	NM_006810	SIRNA_ASO0DQR9	B	18.99	-1.1	19.9	-0.69	3.329	0.107	6.287	0.192	82.32	-1 sigma	38.89
RAD51C	RAD51 homolog C (S. cerevisiae)	NM_002876	SIRNA_ASO0DCWO	C	19.97	-0.78	19.21	-0.69	3.225	0.195	3.541	0.217	83.22	-1 sigma	39.18
